# Supplementary material for: Expanding the CarD interaction network: CrsL is a novel transcription regulator in actinobacteria
Source: Nucleic Acids Res. 2025 Dec 17;53(22):gkaf1342. doi: 10.1093/nar/gkaf1342 (PMC12709188; doi:10.1093/nar/gkaf1342)
Supplement: gkaf1342_Supplemental_Files [file gkaf1342_supplemental_files.zip › Supplementary Table 1.xlsx]

## Sheet: CarD-FLAG IP vs. WT exp
Peptides identified in CarD-FLAG* immunoprecipitate sample versus wild type (exponential phase, only proteins with > 15 peptides in CarD-FLAG are shown)
	CarD-FLAG	Wild type
Accession	Number of PSMs	Number of PSMs	Description
A0QS66	899	115	DNA-directed RNA polymerase subunit beta' OS=Mycolicibacterium smegmatis (strain ATCC 700084 / mc(2)155) OX=246196 GN=rpoC PE=1 SV=1
P60281	629	96	DNA-directed RNA polymerase subunit beta OS=Mycolicibacterium smegmatis (strain ATCC 700084 / mc(2)155) OX=246196 GN=rpoB PE=1 SV=1
A0QYW4	555	252	UvrABC system protein A OS=Mycolicibacterium smegmatis (strain ATCC 700084 / mc(2)155) OX=246196 GN=uvrA PE=3 SV=1
A0R1H7	429	244	Fatty acid synthase OS=Mycolicibacterium smegmatis (strain ATCC 700084 / mc(2)155) OX=246196 GN=MSMEG_4757 PE=1 SV=1
A0R561	364	0	CarD, RNA polymerase-binding transcription factor CarD OS=Mycolicibacterium smegmatis (strain ATCC 700084 / mc(2)155) OX=246196 GN=carD PE=1 SV=1
A0QSL8	253	45	DNA-directed RNA polymerase subunit alpha OS=Mycolicibacterium smegmatis (strain ATCC 700084 / mc(2)155) OX=246196 GN=rpoA PE=1 SV=1
A0R4M8	253	0	CrsL, Uncharacterized protein OS=Mycolicibacterium smegmatis (strain ATCC 700084 / mc(2)155) OX=246196 GN=MSMEG_5890 PE=4 SV=1
A0R5D9	227	163	DNA topoisomerase 1 OS=Mycolicibacterium smegmatis (strain ATCC 700084 / mc(2)155) OX=246196 GN=topA PE=1 SV=1
A0QW02	149	13	RNA polymerase sigma factor SigA OS=Mycolicibacterium smegmatis (strain ATCC 700084 / mc(2)155) OX=246196 GN=sigA PE=1 SV=1
A0QVZ5	110	15	RNA polymerase sigma factor OS=Mycolicibacterium smegmatis (strain ATCC 700084 / mc(2)155) OX=246196 GN=MSMEG_2752 PE=3 SV=1
A0QTT0	85	49	DNA helicase OS=Mycolicibacterium smegmatis (strain ATCC 700084 / mc(2)155) OX=246196 GN=MSMEG_1952 PE=3 SV=1
Q3L885	82	21	Polyketide synthase OS=Mycolicibacterium smegmatis (strain ATCC 700084 / mc(2)155) OX=246196 GN=pks PE=4 SV=1
A0QZ11	80	9	RNA polymerase-binding protein RbpA OS=Mycolicibacterium smegmatis (strain ATCC 700084 / mc(2)155) OX=246196 GN=rbpA PE=1 SV=2
A0R730	74	90	Glycerol-3-phosphate dehydrogenase OS=Mycolicibacterium smegmatis (strain ATCC 700084 / mc(2)155) OX=246196 GN=MSMEG_6761 PE=3 SV=1
A0R729	63	31	Glycerol kinase OS=Mycolicibacterium smegmatis (strain ATCC 700084 / mc(2)155) OX=246196 GN=glpK PE=3 SV=1
A0QR89	54	45	Geranylgeranyl reductase OS=Mycolicibacterium smegmatis (strain ATCC 700084 / mc(2)155) OX=246196 GN=MSMEG_1028 PE=4 SV=1
Q9ZHC5	51	39	DNA-binding protein HU homolog OS=Mycolicibacterium smegmatis (strain ATCC 700084 / mc(2)155) OX=246196 GN=hup PE=3 SV=1
A0QTD8	51	0	RNA polymerase sigma-F factor OS=Mycolicibacterium smegmatis (strain ATCC 700084 / mc(2)155) OX=246196 GN=MSMEG_1804 PE=3 SV=1
Q9AFI5	46	51	Single-stranded DNA-binding protein OS=Mycolicibacterium smegmatis (strain ATCC 700084 / mc(2)155) OX=246196 GN=ssb PE=1 SV=1
A0QX46	43	3	Isoleucine--tRNA ligase OS=Mycolicibacterium smegmatis (strain ATCC 700084 / mc(2)155) OX=246196 GN=ileS PE=3 SV=1
A0QSB9	41	18	FMN-dependent dehydrogenase OS=Mycolicibacterium smegmatis (strain ATCC 700084 / mc(2)155) OX=246196 GN=MSMEG_1424 PE=3 SV=1
A0QSD7	39	22	30S ribosomal protein S3 OS=Mycolicibacterium smegmatis (strain ATCC 700084 / mc(2)155) OX=246196 GN=rpsC PE=1 SV=1
A0QR91	38	18	Monooxygenase OS=Mycolicibacterium smegmatis (strain ATCC 700084 / mc(2)155) OX=246196 GN=MSMEG_1030 PE=4 SV=1
Q3L891	37	9	Linear gramicidin synthetase subunit D OS=Mycolicibacterium smegmatis (strain ATCC 700084 / mc(2)155) OX=246196 GN=mps2 PE=4 SV=1
A0R628	36	21	Galactofuranosyltransferase GlfT2 OS=Mycolicibacterium smegmatis (strain ATCC 700084 / mc(2)155) OX=246196 GN=glfT2 PE=3 SV=1
A0R696	36	23	Glycine/D-amino acid oxidase OS=Mycolicibacterium smegmatis (strain ATCC 700084 / mc(2)155) OX=246196 GN=MSMEG_6471 PE=4 SV=1
A0QWH5	33	10	Holliday junction ATP-dependent DNA helicase RuvA OS=Mycolicibacterium smegmatis (strain ATCC 700084 / mc(2)155) OX=246196 GN=ruvA PE=1 SV=1
A0R200	33	12	ATP synthase subunit beta OS=Mycolicibacterium smegmatis (strain ATCC 700084 / mc(2)155) OX=246196 GN=atpD PE=1 SV=1
A0R218	32	3	Transcription termination factor Rho OS=Mycolicibacterium smegmatis (strain ATCC 700084 / mc(2)155) OX=246196 GN=rho PE=3 SV=1
A0QU53	32	11	Putative acyl-CoA dehydrogenase OS=Mycolicibacterium smegmatis (strain ATCC 700084 / mc(2)155) OX=246196 GN=MSMEG_2080 PE=3 SV=1
A0R2A4	31	6	ATP-dependent RNA helicase DeaD OS=Mycolicibacterium smegmatis (strain ATCC 700084 / mc(2)155) OX=246196 GN=deaD PE=3 SV=1
A0QVQ5	31	10	Polyribonucleotide nucleotidyltransferase OS=Mycolicibacterium smegmatis (strain ATCC 700084 / mc(2)155) OX=246196 GN=pnp PE=1 SV=1
A0QRW8	31	13	Deacetylase sirtuin-type domain-containing protein OS=Mycolicibacterium smegmatis (strain ATCC 700084 / mc(2)155) OX=246196 GN=MSMEG_1265 PE=4 SV=1
A4ZHR8	30	10	Adenosylhomocysteinase OS=Mycolicibacterium smegmatis (strain ATCC 700084 / mc(2)155) OX=246196 GN=ahcY PE=1 SV=1
A0QPG3	30	11	Macrocin-O-methyltransferase OS=Mycolicibacterium smegmatis (strain ATCC 700084 / mc(2)155) OX=246196 GN=tylF PE=4 SV=1
A0R202	29	18	ATP synthase subunit alpha OS=Mycolicibacterium smegmatis (strain ATCC 700084 / mc(2)155) OX=246196 GN=atpA PE=1 SV=1
A0QS98	28	15	Elongation factor Tu OS=Mycolicibacterium smegmatis (strain ATCC 700084 / mc(2)155) OX=246196 GN=tuf PE=1 SV=1
A0QYH8	28	6	Oxidoreductase OS=Mycolicibacterium smegmatis (strain ATCC 700084 / mc(2)155) OX=246196 GN=MSMEG_3663 PE=4 SV=1
A0QWT1	28	15	DNA-directed RNA polymerase subunit omega OS=Mycolicibacterium smegmatis (strain ATCC 700084 / mc(2)155) OX=246196 GN=rpoZ PE=1 SV=1
A0QWT3	27	15	S-adenosylmethionine synthase OS=Mycolicibacterium smegmatis (strain ATCC 700084 / mc(2)155) OX=246196 GN=metK PE=1 SV=1
A0QRB4	27	11	Hexapeptide transferase family protein OS=Mycolicibacterium smegmatis (strain ATCC 700084 / mc(2)155) OX=246196 GN=MSMEG_1055 PE=4 SV=1
A0QX24	27	2	ATPase, MoxR family protein OS=Mycolicibacterium smegmatis (strain ATCC 700084 / mc(2)155) OX=246196 GN=moxR PE=4 SV=1
A0QS63	26	20	50S ribosomal protein L7/L12 OS=Mycolicibacterium smegmatis (strain ATCC 700084 / mc(2)155) OX=246196 GN=rplL PE=3 SV=1
A0R607	26	19	Decaprenylphosphoryl-beta-D-ribose oxidase OS=Mycolicibacterium smegmatis (strain ATCC 700084 / mc(2)155) OX=246196 GN=dprE1 PE=1 SV=2
A0QSH0	26	22	Signal peptide peptidase SppA, 67K type OS=Mycolicibacterium smegmatis (strain ATCC 700084 / mc(2)155) OX=246196 GN=sppA PE=4 SV=1
A0QQU5	25	10	60 kDa chaperonin 1 OS=Mycolicibacterium smegmatis (strain ATCC 700084 / mc(2)155) OX=246196 GN=groL1 PE=1 SV=1
A0QPE7	25	10	Oxidoreductase, short chain dehydrogenase/reductase family protein OS=Mycolicibacterium smegmatis (strain ATCC 700084 / mc(2)155) OX=246196 GN=MSMEG_0372 PE=1 SV=1
A0QYY6	25	9	30S ribosomal protein S1 OS=Mycolicibacterium smegmatis (strain ATCC 700084 / mc(2)155) OX=246196 GN=rpsA PE=1 SV=1
A0QT91	25	3	DEAD/DEAH box helicase OS=Mycolicibacterium smegmatis (strain ATCC 700084 / mc(2)155) OX=246196 GN=MSMEG_1757 PE=1 SV=1
A0QWV9	24	10	Probable cell division protein WhiA OS=Mycolicibacterium smegmatis (strain ATCC 700084 / mc(2)155) OX=246196 GN=whiA PE=1 SV=2
A0QUX8	23	0	Ketol-acid reductoisomerase (NADP(+)) OS=Mycolicibacterium smegmatis (strain ATCC 700084 / mc(2)155) OX=246196 GN=ilvC PE=1 SV=1
A0R665	23	4	FAD-containing monooxygenase EthA OS=Mycolicibacterium smegmatis (strain ATCC 700084 / mc(2)155) OX=246196 GN=ethA PE=3 SV=1
A0R617	22	11	Polyketide synthase OS=Mycolicibacterium smegmatis (strain ATCC 700084 / mc(2)155) OX=246196 GN=MSMEG_6392 PE=4 SV=1
A0R051	22	19	Ubiquinol-cytochrome c reductase iron-sulfur subunit OS=Mycolicibacterium smegmatis (strain ATCC 700084 / mc(2)155) OX=246196 GN=MSMEG_4262 PE=1 SV=1
A0QUY2	22	0	D-3-phosphoglycerate dehydrogenase OS=Mycolicibacterium smegmatis (strain ATCC 700084 / mc(2)155) OX=246196 GN=serA PE=3 SV=1
A0R5R4	22	12	FAD binding domain protein OS=Mycolicibacterium smegmatis (strain ATCC 700084 / mc(2)155) OX=246196 GN=MSMEG_6283 PE=4 SV=1
A0R7G3	21	0	Uncharacterized protein OS=Mycolicibacterium smegmatis (strain ATCC 700084 / mc(2)155) OX=246196 GN=MSMEG_6901 PE=4 SV=1
A0R5M3	21	2	Alcohol dehydrogenase, iron-containing OS=Mycolicibacterium smegmatis (strain ATCC 700084 / mc(2)155) OX=246196 GN=MSMEG_6242 PE=4 SV=1
A0QV37	21	3	30S ribosomal protein S16 OS=Mycolicibacterium smegmatis (strain ATCC 700084 / mc(2)155) OX=246196 GN=rpsP PE=1 SV=1
A0R3N3	20	0	ATP-dependent DNA helicase OS=Mycolicibacterium smegmatis (strain ATCC 700084 / mc(2)155) OX=246196 GN=pcrA PE=3 SV=1
A0QS46	20	9	50S ribosomal protein L1 OS=Mycolicibacterium smegmatis (strain ATCC 700084 / mc(2)155) OX=246196 GN=rplA PE=1 SV=1
A0QT08	20	5	Succinate dehydrogenase flavoprotein subunit OS=Mycolicibacterium smegmatis (strain ATCC 700084 / mc(2)155) OX=246196 GN=sdhA PE=3 SV=1
A0QU54	19	8	Putative acyl-CoA dehydrogenase OS=Mycolicibacterium smegmatis (strain ATCC 700084 / mc(2)155) OX=246196 GN=MSMEG_2081 PE=3 SV=1
A0QVY4	19	9	Uncharacterized protein OS=Mycolicibacterium smegmatis (strain ATCC 700084 / mc(2)155) OX=246196 GN=MSMEG_2739 PE=4 SV=1
A0R2A6	19	0	ATPase OS=Mycolicibacterium smegmatis (strain ATCC 700084 / mc(2)155) OX=246196 GN=MSMEG_5044 PE=4 SV=1
A0QVU2	18	26	35 kDa protein OS=Mycolicibacterium smegmatis (strain ATCC 700084 / mc(2)155) OX=246196 GN=MSMEG_2695 PE=4 SV=1
A0QZX9	18	8	Short chain dehydrogenase OS=Mycolicibacterium smegmatis (strain ATCC 700084 / mc(2)155) OX=246196 GN=MSMEG_4188 PE=3 SV=1
A0QPG2	18	14	Rmt2 protein OS=Mycolicibacterium smegmatis (strain ATCC 700084 / mc(2)155) OX=246196 GN=MSMEG_0387 PE=4 SV=1
A0QZ12	18	6	Polyprenol monophosphomannose synthase OS=Mycolicibacterium smegmatis (strain ATCC 700084 / mc(2)155) OX=246196 GN=ppm1 PE=1 SV=1
A0R5H1	18	4	Transcriptional regulator, Crp/Fnr family protein OS=Mycolicibacterium smegmatis (strain ATCC 700084 / mc(2)155) OX=246196 GN=MSMEG_6189 PE=4 SV=1
A0QVB8	17	2	30S ribosomal protein S2 OS=Mycolicibacterium smegmatis (strain ATCC 700084 / mc(2)155) OX=246196 GN=rpsB PE=1 SV=2
A0QSL7	17	2	30S ribosomal protein S4 OS=Mycolicibacterium smegmatis (strain ATCC 700084 / mc(2)155) OX=246196 GN=rpsD PE=1 SV=1
O68956	17	0	Glutamine--fructose-6-phosphate aminotransferase [isomerizing] OS=Mycolicibacterium smegmatis (strain ATCC 700084 / mc(2)155) OX=246196 GN=glmS PE=3 SV=3
A0QS62	16	5	50S ribosomal protein L10 OS=Mycolicibacterium smegmatis (strain ATCC 700084 / mc(2)155) OX=246196 GN=rplJ PE=1 SV=1
A0R610	16	2	Decaprenylphosphoryl-2-keto-beta-D-erythro-pentose reductase OS=Mycolicibacterium smegmatis (strain ATCC 700084 / mc(2)155) OX=246196 GN=dprE2 PE=1 SV=1
A0QTV7	16	3	Uncharacterized protein OS=Mycolicibacterium smegmatis (strain ATCC 700084 / mc(2)155) OX=246196 GN=MSMEG_1981 PE=4 SV=1
A0QXC0	16	3	Branched-chain amino acid ABC transporter substrate-binding protein OS=Mycolicibacterium smegmatis (strain ATCC 700084 / mc(2)155) OX=246196 GN=MSMEG_3247 PE=4 SV=1
A0QTT7	16	8	UPF0182 protein MSMEG_1959/MSMEI_1915 OS=Mycolicibacterium smegmatis (strain ATCC 700084 / mc(2)155) OX=246196 GN=MSMEG_1959 PE=1 SV=1
A0QRA8	16	7	Methyltransferase, UbiE/COQ5 family protein OS=Mycolicibacterium smegmatis (strain ATCC 700084 / mc(2)155) OX=246196 GN=MSMEG_1049 PE=4 SV=1
A0QSL0	16	0	Thioredoxin reductase OS=Mycolicibacterium smegmatis (strain ATCC 700084 / mc(2)155) OX=246196 GN=MSMEG_1516 PE=4 SV=1

## Sheet: ApeB-FLAG IP vs. WT exp
Peptides identified in ApeB-FLAG** immunoprecipitate sample versus wild type (exponential phase, only proteins with > 15 peptides in ApeB-FLAG are shown)
	ApeB-FLAG	Wild type
Accession	Number of PSMs	Number of PSMs	Description
A0R1H7	419	244	Fatty acid synthase OS=Mycolicibacterium smegmatis (strain ATCC 700084 / mc(2)155) OX=246196 GN=MSMEG_4757 PE=1 SV=1
A0R4G8	398	0	ApeB, Probable M18 family aminopeptidase 2 OS=Mycolicibacterium smegmatis (strain ATCC 700084 / mc(2)155) OX=246196 GN=apeB PE=3 SV=1
A0QYW4	388	252	UvrABC system protein A OS=Mycolicibacterium smegmatis (strain ATCC 700084 / mc(2)155) OX=246196 GN=uvrA PE=3 SV=1
A0QS66	197	115	DNA-directed RNA polymerase subunit beta' OS=Mycolicibacterium smegmatis (strain ATCC 700084 / mc(2)155) OX=246196 GN=rpoC PE=1 SV=1
A0R5D9	196	163	DNA topoisomerase 1 OS=Mycolicibacterium smegmatis (strain ATCC 700084 / mc(2)155) OX=246196 GN=topA PE=1 SV=1
P60281	109	96	DNA-directed RNA polymerase subunit beta OS=Mycolicibacterium smegmatis (strain ATCC 700084 / mc(2)155) OX=246196 GN=rpoB PE=1 SV=1
A0R730	82	90	Glycerol-3-phosphate dehydrogenase OS=Mycolicibacterium smegmatis (strain ATCC 700084 / mc(2)155) OX=246196 GN=MSMEG_6761 PE=3 SV=1
A0QR89	68	45	Geranylgeranyl reductase OS=Mycolicibacterium smegmatis (strain ATCC 700084 / mc(2)155) OX=246196 GN=MSMEG_1028 PE=4 SV=1
A0QSL8	68	45	DNA-directed RNA polymerase subunit alpha OS=Mycolicibacterium smegmatis (strain ATCC 700084 / mc(2)155) OX=246196 GN=rpoA PE=1 SV=1
Q3L885	67	21	Polyketide synthase OS=Mycolicibacterium smegmatis (strain ATCC 700084 / mc(2)155) OX=246196 GN=pks PE=4 SV=1
A0QTT0	62	49	DNA helicase OS=Mycolicibacterium smegmatis (strain ATCC 700084 / mc(2)155) OX=246196 GN=MSMEG_1952 PE=3 SV=1
A0R729	56	31	Glycerol kinase OS=Mycolicibacterium smegmatis (strain ATCC 700084 / mc(2)155) OX=246196 GN=glpK PE=3 SV=1
Q9AFI5	55	51	Single-stranded DNA-binding protein OS=Mycolicibacterium smegmatis (strain ATCC 700084 / mc(2)155) OX=246196 GN=ssb PE=1 SV=1
Q9ZHC5	39	39	DNA-binding protein HU homolog OS=Mycolicibacterium smegmatis (strain ATCC 700084 / mc(2)155) OX=246196 GN=hup PE=3 SV=1
A0R696	37	23	Glycine/D-amino acid oxidase OS=Mycolicibacterium smegmatis (strain ATCC 700084 / mc(2)155) OX=246196 GN=MSMEG_6471 PE=4 SV=1
A0QX46	34	3	Isoleucine--tRNA ligase OS=Mycolicibacterium smegmatis (strain ATCC 700084 / mc(2)155) OX=246196 GN=ileS PE=3 SV=1
A0QSH0	33	22	Signal peptide peptidase SppA, 67K type OS=Mycolicibacterium smegmatis (strain ATCC 700084 / mc(2)155) OX=246196 GN=sppA PE=4 SV=1
A0QSB9	32	18	FMN-dependent dehydrogenase OS=Mycolicibacterium smegmatis (strain ATCC 700084 / mc(2)155) OX=246196 GN=MSMEG_1424 PE=3 SV=1
A0QR91	32	18	Monooxygenase OS=Mycolicibacterium smegmatis (strain ATCC 700084 / mc(2)155) OX=246196 GN=MSMEG_1030 PE=4 SV=1
Q3L891	32	9	Linear gramicidin synthetase subunit D OS=Mycolicibacterium smegmatis (strain ATCC 700084 / mc(2)155) OX=246196 GN=mps2 PE=4 SV=1
A0QSD7	31	22	30S ribosomal protein S3 OS=Mycolicibacterium smegmatis (strain ATCC 700084 / mc(2)155) OX=246196 GN=rpsC PE=1 SV=1
A0R628	31	21	Galactofuranosyltransferase GlfT2 OS=Mycolicibacterium smegmatis (strain ATCC 700084 / mc(2)155) OX=246196 GN=glfT2 PE=3 SV=1
A0QVZ5	30	15	RNA polymerase sigma factor OS=Mycolicibacterium smegmatis (strain ATCC 700084 / mc(2)155) OX=246196 GN=MSMEG_2752 PE=3 SV=1
A0QW02	29	13	RNA polymerase sigma factor SigA OS=Mycolicibacterium smegmatis (strain ATCC 700084 / mc(2)155) OX=246196 GN=sigA PE=1 SV=1
A0QS98	28	15	Elongation factor Tu OS=Mycolicibacterium smegmatis (strain ATCC 700084 / mc(2)155) OX=246196 GN=tuf PE=1 SV=1
A0QYH8	28	6	Oxidoreductase OS=Mycolicibacterium smegmatis (strain ATCC 700084 / mc(2)155) OX=246196 GN=MSMEG_3663 PE=4 SV=1
A0QRB4	24	11	Hexapeptide transferase family protein OS=Mycolicibacterium smegmatis (strain ATCC 700084 / mc(2)155) OX=246196 GN=MSMEG_1055 PE=4 SV=1
A0R5R4	24	12	FAD binding domain protein OS=Mycolicibacterium smegmatis (strain ATCC 700084 / mc(2)155) OX=246196 GN=MSMEG_6283 PE=4 SV=1
A0R200	22	12	ATP synthase subunit beta OS=Mycolicibacterium smegmatis (strain ATCC 700084 / mc(2)155) OX=246196 GN=atpD PE=1 SV=1
A0QS97	22	11	30S ribosomal protein S7 OS=Mycolicibacterium smegmatis (strain ATCC 700084 / mc(2)155) OX=246196 GN=rpsG PE=1 SV=1
A0R2A4	21	6	ATP-dependent RNA helicase DeaD OS=Mycolicibacterium smegmatis (strain ATCC 700084 / mc(2)155) OX=246196 GN=deaD PE=3 SV=1
A0QWH5	20	10	Holliday junction ATP-dependent DNA helicase RuvA OS=Mycolicibacterium smegmatis (strain ATCC 700084 / mc(2)155) OX=246196 GN=ruvA PE=1 SV=1
A0QPG3	20	11	Macrocin-O-methyltransferase OS=Mycolicibacterium smegmatis (strain ATCC 700084 / mc(2)155) OX=246196 GN=tylF PE=4 SV=1
A0QVY4	20	9	Uncharacterized protein OS=Mycolicibacterium smegmatis (strain ATCC 700084 / mc(2)155) OX=246196 GN=MSMEG_2739 PE=4 SV=1
A0QWV9	20	10	Probable cell division protein WhiA OS=Mycolicibacterium smegmatis (strain ATCC 700084 / mc(2)155) OX=246196 GN=whiA PE=1 SV=2
A0QRW8	20	13	Deacetylase sirtuin-type domain-containing protein OS=Mycolicibacterium smegmatis (strain ATCC 700084 / mc(2)155) OX=246196 GN=MSMEG_1265 PE=4 SV=1
A0QWT3	20	15	S-adenosylmethionine synthase OS=Mycolicibacterium smegmatis (strain ATCC 700084 / mc(2)155) OX=246196 GN=metK PE=1 SV=1
A0QX24	19	2	ATPase, MoxR family protein OS=Mycolicibacterium smegmatis (strain ATCC 700084 / mc(2)155) OX=246196 GN=moxR PE=4 SV=1
A0QVU2	18	26	35 kDa protein OS=Mycolicibacterium smegmatis (strain ATCC 700084 / mc(2)155) OX=246196 GN=MSMEG_2695 PE=4 SV=1
A0R051	18	19	Ubiquinol-cytochrome c reductase iron-sulfur subunit OS=Mycolicibacterium smegmatis (strain ATCC 700084 / mc(2)155) OX=246196 GN=MSMEG_4262 PE=1 SV=1
A0R617	18	11	Polyketide synthase OS=Mycolicibacterium smegmatis (strain ATCC 700084 / mc(2)155) OX=246196 GN=MSMEG_6392 PE=4 SV=1
A0QU53	18	11	Putative acyl-CoA dehydrogenase OS=Mycolicibacterium smegmatis (strain ATCC 700084 / mc(2)155) OX=246196 GN=MSMEG_2080 PE=3 SV=1
A0QS63	18	20	50S ribosomal protein L7/L12 OS=Mycolicibacterium smegmatis (strain ATCC 700084 / mc(2)155) OX=246196 GN=rplL PE=3 SV=1
Q59560	18	0	Protein RecA OS=Mycolicibacterium smegmatis (strain ATCC 700084 / mc(2)155) OX=246196 GN=recA PE=1 SV=1
A0QZ11	17	9	RNA polymerase-binding protein RbpA OS=Mycolicibacterium smegmatis (strain ATCC 700084 / mc(2)155) OX=246196 GN=rbpA PE=1 SV=2
A4ZHR8	17	10	Adenosylhomocysteinase OS=Mycolicibacterium smegmatis (strain ATCC 700084 / mc(2)155) OX=246196 GN=ahcY PE=1 SV=1
A0QYD6	17	8	NADH dehydrogenase OS=Mycolicibacterium smegmatis (strain ATCC 700084 / mc(2)155) OX=246196 GN=ndh PE=4 SV=1
A0QZX9	17	8	Short chain dehydrogenase OS=Mycolicibacterium smegmatis (strain ATCC 700084 / mc(2)155) OX=246196 GN=MSMEG_4188 PE=3 SV=1
A0R5H1	17	4	Transcriptional regulator, Crp/Fnr family protein OS=Mycolicibacterium smegmatis (strain ATCC 700084 / mc(2)155) OX=246196 GN=MSMEG_6189 PE=4 SV=1
A0R607	16	19	Decaprenylphosphoryl-beta-D-ribose oxidase OS=Mycolicibacterium smegmatis (strain ATCC 700084 / mc(2)155) OX=246196 GN=dprE1 PE=1 SV=2
A0QPE7	16	10	Oxidoreductase, short chain dehydrogenase/reductase family protein OS=Mycolicibacterium smegmatis (strain ATCC 700084 / mc(2)155) OX=246196 GN=MSMEG_0372 PE=1 SV=1
A0QUY2	16	0	D-3-phosphoglycerate dehydrogenase OS=Mycolicibacterium smegmatis (strain ATCC 700084 / mc(2)155) OX=246196 GN=serA PE=3 SV=1
A0R218	16	3	Transcription termination factor Rho OS=Mycolicibacterium smegmatis (strain ATCC 700084 / mc(2)155) OX=246196 GN=rho PE=3 SV=1
A0QT08	16	5	Succinate dehydrogenase flavoprotein subunit OS=Mycolicibacterium smegmatis (strain ATCC 700084 / mc(2)155) OX=246196 GN=sdhA PE=3 SV=1

## Sheet: CarD-FLAG IP vs. WT sta
Peptides identified in CarD-FLAG* immunoprecipitate sample versus wild type (stationary phase, only proteins with > 15 peptides in CarD-FLAG are shown)
	CarD-FLAG	Wild type
Accession	Number of PSMs	Number of PSMs	Description
A0QS66	857	82	DNA-directed RNA polymerase subunit beta' OS=Mycolicibacterium smegmatis (strain ATCC 700084 / mc(2)155) OX=246196 GN=rpoC PE=1 SV=1
P60281	593	43	DNA-directed RNA polymerase subunit beta OS=Mycolicibacterium smegmatis (strain ATCC 700084 / mc(2)155) OX=246196 GN=rpoB PE=1 SV=1
A0R561	304	3	CarD, RNA polymerase-binding transcription factor CarD OS=Mycolicibacterium smegmatis (strain ATCC 700084 / mc(2)155) OX=246196 GN=carD PE=1 SV=1
A0QSL8	261	34	DNA-directed RNA polymerase subunit alpha OS=Mycolicibacterium smegmatis (strain ATCC 700084 / mc(2)155) OX=246196 GN=rpoA PE=1 SV=1
A0QW02	185	0	RNA polymerase sigma factor SigA OS=Mycolicibacterium smegmatis (strain ATCC 700084 / mc(2)155) OX=246196 GN=sigA PE=1 SV=1
A0R4M8	172	0	CrsL, Uncharacterized protein OS=Mycolicibacterium smegmatis (strain ATCC 700084 / mc(2)155) OX=246196 GN=MSMEG_5890 PE=4 SV=1
A0R0B0	120	138	Pyruvate dehydrogenase E1 component OS=Mycolicibacterium smegmatis (strain ATCC 700084 / mc(2)155) OX=246196 GN=aceE PE=1 SV=1
A0QXL6	109	102	Nitrilase/cyanide hydratase and apolipoprotein N-acyltransferase OS=Mycolicibacterium smegmatis (strain ATCC 700084 / mc(2)155) OX=246196 GN=MSMEG_3347 PE=4 SV=1
A0QR91	107	123	Monooxygenase OS=Mycolicibacterium smegmatis (strain ATCC 700084 / mc(2)155) OX=246196 GN=MSMEG_1030 PE=4 SV=1
A0R1H7	107	100	Fatty acid synthase OS=Mycolicibacterium smegmatis (strain ATCC 700084 / mc(2)155) OX=246196 GN=MSMEG_4757 PE=1 SV=1
A0QR89	106	139	Geranylgeranyl reductase OS=Mycolicibacterium smegmatis (strain ATCC 700084 / mc(2)155) OX=246196 GN=MSMEG_1028 PE=4 SV=1
A0QVY4	100	111	Uncharacterized protein OS=Mycolicibacterium smegmatis (strain ATCC 700084 / mc(2)155) OX=246196 GN=MSMEG_2739 PE=4 SV=1
A0R729	97	97	Glycerol kinase OS=Mycolicibacterium smegmatis (strain ATCC 700084 / mc(2)155) OX=246196 GN=glpK PE=3 SV=1
Q3L885	96	73	Polyketide synthase OS=Mycolicibacterium smegmatis (strain ATCC 700084 / mc(2)155) OX=246196 GN=pks PE=4 SV=1
A0R730	90	110	Glycerol-3-phosphate dehydrogenase OS=Mycolicibacterium smegmatis (strain ATCC 700084 / mc(2)155) OX=246196 GN=MSMEG_6761 PE=3 SV=1
A0QPG2	83	106	Rmt2 protein OS=Mycolicibacterium smegmatis (strain ATCC 700084 / mc(2)155) OX=246196 GN=MSMEG_0387 PE=4 SV=1
A0QTT7	79	87	UPF0182 protein MSMEG_1959/MSMEI_1915 OS=Mycolicibacterium smegmatis (strain ATCC 700084 / mc(2)155) OX=246196 GN=MSMEG_1959 PE=1 SV=1
A0QZF4	78	67	Transcriptional regulator, CdaR, putative OS=Mycolicibacterium smegmatis (strain ATCC 700084 / mc(2)155) OX=246196 GN=MSMEG_4006 PE=4 SV=1
A0R628	78	85	Galactofuranosyltransferase GlfT2 OS=Mycolicibacterium smegmatis (strain ATCC 700084 / mc(2)155) OX=246196 GN=glfT2 PE=3 SV=1
A0R202	78	97	ATP synthase subunit alpha OS=Mycolicibacterium smegmatis (strain ATCC 700084 / mc(2)155) OX=246196 GN=atpA PE=1 SV=1
A0R200	76	92	ATP synthase subunit beta OS=Mycolicibacterium smegmatis (strain ATCC 700084 / mc(2)155) OX=246196 GN=atpD PE=1 SV=1
A0QS98	73	63	Elongation factor Tu OS=Mycolicibacterium smegmatis (strain ATCC 700084 / mc(2)155) OX=246196 GN=tuf PE=1 SV=1
A0QTD8	71	0	RNA polymerase sigma-F factor OS=Mycolicibacterium smegmatis (strain ATCC 700084 / mc(2)155) OX=246196 GN=MSMEG_1804 PE=3 SV=1
A0QSM0	70	83	tRNA pseudouridine synthase A OS=Mycolicibacterium smegmatis (strain ATCC 700084 / mc(2)155) OX=246196 GN=truA PE=3 SV=1
A0R588	68	77	ATP-dependent zinc metalloprotease FtsH OS=Mycolicibacterium smegmatis (strain ATCC 700084 / mc(2)155) OX=246196 GN=ftsH PE=3 SV=1
A0R696	67	74	Glycine/D-amino acid oxidase OS=Mycolicibacterium smegmatis (strain ATCC 700084 / mc(2)155) OX=246196 GN=MSMEG_6471 PE=4 SV=1
A0QYH8	66	69	Oxidoreductase OS=Mycolicibacterium smegmatis (strain ATCC 700084 / mc(2)155) OX=246196 GN=MSMEG_3663 PE=4 SV=1
A0QZ11	66	0	RNA polymerase-binding protein RbpA OS=Mycolicibacterium smegmatis (strain ATCC 700084 / mc(2)155) OX=246196 GN=rbpA PE=1 SV=2
A4ZHR8	65	47	Adenosylhomocysteinase OS=Mycolicibacterium smegmatis (strain ATCC 700084 / mc(2)155) OX=246196 GN=ahcY PE=1 SV=1
A0QT08	65	86	Succinate dehydrogenase flavoprotein subunit OS=Mycolicibacterium smegmatis (strain ATCC 700084 / mc(2)155) OX=246196 GN=sdhA PE=3 SV=1
A0QX46	64	53	Isoleucine--tRNA ligase OS=Mycolicibacterium smegmatis (strain ATCC 700084 / mc(2)155) OX=246196 GN=ileS PE=3 SV=1
A0R1C6	64	62	Glycerol-3-phosphate acyltransferase OS=Mycolicibacterium smegmatis (strain ATCC 700084 / mc(2)155) OX=246196 GN=MSMEG_4703 PE=3 SV=1
A0R574	63	44	ATP-dependent Clp protease ATP-binding subunit ClpC1 OS=Mycolicibacterium smegmatis (strain ATCC 700084 / mc(2)155) OX=246196 GN=clpC1 PE=3 SV=1
P0CG99	63	50	Ribonucleoside-diphosphate reductase subunit alpha 1 OS=Mycolicibacterium smegmatis (strain ATCC 700084 / mc(2)155) OX=246196 GN=nrdE1 PE=1 SV=1
A0QX24	63	58	ATPase, MoxR family protein OS=Mycolicibacterium smegmatis (strain ATCC 700084 / mc(2)155) OX=246196 GN=moxR PE=4 SV=1
A0QWV0	62	66	Riboflavin biosynthesis protein RibBA OS=Mycolicibacterium smegmatis (strain ATCC 700084 / mc(2)155) OX=246196 GN=ribBA PE=3 SV=1
A0R051	60	74	Ubiquinol-cytochrome c reductase iron-sulfur subunit OS=Mycolicibacterium smegmatis (strain ATCC 700084 / mc(2)155) OX=246196 GN=MSMEG_4262 PE=1 SV=1
A0QRB4	59	69	Hexapeptide transferase family protein OS=Mycolicibacterium smegmatis (strain ATCC 700084 / mc(2)155) OX=246196 GN=MSMEG_1055 PE=4 SV=1
A0R607	58	54	Decaprenylphosphoryl-beta-D-ribose oxidase OS=Mycolicibacterium smegmatis (strain ATCC 700084 / mc(2)155) OX=246196 GN=dprE1 PE=1 SV=2
A0QZX9	55	59	Short chain dehydrogenase OS=Mycolicibacterium smegmatis (strain ATCC 700084 / mc(2)155) OX=246196 GN=MSMEG_4188 PE=3 SV=1
A0QTU8	55	65	Propane 2-monooxygenase, hydroxylase component large subunit OS=Mycolicibacterium smegmatis (strain ATCC 700084 / mc(2)155) OX=246196 GN=mimA PE=1 SV=1
A0QSY1	54	71	ABC transporter, ATP-binding protein OS=Mycolicibacterium smegmatis (strain ATCC 700084 / mc(2)155) OX=246196 GN=MSMEG_1642 PE=4 SV=1
A0QSB9	54	49	FMN-dependent dehydrogenase OS=Mycolicibacterium smegmatis (strain ATCC 700084 / mc(2)155) OX=246196 GN=MSMEG_1424 PE=3 SV=1
A0QU12	54	53	Monooxygenase, flavin-binding family protein OS=Mycolicibacterium smegmatis (strain ATCC 700084 / mc(2)155) OX=246196 GN=MSMEG_2038 PE=4 SV=1
A0QVL2	53	56	Probable malate:quinone oxidoreductase OS=Mycolicibacterium smegmatis (strain ATCC 700084 / mc(2)155) OX=246196 GN=mqo PE=1 SV=1
O68956	53	46	Glutamine--fructose-6-phosphate aminotransferase [isomerizing] OS=Mycolicibacterium smegmatis (strain ATCC 700084 / mc(2)155) OX=246196 GN=glmS PE=3 SV=3
A0R610	53	52	Decaprenylphosphoryl-2-keto-beta-D-erythro-pentose reductase OS=Mycolicibacterium smegmatis (strain ATCC 700084 / mc(2)155) OX=246196 GN=dprE2 PE=1 SV=1
A0QPE7	52	57	Oxidoreductase, short chain dehydrogenase/reductase family protein OS=Mycolicibacterium smegmatis (strain ATCC 700084 / mc(2)155) OX=246196 GN=MSMEG_0372 PE=1 SV=1
A0QQB0	50	70	Iron-sulfur cluster-binding protein OS=Mycolicibacterium smegmatis (strain ATCC 700084 / mc(2)155) OX=246196 GN=MSMEG_0690 PE=4 SV=1
A0QUM7	50	54	Hydrogenase-2, large subunit OS=Mycolicibacterium smegmatis (strain ATCC 700084 / mc(2)155) OX=246196 GN=hybC PE=4 SV=1
A0R617	49	45	Polyketide synthase OS=Mycolicibacterium smegmatis (strain ATCC 700084 / mc(2)155) OX=246196 GN=MSMEG_6392 PE=4 SV=1
A0QVZ5	49	0	RNA polymerase sigma factor OS=Mycolicibacterium smegmatis (strain ATCC 700084 / mc(2)155) OX=246196 GN=MSMEG_2752 PE=3 SV=1
A0QZZ9	48	83	Secreted protein OS=Mycolicibacterium smegmatis (strain ATCC 700084 / mc(2)155) OX=246196 GN=MSMEG_4210 PE=4 SV=1
A0QQU5	48	35	60 kDa chaperonin 1 OS=Mycolicibacterium smegmatis (strain ATCC 700084 / mc(2)155) OX=246196 GN=groL1 PE=1 SV=1
A0QSD7	48	56	30S ribosomal protein S3 OS=Mycolicibacterium smegmatis (strain ATCC 700084 / mc(2)155) OX=246196 GN=rpsC PE=1 SV=1
A0QYD6	47	51	NADH dehydrogenase OS=Mycolicibacterium smegmatis (strain ATCC 700084 / mc(2)155) OX=246196 GN=ndh PE=4 SV=1
A0QP27	47	53	Membrane protein, MmpL family protein OS=Mycolicibacterium smegmatis (strain ATCC 700084 / mc(2)155) OX=246196 GN=MSMEG_0250 PE=1 SV=1
P71533	47	28	Protein translocase subunit SecA 1 OS=Mycolicibacterium smegmatis (strain ATCC 700084 / mc(2)155) OX=246196 GN=secA1 PE=1 SV=2
A0QQ65	46	58	Extracellular solute-binding protein, family protein 5, putative OS=Mycolicibacterium smegmatis (strain ATCC 700084 / mc(2)155) OX=246196 GN=MSMEG_0643 PE=4 SV=1
A0QVU2	46	63	35 kDa protein OS=Mycolicibacterium smegmatis (strain ATCC 700084 / mc(2)155) OX=246196 GN=MSMEG_2695 PE=4 SV=1
A0QSZ3	46	48	Isocitrate dehydrogenase [NADP] OS=Mycolicibacterium smegmatis (strain ATCC 700084 / mc(2)155) OX=246196 GN=MSMEG_1654 PE=1 SV=1
A0QSH0	45	48	Signal peptide peptidase SppA, 67K type OS=Mycolicibacterium smegmatis (strain ATCC 700084 / mc(2)155) OX=246196 GN=sppA PE=4 SV=1
A0R2A4	45	44	ATP-dependent RNA helicase DeaD OS=Mycolicibacterium smegmatis (strain ATCC 700084 / mc(2)155) OX=246196 GN=deaD PE=3 SV=1
A0R4H4	44	43	KsdD-like steroid dehydrogenase MSMEG_5835 OS=Mycolicibacterium smegmatis (strain ATCC 700084 / mc(2)155) OX=246196 GN=MSMEG_5835 PE=1 SV=1
A0QYW4	44	0	UvrABC system protein A OS=Mycolicibacterium smegmatis (strain ATCC 700084 / mc(2)155) OX=246196 GN=uvrA PE=3 SV=1
A0QT70	43	59	Glycerol-3-phosphate dehydrogenase OS=Mycolicibacterium smegmatis (strain ATCC 700084 / mc(2)155) OX=246196 GN=MSMEG_1736 PE=3 SV=1
A0QQK8	43	39	Glycine oxidase ThiO OS=Mycolicibacterium smegmatis (strain ATCC 700084 / mc(2)155) OX=246196 GN=thiO PE=4 SV=1
A0QYS3	42	47	Acyl-CoA synthase OS=Mycolicibacterium smegmatis (strain ATCC 700084 / mc(2)155) OX=246196 GN=MSMEG_3767 PE=4 SV=1
A0QUX8	41	31	Ketol-acid reductoisomerase (NADP(+)) OS=Mycolicibacterium smegmatis (strain ATCC 700084 / mc(2)155) OX=246196 GN=ilvC PE=1 SV=1
A0R5R4	40	42	FAD binding domain protein OS=Mycolicibacterium smegmatis (strain ATCC 700084 / mc(2)155) OX=246196 GN=MSMEG_6283 PE=4 SV=1
A0R0B4	39	32	3-oxoacyl-[acyl-carrier-protein] synthase 1 OS=Mycolicibacterium smegmatis (strain ATCC 700084 / mc(2)155) OX=246196 GN=MSMEG_4327 PE=3 SV=1
A0QUY2	39	29	D-3-phosphoglycerate dehydrogenase OS=Mycolicibacterium smegmatis (strain ATCC 700084 / mc(2)155) OX=246196 GN=serA PE=3 SV=1
A0QS52	39	41	ABC1 family protein OS=Mycolicibacterium smegmatis (strain ATCC 700084 / mc(2)155) OX=246196 GN=MSMEG_1353 PE=4 SV=1
A0R5C0	39	39	Non-ribosomal peptide synthetase OS=Mycolicibacterium smegmatis (strain ATCC 700084 / mc(2)155) OX=246196 GN=MSMEG_6137 PE=4 SV=1
A0QU53	39	38	Putative acyl-CoA dehydrogenase OS=Mycolicibacterium smegmatis (strain ATCC 700084 / mc(2)155) OX=246196 GN=MSMEG_2080 PE=3 SV=1
A0R5D9	39	3	DNA topoisomerase 1 OS=Mycolicibacterium smegmatis (strain ATCC 700084 / mc(2)155) OX=246196 GN=topA PE=1 SV=1
A0R2Y1	38	53	Beta-ketoadipyl CoA thiolase OS=Mycolicibacterium smegmatis (strain ATCC 700084 / mc(2)155) OX=246196 GN=MSMEG_5273 PE=3 SV=1
A0QPG3	38	44	Macrocin-O-methyltransferase OS=Mycolicibacterium smegmatis (strain ATCC 700084 / mc(2)155) OX=246196 GN=tylF PE=4 SV=1
A0R3B8	38	36	Enolase OS=Mycolicibacterium smegmatis (strain ATCC 700084 / mc(2)155) OX=246196 GN=eno PE=1 SV=1
A0QR74	38	34	Short chain dehydrogenase OS=Mycolicibacterium smegmatis (strain ATCC 700084 / mc(2)155) OX=246196 GN=MSMEG_1011 PE=3 SV=1
A0R218	38	25	Transcription termination factor Rho OS=Mycolicibacterium smegmatis (strain ATCC 700084 / mc(2)155) OX=246196 GN=rho PE=3 SV=1
A0R665	38	42	FAD-containing monooxygenase EthA OS=Mycolicibacterium smegmatis (strain ATCC 700084 / mc(2)155) OX=246196 GN=ethA PE=3 SV=1
A0QXX3	37	45	DoxD family protein/pyridine nucleotide-disulfide oxidoreductase OS=Mycolicibacterium smegmatis (strain ATCC 700084 / mc(2)155) OX=246196 GN=MSMEG_3457 PE=4 SV=1
A0QPH5	37	26	Peptide synthetase OS=Mycolicibacterium smegmatis (strain ATCC 700084 / mc(2)155) OX=246196 GN=MSMEG_0400 PE=3 SV=1
A0QXC0	36	41	Branched-chain amino acid ABC transporter substrate-binding protein OS=Mycolicibacterium smegmatis (strain ATCC 700084 / mc(2)155) OX=246196 GN=MSMEG_3247 PE=4 SV=1
A0R203	36	46	ATP synthase subunit b-delta OS=Mycolicibacterium smegmatis (strain ATCC 700084 / mc(2)155) OX=246196 GN=atpFH PE=1 SV=1
A0QZ54	36	39	Proteasome-associated ATPase OS=Mycolicibacterium smegmatis (strain ATCC 700084 / mc(2)155) OX=246196 GN=mpa PE=1 SV=1
A0QT50	35	44	ABC transporter periplasmic-binding protein YtfQ OS=Mycolicibacterium smegmatis (strain ATCC 700084 / mc(2)155) OX=246196 GN=MSMEG_1712 PE=1 SV=1
A0QQC8	35	28	Chaperone protein DnaK OS=Mycolicibacterium smegmatis (strain ATCC 700084 / mc(2)155) OX=246196 GN=dnaK PE=1 SV=1
A0QP93	35	45	Uncharacterized protein OS=Mycolicibacterium smegmatis (strain ATCC 700084 / mc(2)155) OX=246196 GN=MSMEG_0317 PE=4 SV=1
A0QNJ7	35	34	CbiA domain-containing protein OS=Mycolicibacterium smegmatis (strain ATCC 700084 / mc(2)155) OX=246196 GN=MSMEG_0067 PE=4 SV=1
A0QSU5	35	42	FAD dependent oxidoreductase OS=Mycolicibacterium smegmatis (strain ATCC 700084 / mc(2)155) OX=246196 GN=MSMEG_1604 PE=4 SV=1
A0QSS4	35	26	60 kDa chaperonin 2 OS=Mycolicibacterium smegmatis (strain ATCC 700084 / mc(2)155) OX=246196 GN=groL2 PE=1 SV=1
A0QX32	35	35	Band 7 protein OS=Mycolicibacterium smegmatis (strain ATCC 700084 / mc(2)155) OX=246196 GN=MSMEG_3155 PE=4 SV=1
A0QRJ6	34	33	Glycerol-3-phosphate dehydrogenase [NAD(P)+] OS=Mycolicibacterium smegmatis (strain ATCC 700084 / mc(2)155) OX=246196 GN=gpsA PE=3 SV=1
A0R2V4	34	28	Uncharacterized protein OS=Mycolicibacterium smegmatis (strain ATCC 700084 / mc(2)155) OX=246196 GN=MSMEG_5246 PE=1 SV=1
A0QXP3	34	46	Alcohol dehydrogenase OS=Mycolicibacterium smegmatis (strain ATCC 700084 / mc(2)155) OX=246196 GN=MSMEG_3375 PE=4 SV=1
A0R072	33	35	Dihydrolipoamide acetyltransferase component of pyruvate dehydrogenase complex OS=Mycolicibacterium smegmatis (strain ATCC 700084 / mc(2)155) OX=246196 GN=sucB PE=3 SV=1
A0QWT3	33	29	S-adenosylmethionine synthase OS=Mycolicibacterium smegmatis (strain ATCC 700084 / mc(2)155) OX=246196 GN=metK PE=1 SV=1
A0QVD9	33	28	Uridylate kinase OS=Mycolicibacterium smegmatis (strain ATCC 700084 / mc(2)155) OX=246196 GN=pyrH PE=1 SV=1
A0QNN8	33	54	NAD(P) transhydrogenase, alpha subunit OS=Mycolicibacterium smegmatis (strain ATCC 700084 / mc(2)155) OX=246196 GN=pntA PE=4 SV=1
A0R4S9	33	35	3-oxosteroid 1-dehydrogenase OS=Mycolicibacterium smegmatis (strain ATCC 700084 / mc(2)155) OX=246196 GN=ksdD PE=1 SV=1
A0R201	33	42	ATP synthase gamma chain OS=Mycolicibacterium smegmatis (strain ATCC 700084 / mc(2)155) OX=246196 GN=atpG PE=1 SV=1
A0QR34	33	39	Phosphoglycerate mutase family protein OS=Mycolicibacterium smegmatis (strain ATCC 700084 / mc(2)155) OX=246196 GN=MSMEG_0970 PE=4 SV=1
A0QYK0	33	25	Uncharacterized protein OS=Mycolicibacterium smegmatis (strain ATCC 700084 / mc(2)155) OX=246196 GN=MSMEG_3685 PE=4 SV=1
A0R0R8	32	41	Putative conserved transmembrane protein OS=Mycolicibacterium smegmatis (strain ATCC 700084 / mc(2)155) OX=246196 GN=MSMEG_4484 PE=4 SV=1
A0QWV9	31	29	Probable cell division protein WhiA OS=Mycolicibacterium smegmatis (strain ATCC 700084 / mc(2)155) OX=246196 GN=whiA PE=1 SV=2
A0R5M3	31	20	Alcohol dehydrogenase, iron-containing OS=Mycolicibacterium smegmatis (strain ATCC 700084 / mc(2)155) OX=246196 GN=MSMEG_6242 PE=4 SV=1
A0QZY9	31	40	Dihydroorotate dehydrogenase (quinone) OS=Mycolicibacterium smegmatis (strain ATCC 700084 / mc(2)155) OX=246196 GN=pyrD PE=3 SV=1
A0R085	31	37	Protease OS=Mycolicibacterium smegmatis (strain ATCC 700084 / mc(2)155) OX=246196 GN=MSMEG_4296 PE=4 SV=1
A0R4Q0	31	30	Putative succinate-semialdehyde dehydrogenase [NADP(+)] OS=Mycolicibacterium smegmatis (strain ATCC 700084 / mc(2)155) OX=246196 GN=gabD2 PE=3 SV=1
P02769	31	32	Serum albumin OS=Bos taurus GN=ALB PE=1 SV=4
A0QV14	31	19	Pyruvate carboxylase OS=Mycolicibacterium smegmatis (strain ATCC 700084 / mc(2)155) OX=246196 GN=pyc PE=4 SV=1
A0R006	30	39	Cell wall synthesis protein Wag31 OS=Mycolicibacterium smegmatis (strain ATCC 700084 / mc(2)155) OX=246196 GN=wag31 PE=1 SV=1
A0QNZ7	30	37	Monoacylglycerol lipase OS=Mycolicibacterium smegmatis (strain ATCC 700084 / mc(2)155) OX=246196 GN=MSMEG_0220 PE=1 SV=1
A0R5N8	30	31	Aspartokinase OS=Mycolicibacterium smegmatis (strain ATCC 700084 / mc(2)155) OX=246196 GN=MSMEG_6257 PE=3 SV=1
A0QQJ4	29	26	F420-dependent glucose-6-phosphate dehydrogenase OS=Mycolicibacterium smegmatis (strain ATCC 700084 / mc(2)155) OX=246196 GN=fgd PE=1 SV=2
A0QR39	29	27	CbiA domain-containing protein OS=Mycolicibacterium smegmatis (strain ATCC 700084 / mc(2)155) OX=246196 GN=MSMEG_0975 PE=4 SV=1
A0QT07	29	38	Succinate dehydrogenase, iron-sulfur protein OS=Mycolicibacterium smegmatis (strain ATCC 700084 / mc(2)155) OX=246196 GN=sdhB PE=4 SV=1
A0R3Y4	29	29	Metallo-beta-lactamase family protein OS=Mycolicibacterium smegmatis (strain ATCC 700084 / mc(2)155) OX=246196 GN=MSMEG_5638 PE=4 SV=1
A0R226	29	38	RemO protein OS=Mycolicibacterium smegmatis (strain ATCC 700084 / mc(2)155) OX=246196 GN=MSMEG_4962 PE=4 SV=1
A0QWT6	28	29	Lipoprotein OS=Mycolicibacterium smegmatis (strain ATCC 700084 / mc(2)155) OX=246196 GN=MSMEG_3058 PE=3 SV=1
Q9ZHC5	28	20	DNA-binding protein HU homolog OS=Mycolicibacterium smegmatis (strain ATCC 700084 / mc(2)155) OX=246196 GN=hup PE=3 SV=1
A0R1C3	28	18	ABC-transporter protein, ATP binding component OS=Mycolicibacterium smegmatis (strain ATCC 700084 / mc(2)155) OX=246196 GN=MSMEG_4700 PE=4 SV=1
A0R5Z2	28	32	Galactofuranosyltransferase GlfT1 OS=Mycolicibacterium smegmatis (strain ATCC 700084 / mc(2)155) OX=246196 GN=glfT1 PE=1 SV=1
A0QVX3	27	31	Glutamate binding protein OS=Mycolicibacterium smegmatis (strain ATCC 700084 / mc(2)155) OX=246196 GN=MSMEG_2727 PE=3 SV=1
A0QYF6	27	34	VWFA domain-containing protein OS=Mycolicibacterium smegmatis (strain ATCC 700084 / mc(2)155) OX=246196 GN=MSMEG_3641 PE=4 SV=1
A0R5T7	27	22	Glutamine-binding periplasmic protein/glutamine transport system permease protein OS=Mycolicibacterium smegmatis (strain ATCC 700084 / mc(2)155) OX=246196 GN=MSMEG_6307 PE=3 SV=1
A0QQ56	27	27	PAP2 superfamily protein OS=Mycolicibacterium smegmatis (strain ATCC 700084 / mc(2)155) OX=246196 GN=MSMEG_0633 PE=4 SV=1
A0R5H5	27	24	Anion-transporting ATPase OS=Mycolicibacterium smegmatis (strain ATCC 700084 / mc(2)155) OX=246196 GN=MSMEG_6193 PE=4 SV=1
A0QSG6	26	25	30S ribosomal protein S5 OS=Mycolicibacterium smegmatis (strain ATCC 700084 / mc(2)155) OX=246196 GN=rpsE PE=1 SV=1
A0R4L1	26	19	DNA-binding response regulator PhoP OS=Mycolicibacterium smegmatis (strain ATCC 700084 / mc(2)155) OX=246196 GN=phoP PE=4 SV=1
A0R5H1	26	26	Transcriptional regulator, Crp/Fnr family protein OS=Mycolicibacterium smegmatis (strain ATCC 700084 / mc(2)155) OX=246196 GN=MSMEG_6189 PE=4 SV=1
A0QNP9	26	23	Rhamnolipids biosynthesis 3-oxoacyl-[acyl-carrier-protein] reductase OS=Mycolicibacterium smegmatis (strain ATCC 700084 / mc(2)155) OX=246196 GN=MSMEG_0121 PE=4 SV=1
A0QZ96	26	25	Universal stress protein family protein OS=Mycolicibacterium smegmatis (strain ATCC 700084 / mc(2)155) OX=246196 GN=MSMEG_3945 PE=4 SV=1
A0R7K1	26	22	Chromosomal replication initiator protein DnaA OS=Mycolicibacterium smegmatis (strain ATCC 700084 / mc(2)155) OX=246196 GN=dnaA PE=2 SV=1
A0R634	25	30	Acyltransferase family protein OS=Mycolicibacterium smegmatis (strain ATCC 700084 / mc(2)155) OX=246196 GN=MSMEG_6409 PE=4 SV=1
A0QT42	25	32	ABC transporter OS=Mycolicibacterium smegmatis (strain ATCC 700084 / mc(2)155) OX=246196 GN=MSMEG_1704 PE=1 SV=1
A0QQN1	25	22	Membrane protein OS=Mycolicibacterium smegmatis (strain ATCC 700084 / mc(2)155) OX=246196 GN=MSMEG_0814 PE=4 SV=1
A0QVR8	25	25	Hydrolase OS=Mycolicibacterium smegmatis (strain ATCC 700084 / mc(2)155) OX=246196 GN=MSMEG_2669 PE=4 SV=1
A0R3H0	25	30	Molybdopterin molybdenumtransferase OS=Mycolicibacterium smegmatis (strain ATCC 700084 / mc(2)155) OX=246196 GN=MSMEG_5470 PE=3 SV=1
A0R618	25	26	Acyl-CoA synthase OS=Mycolicibacterium smegmatis (strain ATCC 700084 / mc(2)155) OX=246196 GN=MSMEG_6393 PE=1 SV=1
A0QZQ3	24	34	NAD(P) transhydrogenase, alpha subunit OS=Mycolicibacterium smegmatis (strain ATCC 700084 / mc(2)155) OX=246196 GN=pntA PE=4 SV=1
A0R2B0	24	28	Uncharacterized protein OS=Mycolicibacterium smegmatis (strain ATCC 700084 / mc(2)155) OX=246196 GN=MSMEG_5048 PE=4 SV=1
A0QTV7	24	23	Uncharacterized protein OS=Mycolicibacterium smegmatis (strain ATCC 700084 / mc(2)155) OX=246196 GN=MSMEG_1981 PE=4 SV=1
A0QNL0	24	30	ESX-1 secretion system protein EccE1 OS=Mycolicibacterium smegmatis (strain ATCC 700084 / mc(2)155) OX=246196 GN=eccE1 PE=3 SV=1
A0R1V9	24	24	Alkyl hydroperoxide reductase C OS=Mycolicibacterium smegmatis (strain ATCC 700084 / mc(2)155) OX=246196 GN=MSMEG_4891 PE=1 SV=1
A0QUM5	24	29	Uncharacterized protein OS=Mycolicibacterium smegmatis (strain ATCC 700084 / mc(2)155) OX=246196 GN=MSMEG_2261 PE=4 SV=1
A0QQX8	24	20	Methoxy mycolic acid synthase 1 OS=Mycolicibacterium smegmatis (strain ATCC 700084 / mc(2)155) OX=246196 GN=MSMEG_0913 PE=4 SV=1
A0QVC8	24	26	Glyoxylate reductase OS=Mycolicibacterium smegmatis (strain ATCC 700084 / mc(2)155) OX=246196 GN=MSMEG_2529 PE=3 SV=1
A0QT91	24	0	DEAD/DEAH box helicase OS=Mycolicibacterium smegmatis (strain ATCC 700084 / mc(2)155) OX=246196 GN=MSMEG_1757 PE=1 SV=1
A0QZ12	24	27	Polyprenol monophosphomannose synthase OS=Mycolicibacterium smegmatis (strain ATCC 700084 / mc(2)155) OX=246196 GN=ppm1 PE=1 SV=1
A0R408	24	26	Sensor-type histidine kinase PrrB OS=Mycolicibacterium smegmatis (strain ATCC 700084 / mc(2)155) OX=246196 GN=MSMEG_5663 PE=4 SV=1
A0R2E8	24	21	Very-long-chain acyl-CoA synthetase OS=Mycolicibacterium smegmatis (strain ATCC 700084 / mc(2)155) OX=246196 GN=MSMEG_5086 PE=4 SV=1
A0QV12	23	26	Putative serine-threonine protein kinase OS=Mycolicibacterium smegmatis (strain ATCC 700084 / mc(2)155) OX=246196 GN=MSMEG_2410 PE=4 SV=1
A0QPX3	23	25	Sulfonate binding protein OS=Mycolicibacterium smegmatis (strain ATCC 700084 / mc(2)155) OX=246196 GN=MSMEG_0550 PE=4 SV=1
A0QZA1	23	23	Universal stress protein MSMEG_3950/MSMEI_3859 OS=Mycolicibacterium smegmatis (strain ATCC 700084 / mc(2)155) OX=246196 GN=MSMEG_3950 PE=1 SV=1
A0QQF4	23	28	Uncharacterized protein OS=Mycolicibacterium smegmatis (strain ATCC 700084 / mc(2)155) OX=246196 GN=MSMEG_0736 PE=4 SV=1
A0QV46	23	30	Dienelactone hydrolase family protein OS=Mycolicibacterium smegmatis (strain ATCC 700084 / mc(2)155) OX=246196 GN=MSMEG_2444 PE=4 SV=1
A0QPG4	23	26	Gtf1 OS=Mycolicibacterium smegmatis (strain ATCC 700084 / mc(2)155) OX=246196 GN=gtf1 PE=4 SV=1
A0QNJ1	23	33	Ftsk/spoiiie family protein OS=Mycolicibacterium smegmatis (strain ATCC 700084 / mc(2)155) OX=246196 GN=MSMEG_0061 PE=4 SV=1
A0QXC6	23	23	Uncharacterized protein OS=Mycolicibacterium smegmatis (strain ATCC 700084 / mc(2)155) OX=246196 GN=MSMEG_3253 PE=4 SV=1
A0QYQ7	23	16	CTP synthase OS=Mycolicibacterium smegmatis (strain ATCC 700084 / mc(2)155) OX=246196 GN=pyrG PE=1 SV=1
A0QWS5	23	13	Carbamoyl-phosphate synthase large chain OS=Mycolicibacterium smegmatis (strain ATCC 700084 / mc(2)155) OX=246196 GN=carB PE=3 SV=1
A0R417	23	12	Citrate synthase OS=Mycolicibacterium smegmatis (strain ATCC 700084 / mc(2)155) OX=246196 GN=gltA PE=3 SV=1
A0R076	22	24	Integral membrane protein OS=Mycolicibacterium smegmatis (strain ATCC 700084 / mc(2)155) OX=246196 GN=MSMEG_4287 PE=4 SV=1
A0R5I4	22	30	Secreted protein OS=Mycolicibacterium smegmatis (strain ATCC 700084 / mc(2)155) OX=246196 GN=MSMEG_6202 PE=4 SV=1
A0R2D2	22	33	Trypsin OS=Mycolicibacterium smegmatis (strain ATCC 700084 / mc(2)155) OX=246196 GN=MSMEG_5070 PE=4 SV=1
A0QWW2	22	19	Glyceraldehyde-3-phosphate dehydrogenase OS=Mycolicibacterium smegmatis (strain ATCC 700084 / mc(2)155) OX=246196 GN=gapA PE=1 SV=1
A0QQ22	22	18	Acyl-CoA synthase OS=Mycolicibacterium smegmatis (strain ATCC 700084 / mc(2)155) OX=246196 GN=MSMEG_0599 PE=4 SV=1
A0R595	22	25	Uncharacterized protein OS=Mycolicibacterium smegmatis (strain ATCC 700084 / mc(2)155) OX=246196 GN=MSMEG_6112 PE=4 SV=1
A0QYQ8	22	14	Thiamin pyrophosphokinase, catalytic domain protein OS=Mycolicibacterium smegmatis (strain ATCC 700084 / mc(2)155) OX=246196 GN=MSMEG_3748 PE=4 SV=1
A0QTF9	22	19	dTDP-RhA:a-D-GlcNAc-diphosphoryl polyprenol, a-3-L-rhamnosyl transferase OS=Mycolicibacterium smegmatis (strain ATCC 700084 / mc(2)155) OX=246196 GN=MSMEG_1826 PE=4 SV=1
A0R3D1	22	17	Retinol dehydrogenase 13 OS=Mycolicibacterium smegmatis (strain ATCC 700084 / mc(2)155) OX=246196 GN=MSMEG_5430 PE=3 SV=1
A0QVL1	22	25	Hydrolase_4 domain-containing protein OS=Mycolicibacterium smegmatis (strain ATCC 700084 / mc(2)155) OX=246196 GN=MSMEG_2612 PE=4 SV=1
A0R3L1	22	13	Magnesium chelatase OS=Mycolicibacterium smegmatis (strain ATCC 700084 / mc(2)155) OX=246196 GN=MSMEG_5512 PE=4 SV=1
A0QQA1	22	23	p450 heme-thiolate protein OS=Mycolicibacterium smegmatis (strain ATCC 700084 / mc(2)155) OX=246196 GN=MSMEG_0681 PE=3 SV=1
A0QVB5	22	21	Hydrolase, alpha/beta fold family protein, putative OS=Mycolicibacterium smegmatis (strain ATCC 700084 / mc(2)155) OX=246196 GN=MSMEG_2517 PE=4 SV=1
A0QSL0	22	20	Thioredoxin reductase OS=Mycolicibacterium smegmatis (strain ATCC 700084 / mc(2)155) OX=246196 GN=MSMEG_1516 PE=4 SV=1
A0QYH0	22	24	ABC transporter, permease/ATP-binding protein OS=Mycolicibacterium smegmatis (strain ATCC 700084 / mc(2)155) OX=246196 GN=MSMEG_3655 PE=4 SV=1
A0QUM6	22	29	Hydrogenase-2, small subunit OS=Mycolicibacterium smegmatis (strain ATCC 700084 / mc(2)155) OX=246196 GN=hybA PE=4 SV=1
A0QU54	21	18	Putative acyl-CoA dehydrogenase OS=Mycolicibacterium smegmatis (strain ATCC 700084 / mc(2)155) OX=246196 GN=MSMEG_2081 PE=3 SV=1
A0QQS6	21	20	Phosphatidylserine decarboxylase proenzyme OS=Mycolicibacterium smegmatis (strain ATCC 700084 / mc(2)155) OX=246196 GN=psd PE=3 SV=1
A0R659	21	23	Uncharacterized protein OS=Mycolicibacterium smegmatis (strain ATCC 700084 / mc(2)155) OX=246196 GN=MSMEG_6434 PE=4 SV=1
A0R0B5	21	20	3-oxoacyl-[acyl-carrier-protein] synthase 2 OS=Mycolicibacterium smegmatis (strain ATCC 700084 / mc(2)155) OX=246196 GN=MSMEG_4328 PE=3 SV=1
A0QNJ2	21	22	ESX-1 secretion system protein EccCb1 OS=Mycolicibacterium smegmatis (strain ATCC 700084 / mc(2)155) OX=246196 GN=eccCb1 PE=3 SV=1
A0QP06	21	20	Dihydroxy-acid dehydratase OS=Mycolicibacterium smegmatis (strain ATCC 700084 / mc(2)155) OX=246196 GN=ilvD PE=3 SV=1
A0QNG2	21	31	Serine/threonine protein kinase PknA OS=Mycolicibacterium smegmatis (strain ATCC 700084 / mc(2)155) OX=246196 GN=pknA PE=4 SV=1
A0R196	21	15	ATP-dependent Clp protease ATP-binding subunit ClpX OS=Mycolicibacterium smegmatis (strain ATCC 700084 / mc(2)155) OX=246196 GN=clpX PE=3 SV=1
A0R171	21	11	Pyruvate synthase OS=Mycolicibacterium smegmatis (strain ATCC 700084 / mc(2)155) OX=246196 GN=MSMEG_4646 PE=4 SV=1
A0R6A3	21	26	Putative cytochrome P450 135B1 OS=Mycolicibacterium smegmatis (strain ATCC 700084 / mc(2)155) OX=246196 GN=MSMEG_6478 PE=4 SV=1
A0QX64	21	21	Adenosylmethionine-8-amino-7-oxononanoate aminotransferase OS=Mycolicibacterium smegmatis (strain ATCC 700084 / mc(2)155) OX=246196 GN=bioA PE=3 SV=1
A0R2I2	21	34	2,4-dienoyl-coA reductase OS=Mycolicibacterium smegmatis (strain ATCC 700084 / mc(2)155) OX=246196 GN=MSMEG_5124 PE=4 SV=1
A0QNF5	20	26	Cell wall synthesis protein CwsA OS=Mycolicibacterium smegmatis (strain ATCC 700084 / mc(2)155) OX=246196 GN=cwsA PE=1 SV=1
A0R1B5	20	19	Uncharacterized protein MSMEG_4692/MSMEI_4575 OS=Mycolicibacterium smegmatis (strain ATCC 700084 / mc(2)155) OX=246196 GN=MSMEG_4692 PE=1 SV=1
A0QR33	20	21	Glutamate-1-semialdehyde 2,1-aminomutase OS=Mycolicibacterium smegmatis (strain ATCC 700084 / mc(2)155) OX=246196 GN=hemL PE=3 SV=1
A0QWL3	20	29	Putative periplasmic binding protein OS=Mycolicibacterium smegmatis (strain ATCC 700084 / mc(2)155) OX=246196 GN=MSMEG_2982 PE=4 SV=1
A0QW04	20	20	Inositol-1-monophosphatase OS=Mycolicibacterium smegmatis (strain ATCC 700084 / mc(2)155) OX=246196 GN=MSMEG_2762 PE=4 SV=1
A0QS63	20	18	50S ribosomal protein L7/L12 OS=Mycolicibacterium smegmatis (strain ATCC 700084 / mc(2)155) OX=246196 GN=rplL PE=3 SV=1
A0R0R9	20	17	Glycine--tRNA ligase OS=Mycolicibacterium smegmatis (strain ATCC 700084 / mc(2)155) OX=246196 GN=glyS PE=3 SV=1
A0QVT6	20	10	DNA translocase FtsK OS=Mycolicibacterium smegmatis (strain ATCC 700084 / mc(2)155) OX=246196 GN=MSMEG_2690 PE=3 SV=1
A0QRD5	20	29	Uncharacterized protein OS=Mycolicibacterium smegmatis (strain ATCC 700084 / mc(2)155) OX=246196 GN=MSMEG_1077 PE=4 SV=1
A0QXA3	20	17	Pyruvate kinase OS=Mycolicibacterium smegmatis (strain ATCC 700084 / mc(2)155) OX=246196 GN=pyk PE=3 SV=1
A0QPH6	20	15	Putative non-ribosomal peptide synthase OS=Mycolicibacterium smegmatis (strain ATCC 700084 / mc(2)155) OX=246196 GN=MSMEG_0401 PE=4 SV=1
A0R0W7	19	25	Sulfate-binding protein OS=Mycolicibacterium smegmatis (strain ATCC 700084 / mc(2)155) OX=246196 GN=MSMEG_4533 PE=4 SV=1
A0QSZ4	19	29	Hydrolase, alpha/beta fold family protein, putative OS=Mycolicibacterium smegmatis (strain ATCC 700084 / mc(2)155) OX=246196 GN=MSMEG_1655 PE=4 SV=1
A0R555	19	17	Metallo-beta-lactamase superfamily protein OS=Mycolicibacterium smegmatis (strain ATCC 700084 / mc(2)155) OX=246196 GN=MSMEG_6071 PE=4 SV=1
A0QWS4	19	14	Carbamoyl-phosphate synthase small chain OS=Mycolicibacterium smegmatis (strain ATCC 700084 / mc(2)155) OX=246196 GN=carA PE=3 SV=1
A0R5H6	19	21	Ion-transporting ATPase OS=Mycolicibacterium smegmatis (strain ATCC 700084 / mc(2)155) OX=246196 GN=MSMEG_6195 PE=4 SV=1
A0QR14	19	18	HAD-superfamily protein subfamily protein IB hydrolase, TIGR01490 OS=Mycolicibacterium smegmatis (strain ATCC 700084 / mc(2)155) OX=246196 GN=MSMEG_0949 PE=4 SV=1
A0R262	19	21	Hydrolase, alpha/beta fold family protein OS=Mycolicibacterium smegmatis (strain ATCC 700084 / mc(2)155) OX=246196 GN=MSMEG_4998 PE=4 SV=1
A0R052	19	23	Ubiquinol-cytochrome c reductase cytochrome b subunit OS=Mycolicibacterium smegmatis (strain ATCC 700084 / mc(2)155) OX=246196 GN=MSMEG_4263 PE=1 SV=1
A0QWJ2	19	19	Protein translocase subunit SecD OS=Mycolicibacterium smegmatis (strain ATCC 700084 / mc(2)155) OX=246196 GN=secD PE=3 SV=1
A0QRA8	19	16	Methyltransferase, UbiE/COQ5 family protein OS=Mycolicibacterium smegmatis (strain ATCC 700084 / mc(2)155) OX=246196 GN=MSMEG_1049 PE=4 SV=1
A0R1Y7	19	7	Probable acetyl-CoA acetyltransferase OS=Mycolicibacterium smegmatis (strain ATCC 700084 / mc(2)155) OX=246196 GN=MSMEG_4920 PE=1 SV=2
A0QR99	19	22	Periplasmic binding protein OS=Mycolicibacterium smegmatis (strain ATCC 700084 / mc(2)155) OX=246196 GN=MSMEG_1039 PE=4 SV=1
A0QUY1	19	22	p49 protein OS=Mycolicibacterium smegmatis (strain ATCC 700084 / mc(2)155) OX=246196 GN=MSMEG_2377 PE=4 SV=1
A0R7J3	19	7	ParB-like partition proteins OS=Mycolicibacterium smegmatis (strain ATCC 700084 / mc(2)155) OX=246196 GN=MSMEG_6938 PE=3 SV=1
A0QZ42	19	23	Pup--protein ligase OS=Mycolicibacterium smegmatis (strain ATCC 700084 / mc(2)155) OX=246196 GN=pafA PE=1 SV=1
A0QSL1	19	36	Spfh domain/band 7 family protein, putative OS=Mycolicibacterium smegmatis (strain ATCC 700084 / mc(2)155) OX=246196 GN=MSMEG_1517 PE=4 SV=1
A0QSL7	19	10	30S ribosomal protein S4 OS=Mycolicibacterium smegmatis (strain ATCC 700084 / mc(2)155) OX=246196 GN=rpsD PE=1 SV=1
A0R2Z1	19	28	Hydrolase, CocE/NonD family protein OS=Mycolicibacterium smegmatis (strain ATCC 700084 / mc(2)155) OX=246196 GN=MSMEG_5283 PE=4 SV=1
A0QWY4	19	19	Uncharacterized protein OS=Mycolicibacterium smegmatis (strain ATCC 700084 / mc(2)155) OX=246196 GN=MSMEG_3107 PE=4 SV=1
A0R726	19	20	Glycerol kinase OS=Mycolicibacterium smegmatis (strain ATCC 700084 / mc(2)155) OX=246196 GN=glpK PE=3 SV=1
A0R048	18	20	Anthranilate phosphoribosyltransferase OS=Mycolicibacterium smegmatis (strain ATCC 700084 / mc(2)155) OX=246196 GN=trpD PE=1 SV=1
A0QRJ0	18	23	Protease HtpX homolog OS=Mycolicibacterium smegmatis (strain ATCC 700084 / mc(2)155) OX=246196 GN=htpX PE=3 SV=1
A0QTU7	18	16	Propane 2-monooxygenase operon transcriptional activator MimR OS=Mycolicibacterium smegmatis (strain ATCC 700084 / mc(2)155) OX=246196 GN=mimR PE=4 SV=1
A0QRA5	18	10	ABC-type molybdenum transport system, ATPase component OS=Mycolicibacterium smegmatis (strain ATCC 700084 / mc(2)155) OX=246196 GN=MSMEG_1046 PE=4 SV=1
A0R2C4	18	24	Uncharacterized protein OS=Mycolicibacterium smegmatis (strain ATCC 700084 / mc(2)155) OX=246196 GN=MSMEG_5062 PE=4 SV=1
Q9AFI5	18	6	Single-stranded DNA-binding protein OS=Mycolicibacterium smegmatis (strain ATCC 700084 / mc(2)155) OX=246196 GN=ssb PE=1 SV=1
A0R5F5	18	17	Morphological differentiation-associated protein OS=Mycolicibacterium smegmatis (strain ATCC 700084 / mc(2)155) OX=246196 GN=MSMEG_6173 PE=4 SV=1
Q59560	18	18	Protein RecA OS=Mycolicibacterium smegmatis (strain ATCC 700084 / mc(2)155) OX=246196 GN=recA PE=1 SV=1
A0R070	18	27	Short chain dehydrogenase OS=Mycolicibacterium smegmatis (strain ATCC 700084 / mc(2)155) OX=246196 GN=MSMEG_4280 PE=4 SV=1
A0QNJ0	18	17	ESX-1 secretion system ATPase EccB1 OS=Mycolicibacterium smegmatis (strain ATCC 700084 / mc(2)155) OX=246196 GN=eccB1 PE=1 SV=1
A0QU61	18	19	Cell division ATP-binding protein FtsE OS=Mycolicibacterium smegmatis (strain ATCC 700084 / mc(2)155) OX=246196 GN=ftsE PE=3 SV=1
A0QWQ6	18	15	Endolytic murein transglycosylase OS=Mycolicibacterium smegmatis (strain ATCC 700084 / mc(2)155) OX=246196 GN=mltG PE=3 SV=1
A0QS97	18	10	30S ribosomal protein S7 OS=Mycolicibacterium smegmatis (strain ATCC 700084 / mc(2)155) OX=246196 GN=rpsG PE=1 SV=1
P62894	18	22	Cytochrome c OS=Bos taurus GN=CYCS PE=1 SV=2
A0R260	18	23	ABC transporter, ATP-binding protein OppD OS=Mycolicibacterium smegmatis (strain ATCC 700084 / mc(2)155) OX=246196 GN=oppD PE=3 SV=1
A0QQV4	18	15	Aldehyde dehydrogenase OS=Mycolicibacterium smegmatis (strain ATCC 700084 / mc(2)155) OX=246196 GN=MSMEG_0889 PE=3 SV=1
A0QUX6	18	13	Acetolactate synthase OS=Mycolicibacterium smegmatis (strain ATCC 700084 / mc(2)155) OX=246196 GN=ilvB PE=3 SV=1
A0QYK4	18	15	Sodium:solute symporter OS=Mycolicibacterium smegmatis (strain ATCC 700084 / mc(2)155) OX=246196 GN=MSMEG_3689 PE=3 SV=1
A0QXB0	17	20	ABC-type amino acid transport system, secreted component OS=Mycolicibacterium smegmatis (strain ATCC 700084 / mc(2)155) OX=246196 GN=MSMEG_3235 PE=3 SV=1
A0QPE8	17	18	3-ketoacyl-CoA thiolase OS=Mycolicibacterium smegmatis (strain ATCC 700084 / mc(2)155) OX=246196 GN=MSMEG_0373 PE=3 SV=1
A0QNN7	17	21	NAD(P) transhydrogenase subunit beta OS=Mycolicibacterium smegmatis (strain ATCC 700084 / mc(2)155) OX=246196 GN=pntB PE=3 SV=1
A0R3K4	17	13	Conserved secreted protein OS=Mycolicibacterium smegmatis (strain ATCC 700084 / mc(2)155) OX=246196 GN=MSMEG_5504 PE=4 SV=1
A0QYL7	17	20	3-alpha-hydroxysteroid dehydrogenase OS=Mycolicibacterium smegmatis (strain ATCC 700084 / mc(2)155) OX=246196 GN=MSMEG_3704 PE=4 SV=1
A0R6I2	17	16	Dehydrogenase OS=Mycolicibacterium smegmatis (strain ATCC 700084 / mc(2)155) OX=246196 GN=MSMEG_6557 PE=4 SV=1
A0QWT4	17	20	Methionine import ATP-binding protein MetN OS=Mycolicibacterium smegmatis (strain ATCC 700084 / mc(2)155) OX=246196 GN=metN PE=3 SV=1
A0QRH1	17	22	Demethylmenaquinone methyltransferase OS=Mycolicibacterium smegmatis (strain ATCC 700084 / mc(2)155) OX=246196 GN=menG PE=3 SV=1
A0QRZ5	17	14	Xanthine/uracil permeases family protein OS=Mycolicibacterium smegmatis (strain ATCC 700084 / mc(2)155) OX=246196 GN=MSMEG_1293 PE=4 SV=1
A0R079	17	14	Glutamine synthetase OS=Mycolicibacterium smegmatis (strain ATCC 700084 / mc(2)155) OX=246196 GN=glnA PE=1 SV=1
A0R5M0	17	4	1,3-propanediol dehydrogenase OS=Mycolicibacterium smegmatis (strain ATCC 700084 / mc(2)155) OX=246196 GN=MSMEG_6239 PE=4 SV=1
A0QPG6	17	16	Rmt3 protein OS=Mycolicibacterium smegmatis (strain ATCC 700084 / mc(2)155) OX=246196 GN=MSMEG_0391 PE=4 SV=1
A0QPE2	17	18	O-demethylpuromycin-O-methyltransferase OS=Mycolicibacterium smegmatis (strain ATCC 700084 / mc(2)155) OX=246196 GN=MSMEG_0367 PE=4 SV=1
A0R5C4	17	20	N-acyl-D-glutamate amidohydrolase OS=Mycolicibacterium smegmatis (strain ATCC 700084 / mc(2)155) OX=246196 GN=MSMEG_6141 PE=4 SV=1
A0QZ37	16	18	DUF4333 domain-containing protein OS=Mycolicibacterium smegmatis (strain ATCC 700084 / mc(2)155) OX=246196 GN=MSMEG_3884 PE=4 SV=1
A0QQX0	16	20	4-carboxymuconolactone decarboxylase domain protein OS=Mycolicibacterium smegmatis (strain ATCC 700084 / mc(2)155) OX=246196 GN=pcaC PE=4 SV=1
A0QTP8	16	22	Diacylglycerol kinase, catalytic region OS=Mycolicibacterium smegmatis (strain ATCC 700084 / mc(2)155) OX=246196 GN=MSMEG_1920 PE=4 SV=1
A0QYY6	16	7	30S ribosomal protein S1 OS=Mycolicibacterium smegmatis (strain ATCC 700084 / mc(2)155) OX=246196 GN=rpsA PE=1 SV=1
A0QNG5	16	15	Protein phosphatase 2C OS=Mycolicibacterium smegmatis (strain ATCC 700084 / mc(2)155) OX=246196 GN=MSMEG_0033 PE=4 SV=1
A0R1E4	16	15	Short-chain dehydrogenase OS=Mycolicibacterium smegmatis (strain ATCC 700084 / mc(2)155) OX=246196 GN=MSMEG_4722 PE=4 SV=1
Q3I5Q7	16	14	HBHA-like protein OS=Mycolicibacterium smegmatis (strain ATCC 700084 / mc(2)155) OX=246196 GN=MSMEG_0919 PE=4 SV=1
A0R073	16	15	Uncharacterized protein OS=Mycolicibacterium smegmatis (strain ATCC 700084 / mc(2)155) OX=246196 GN=MSMEG_4284 PE=4 SV=1
A0R4L2	16	12	Uncharacterized protein OS=Mycolicibacterium smegmatis (strain ATCC 700084 / mc(2)155) OX=246196 GN=MSMEG_5873 PE=4 SV=1
A0QZ83	16	14	14 kDa antigen OS=Mycolicibacterium smegmatis (strain ATCC 700084 / mc(2)155) OX=246196 GN=MSMEG_3932 PE=3 SV=1
I7FA35	16	19	Propane 2-monooxygenase, hydroxylase component small subunit OS=Mycolicibacterium smegmatis (strain ATCC 700084 / mc(2)155) OX=246196 GN=mimC PE=1 SV=1
A0QQL1	16	20	SGNH_hydro domain-containing protein OS=Mycolicibacterium smegmatis (strain ATCC 700084 / mc(2)155) OX=246196 GN=MSMEG_0794 PE=4 SV=1
A0QWT1	16	2	DNA-directed RNA polymerase subunit omega OS=Mycolicibacterium smegmatis (strain ATCC 700084 / mc(2)155) OX=246196 GN=rpoZ PE=1 SV=1
A0R582	16	23	Probable conserved transmembrane protein rich in alanine OS=Mycolicibacterium smegmatis (strain ATCC 700084 / mc(2)155) OX=246196 GN=MSMEG_6099 PE=4 SV=1
P60712	16	20	Actin, cytoplasmic 1 OS=Bos taurus GN=ACTB PE=1 SV=1
A0QVQ5	16	4	Polyribonucleotide nucleotidyltransferase OS=Mycolicibacterium smegmatis (strain ATCC 700084 / mc(2)155) OX=246196 GN=pnp PE=1 SV=1
A0QW29	16	12	Hydrolase, alpha/beta fold family protein OS=Mycolicibacterium smegmatis (strain ATCC 700084 / mc(2)155) OX=246196 GN=MSMEG_2786 PE=4 SV=1
A0R612	16	23	Probable arabinosyltransferase A OS=Mycolicibacterium smegmatis (strain ATCC 700084 / mc(2)155) OX=246196 GN=MSMEG_6387 PE=4 SV=1
A0QRW8	16	12	Deacetylase sirtuin-type domain-containing protein OS=Mycolicibacterium smegmatis (strain ATCC 700084 / mc(2)155) OX=246196 GN=MSMEG_1265 PE=4 SV=1

## Sheet: ApeB-FLAG IP vs. WT sta
Peptides identified in ApeB-FLAG** immunoprecipitate sample versus wild type (stationary phase, only proteins with > 15 peptides in ApeB-FLAG are shown)
	ApeB-FLAG	Wild type
Accession	Number of PSMs	Number of PSMs	Description
A0R4G8	607	0	ApeB, Probable M18 family aminopeptidase 2 OS=Mycolicibacterium smegmatis (strain ATCC 700084 / mc(2)155) OX=246196 GN=apeB PE=3 SV=1
A0QXL6	154	102	Nitrilase/cyanide hydratase and apolipoprotein N-acyltransferase OS=Mycolicibacterium smegmatis (strain ATCC 700084 / mc(2)155) OX=246196 GN=MSMEG_3347 PE=4 SV=1
A0QR91	147	123	Monooxygenase OS=Mycolicibacterium smegmatis (strain ATCC 700084 / mc(2)155) OX=246196 GN=MSMEG_1030 PE=4 SV=1
A0QR89	142	139	Geranylgeranyl reductase OS=Mycolicibacterium smegmatis (strain ATCC 700084 / mc(2)155) OX=246196 GN=MSMEG_1028 PE=4 SV=1
A0R0B0	137	138	Pyruvate dehydrogenase E1 component OS=Mycolicibacterium smegmatis (strain ATCC 700084 / mc(2)155) OX=246196 GN=aceE PE=1 SV=1
A0R730	134	110	Glycerol-3-phosphate dehydrogenase OS=Mycolicibacterium smegmatis (strain ATCC 700084 / mc(2)155) OX=246196 GN=MSMEG_6761 PE=3 SV=1
A0QPG2	120	106	Rmt2 protein OS=Mycolicibacterium smegmatis (strain ATCC 700084 / mc(2)155) OX=246196 GN=MSMEG_0387 PE=4 SV=1
A0QVY4	116	111	Uncharacterized protein OS=Mycolicibacterium smegmatis (strain ATCC 700084 / mc(2)155) OX=246196 GN=MSMEG_2739 PE=4 SV=1
A0R628	110	85	Galactofuranosyltransferase GlfT2 OS=Mycolicibacterium smegmatis (strain ATCC 700084 / mc(2)155) OX=246196 GN=glfT2 PE=3 SV=1
A0R729	105	97	Glycerol kinase OS=Mycolicibacterium smegmatis (strain ATCC 700084 / mc(2)155) OX=246196 GN=glpK PE=3 SV=1
Q3L885	105	73	Polyketide synthase OS=Mycolicibacterium smegmatis (strain ATCC 700084 / mc(2)155) OX=246196 GN=pks PE=4 SV=1
A0R1H7	100	100	Fatty acid synthase OS=Mycolicibacterium smegmatis (strain ATCC 700084 / mc(2)155) OX=246196 GN=MSMEG_4757 PE=1 SV=1
A0QS66	96	82	DNA-directed RNA polymerase subunit beta' OS=Mycolicibacterium smegmatis (strain ATCC 700084 / mc(2)155) OX=246196 GN=rpoC PE=1 SV=1
A0R200	95	92	ATP synthase subunit beta OS=Mycolicibacterium smegmatis (strain ATCC 700084 / mc(2)155) OX=246196 GN=atpD PE=1 SV=1
A0QZF4	92	67	Transcriptional regulator, CdaR, putative OS=Mycolicibacterium smegmatis (strain ATCC 700084 / mc(2)155) OX=246196 GN=MSMEG_4006 PE=4 SV=1
A0QTT7	92	87	UPF0182 protein MSMEG_1959/MSMEI_1915 OS=Mycolicibacterium smegmatis (strain ATCC 700084 / mc(2)155) OX=246196 GN=MSMEG_1959 PE=1 SV=1
A0R202	88	97	ATP synthase subunit alpha OS=Mycolicibacterium smegmatis (strain ATCC 700084 / mc(2)155) OX=246196 GN=atpA PE=1 SV=1
A0R588	86	77	ATP-dependent zinc metalloprotease FtsH OS=Mycolicibacterium smegmatis (strain ATCC 700084 / mc(2)155) OX=246196 GN=ftsH PE=3 SV=1
A0QSY1	85	71	ABC transporter, ATP-binding protein OS=Mycolicibacterium smegmatis (strain ATCC 700084 / mc(2)155) OX=246196 GN=MSMEG_1642 PE=4 SV=1
A0R696	84	74	Glycine/D-amino acid oxidase OS=Mycolicibacterium smegmatis (strain ATCC 700084 / mc(2)155) OX=246196 GN=MSMEG_6471 PE=4 SV=1
A0QS98	82	63	Elongation factor Tu OS=Mycolicibacterium smegmatis (strain ATCC 700084 / mc(2)155) OX=246196 GN=tuf PE=1 SV=1
A0QSM0	79	83	tRNA pseudouridine synthase A OS=Mycolicibacterium smegmatis (strain ATCC 700084 / mc(2)155) OX=246196 GN=truA PE=3 SV=1
A0QWV0	76	66	Riboflavin biosynthesis protein RibBA OS=Mycolicibacterium smegmatis (strain ATCC 700084 / mc(2)155) OX=246196 GN=ribBA PE=3 SV=1
A0R1C6	76	62	Glycerol-3-phosphate acyltransferase OS=Mycolicibacterium smegmatis (strain ATCC 700084 / mc(2)155) OX=246196 GN=MSMEG_4703 PE=3 SV=1
A0QQB0	74	70	Iron-sulfur cluster-binding protein OS=Mycolicibacterium smegmatis (strain ATCC 700084 / mc(2)155) OX=246196 GN=MSMEG_0690 PE=4 SV=1
A0QT08	73	86	Succinate dehydrogenase flavoprotein subunit OS=Mycolicibacterium smegmatis (strain ATCC 700084 / mc(2)155) OX=246196 GN=sdhA PE=3 SV=1
A0QX46	71	53	Isoleucine--tRNA ligase OS=Mycolicibacterium smegmatis (strain ATCC 700084 / mc(2)155) OX=246196 GN=ileS PE=3 SV=1
A0QU12	71	53	Monooxygenase, flavin-binding family protein OS=Mycolicibacterium smegmatis (strain ATCC 700084 / mc(2)155) OX=246196 GN=MSMEG_2038 PE=4 SV=1
A0QRB4	70	69	Hexapeptide transferase family protein OS=Mycolicibacterium smegmatis (strain ATCC 700084 / mc(2)155) OX=246196 GN=MSMEG_1055 PE=4 SV=1
A0QUM7	70	54	Hydrogenase-2, large subunit OS=Mycolicibacterium smegmatis (strain ATCC 700084 / mc(2)155) OX=246196 GN=hybC PE=4 SV=1
P0CG99	70	50	Ribonucleoside-diphosphate reductase subunit alpha 1 OS=Mycolicibacterium smegmatis (strain ATCC 700084 / mc(2)155) OX=246196 GN=nrdE1 PE=1 SV=1
A0R607	69	54	Decaprenylphosphoryl-beta-D-ribose oxidase OS=Mycolicibacterium smegmatis (strain ATCC 700084 / mc(2)155) OX=246196 GN=dprE1 PE=1 SV=2
A0QX24	67	58	ATPase, MoxR family protein OS=Mycolicibacterium smegmatis (strain ATCC 700084 / mc(2)155) OX=246196 GN=moxR PE=4 SV=1
A0QTU8	67	65	Propane 2-monooxygenase, hydroxylase component large subunit OS=Mycolicibacterium smegmatis (strain ATCC 700084 / mc(2)155) OX=246196 GN=mimA PE=1 SV=1
A0QZX9	66	59	Short chain dehydrogenase OS=Mycolicibacterium smegmatis (strain ATCC 700084 / mc(2)155) OX=246196 GN=MSMEG_4188 PE=3 SV=1
A0QYH8	65	69	Oxidoreductase OS=Mycolicibacterium smegmatis (strain ATCC 700084 / mc(2)155) OX=246196 GN=MSMEG_3663 PE=4 SV=1
A4ZHR8	65	47	Adenosylhomocysteinase OS=Mycolicibacterium smegmatis (strain ATCC 700084 / mc(2)155) OX=246196 GN=ahcY PE=1 SV=1
A0QSB9	65	49	FMN-dependent dehydrogenase OS=Mycolicibacterium smegmatis (strain ATCC 700084 / mc(2)155) OX=246196 GN=MSMEG_1424 PE=3 SV=1
A0QVL2	64	56	Probable malate:quinone oxidoreductase OS=Mycolicibacterium smegmatis (strain ATCC 700084 / mc(2)155) OX=246196 GN=mqo PE=1 SV=1
A0QPE7	62	57	Oxidoreductase, short chain dehydrogenase/reductase family protein OS=Mycolicibacterium smegmatis (strain ATCC 700084 / mc(2)155) OX=246196 GN=MSMEG_0372 PE=1 SV=1
A0R051	62	74	Ubiquinol-cytochrome c reductase iron-sulfur subunit OS=Mycolicibacterium smegmatis (strain ATCC 700084 / mc(2)155) OX=246196 GN=MSMEG_4262 PE=1 SV=1
A0R2Y1	62	53	Beta-ketoadipyl CoA thiolase OS=Mycolicibacterium smegmatis (strain ATCC 700084 / mc(2)155) OX=246196 GN=MSMEG_5273 PE=3 SV=1
A0R610	62	52	Decaprenylphosphoryl-2-keto-beta-D-erythro-pentose reductase OS=Mycolicibacterium smegmatis (strain ATCC 700084 / mc(2)155) OX=246196 GN=dprE2 PE=1 SV=1
O68956	61	46	Glutamine--fructose-6-phosphate aminotransferase [isomerizing] OS=Mycolicibacterium smegmatis (strain ATCC 700084 / mc(2)155) OX=246196 GN=glmS PE=3 SV=3
A0QSZ3	61	48	Isocitrate dehydrogenase [NADP] OS=Mycolicibacterium smegmatis (strain ATCC 700084 / mc(2)155) OX=246196 GN=MSMEG_1654 PE=1 SV=1
A0R574	60	44	ATP-dependent Clp protease ATP-binding subunit ClpC1 OS=Mycolicibacterium smegmatis (strain ATCC 700084 / mc(2)155) OX=246196 GN=clpC1 PE=3 SV=1
A0QT70	59	59	Glycerol-3-phosphate dehydrogenase OS=Mycolicibacterium smegmatis (strain ATCC 700084 / mc(2)155) OX=246196 GN=MSMEG_1736 PE=3 SV=1
A0QPG3	59	44	Macrocin-O-methyltransferase OS=Mycolicibacterium smegmatis (strain ATCC 700084 / mc(2)155) OX=246196 GN=tylF PE=4 SV=1
A0QP27	58	53	Membrane protein, MmpL family protein OS=Mycolicibacterium smegmatis (strain ATCC 700084 / mc(2)155) OX=246196 GN=MSMEG_0250 PE=1 SV=1
A0QQ65	57	58	Extracellular solute-binding protein, family protein 5, putative OS=Mycolicibacterium smegmatis (strain ATCC 700084 / mc(2)155) OX=246196 GN=MSMEG_0643 PE=4 SV=1
A0QZZ9	56	83	Secreted protein OS=Mycolicibacterium smegmatis (strain ATCC 700084 / mc(2)155) OX=246196 GN=MSMEG_4210 PE=4 SV=1
A0R0B4	56	32	3-oxoacyl-[acyl-carrier-protein] synthase 1 OS=Mycolicibacterium smegmatis (strain ATCC 700084 / mc(2)155) OX=246196 GN=MSMEG_4327 PE=3 SV=1
A0QVU2	55	63	35 kDa protein OS=Mycolicibacterium smegmatis (strain ATCC 700084 / mc(2)155) OX=246196 GN=MSMEG_2695 PE=4 SV=1
A0R4H4	55	43	KsdD-like steroid dehydrogenase MSMEG_5835 OS=Mycolicibacterium smegmatis (strain ATCC 700084 / mc(2)155) OX=246196 GN=MSMEG_5835 PE=1 SV=1
A0QXP3	55	46	Alcohol dehydrogenase OS=Mycolicibacterium smegmatis (strain ATCC 700084 / mc(2)155) OX=246196 GN=MSMEG_3375 PE=4 SV=1
A0QSH0	54	48	Signal peptide peptidase SppA, 67K type OS=Mycolicibacterium smegmatis (strain ATCC 700084 / mc(2)155) OX=246196 GN=sppA PE=4 SV=1
A0QSD7	54	56	30S ribosomal protein S3 OS=Mycolicibacterium smegmatis (strain ATCC 700084 / mc(2)155) OX=246196 GN=rpsC PE=1 SV=1
A0QYD6	53	51	NADH dehydrogenase OS=Mycolicibacterium smegmatis (strain ATCC 700084 / mc(2)155) OX=246196 GN=ndh PE=4 SV=1
A0QQU5	51	35	60 kDa chaperonin 1 OS=Mycolicibacterium smegmatis (strain ATCC 700084 / mc(2)155) OX=246196 GN=groL1 PE=1 SV=1
A0R617	50	45	Polyketide synthase OS=Mycolicibacterium smegmatis (strain ATCC 700084 / mc(2)155) OX=246196 GN=MSMEG_6392 PE=4 SV=1
A0R226	48	38	RemO protein OS=Mycolicibacterium smegmatis (strain ATCC 700084 / mc(2)155) OX=246196 GN=MSMEG_4962 PE=4 SV=1
A0QXC0	47	41	Branched-chain amino acid ABC transporter substrate-binding protein OS=Mycolicibacterium smegmatis (strain ATCC 700084 / mc(2)155) OX=246196 GN=MSMEG_3247 PE=4 SV=1
A0R006	47	39	Cell wall synthesis protein Wag31 OS=Mycolicibacterium smegmatis (strain ATCC 700084 / mc(2)155) OX=246196 GN=wag31 PE=1 SV=1
A0QNN8	47	54	NAD(P) transhydrogenase, alpha subunit OS=Mycolicibacterium smegmatis (strain ATCC 700084 / mc(2)155) OX=246196 GN=pntA PE=4 SV=1
A0QXX3	46	45	DoxD family protein/pyridine nucleotide-disulfide oxidoreductase OS=Mycolicibacterium smegmatis (strain ATCC 700084 / mc(2)155) OX=246196 GN=MSMEG_3457 PE=4 SV=1
A0R665	46	42	FAD-containing monooxygenase EthA OS=Mycolicibacterium smegmatis (strain ATCC 700084 / mc(2)155) OX=246196 GN=ethA PE=3 SV=1
A0QRJ6	45	33	Glycerol-3-phosphate dehydrogenase [NAD(P)+] OS=Mycolicibacterium smegmatis (strain ATCC 700084 / mc(2)155) OX=246196 GN=gpsA PE=3 SV=1
A0R5R4	45	42	FAD binding domain protein OS=Mycolicibacterium smegmatis (strain ATCC 700084 / mc(2)155) OX=246196 GN=MSMEG_6283 PE=4 SV=1
A0QU53	45	38	Putative acyl-CoA dehydrogenase OS=Mycolicibacterium smegmatis (strain ATCC 700084 / mc(2)155) OX=246196 GN=MSMEG_2080 PE=3 SV=1
A0QSU5	45	42	FAD dependent oxidoreductase OS=Mycolicibacterium smegmatis (strain ATCC 700084 / mc(2)155) OX=246196 GN=MSMEG_1604 PE=4 SV=1
A0QS52	45	41	ABC1 family protein OS=Mycolicibacterium smegmatis (strain ATCC 700084 / mc(2)155) OX=246196 GN=MSMEG_1353 PE=4 SV=1
A0R203	44	46	ATP synthase subunit b-delta OS=Mycolicibacterium smegmatis (strain ATCC 700084 / mc(2)155) OX=246196 GN=atpFH PE=1 SV=1
A0QZ54	44	39	Proteasome-associated ATPase OS=Mycolicibacterium smegmatis (strain ATCC 700084 / mc(2)155) OX=246196 GN=mpa PE=1 SV=1
A0QNZ7	44	37	Monoacylglycerol lipase OS=Mycolicibacterium smegmatis (strain ATCC 700084 / mc(2)155) OX=246196 GN=MSMEG_0220 PE=1 SV=1
A0QYS3	44	47	Acyl-CoA synthase OS=Mycolicibacterium smegmatis (strain ATCC 700084 / mc(2)155) OX=246196 GN=MSMEG_3767 PE=4 SV=1
A0QT50	43	44	ABC transporter periplasmic-binding protein YtfQ OS=Mycolicibacterium smegmatis (strain ATCC 700084 / mc(2)155) OX=246196 GN=MSMEG_1712 PE=1 SV=1
A0R5N8	43	31	Aspartokinase OS=Mycolicibacterium smegmatis (strain ATCC 700084 / mc(2)155) OX=246196 GN=MSMEG_6257 PE=3 SV=1
A0R201	43	42	ATP synthase gamma chain OS=Mycolicibacterium smegmatis (strain ATCC 700084 / mc(2)155) OX=246196 GN=atpG PE=1 SV=1
A0QUX8	42	31	Ketol-acid reductoisomerase (NADP(+)) OS=Mycolicibacterium smegmatis (strain ATCC 700084 / mc(2)155) OX=246196 GN=ilvC PE=1 SV=1
A0QP93	42	45	Uncharacterized protein OS=Mycolicibacterium smegmatis (strain ATCC 700084 / mc(2)155) OX=246196 GN=MSMEG_0317 PE=4 SV=1
A0QZY9	42	40	Dihydroorotate dehydrogenase (quinone) OS=Mycolicibacterium smegmatis (strain ATCC 700084 / mc(2)155) OX=246196 GN=pyrD PE=3 SV=1
A0R5C0	42	39	Non-ribosomal peptide synthetase OS=Mycolicibacterium smegmatis (strain ATCC 700084 / mc(2)155) OX=246196 GN=MSMEG_6137 PE=4 SV=1
A0R218	42	25	Transcription termination factor Rho OS=Mycolicibacterium smegmatis (strain ATCC 700084 / mc(2)155) OX=246196 GN=rho PE=3 SV=1
A0R072	41	35	Dihydrolipoamide acetyltransferase component of pyruvate dehydrogenase complex OS=Mycolicibacterium smegmatis (strain ATCC 700084 / mc(2)155) OX=246196 GN=sucB PE=3 SV=1
A0R2A4	41	44	ATP-dependent RNA helicase DeaD OS=Mycolicibacterium smegmatis (strain ATCC 700084 / mc(2)155) OX=246196 GN=deaD PE=3 SV=1
A0R085	41	37	Protease OS=Mycolicibacterium smegmatis (strain ATCC 700084 / mc(2)155) OX=246196 GN=MSMEG_4296 PE=4 SV=1
A0QR34	40	39	Phosphoglycerate mutase family protein OS=Mycolicibacterium smegmatis (strain ATCC 700084 / mc(2)155) OX=246196 GN=MSMEG_0970 PE=4 SV=1
A0QYF6	40	34	VWFA domain-containing protein OS=Mycolicibacterium smegmatis (strain ATCC 700084 / mc(2)155) OX=246196 GN=MSMEG_3641 PE=4 SV=1
P60281	40	43	DNA-directed RNA polymerase subunit beta OS=Mycolicibacterium smegmatis (strain ATCC 700084 / mc(2)155) OX=246196 GN=rpoB PE=1 SV=1
A0QQ56	39	27	PAP2 superfamily protein OS=Mycolicibacterium smegmatis (strain ATCC 700084 / mc(2)155) OX=246196 GN=MSMEG_0633 PE=4 SV=1
A0QR74	39	34	Short chain dehydrogenase OS=Mycolicibacterium smegmatis (strain ATCC 700084 / mc(2)155) OX=246196 GN=MSMEG_1011 PE=3 SV=1
A0QQK8	39	39	Glycine oxidase ThiO OS=Mycolicibacterium smegmatis (strain ATCC 700084 / mc(2)155) OX=246196 GN=thiO PE=4 SV=1
A0QUY2	38	29	D-3-phosphoglycerate dehydrogenase OS=Mycolicibacterium smegmatis (strain ATCC 700084 / mc(2)155) OX=246196 GN=serA PE=3 SV=1
A0R0R8	38	41	Putative conserved transmembrane protein OS=Mycolicibacterium smegmatis (strain ATCC 700084 / mc(2)155) OX=246196 GN=MSMEG_4484 PE=4 SV=1
P71533	38	28	Protein translocase subunit SecA 1 OS=Mycolicibacterium smegmatis (strain ATCC 700084 / mc(2)155) OX=246196 GN=secA1 PE=1 SV=2
A0R5Z2	38	32	Galactofuranosyltransferase GlfT1 OS=Mycolicibacterium smegmatis (strain ATCC 700084 / mc(2)155) OX=246196 GN=glfT1 PE=1 SV=1
A0QSZ4	37	29	Hydrolase, alpha/beta fold family protein, putative OS=Mycolicibacterium smegmatis (strain ATCC 700084 / mc(2)155) OX=246196 GN=MSMEG_1655 PE=4 SV=1
A0QWV9	37	29	Probable cell division protein WhiA OS=Mycolicibacterium smegmatis (strain ATCC 700084 / mc(2)155) OX=246196 GN=whiA PE=1 SV=2
A0R4Q0	37	30	Putative succinate-semialdehyde dehydrogenase [NADP(+)] OS=Mycolicibacterium smegmatis (strain ATCC 700084 / mc(2)155) OX=246196 GN=gabD2 PE=3 SV=1
A0QPG4	36	26	Gtf1 OS=Mycolicibacterium smegmatis (strain ATCC 700084 / mc(2)155) OX=246196 GN=gtf1 PE=4 SV=1
A0QQA1	36	23	p450 heme-thiolate protein OS=Mycolicibacterium smegmatis (strain ATCC 700084 / mc(2)155) OX=246196 GN=MSMEG_0681 PE=3 SV=1
A0QVX3	35	31	Glutamate binding protein OS=Mycolicibacterium smegmatis (strain ATCC 700084 / mc(2)155) OX=246196 GN=MSMEG_2727 PE=3 SV=1
A0R5M3	35	20	Alcohol dehydrogenase, iron-containing OS=Mycolicibacterium smegmatis (strain ATCC 700084 / mc(2)155) OX=246196 GN=MSMEG_6242 PE=4 SV=1
A0QUM5	35	29	Uncharacterized protein OS=Mycolicibacterium smegmatis (strain ATCC 700084 / mc(2)155) OX=246196 GN=MSMEG_2261 PE=4 SV=1
A0R3B8	35	36	Enolase OS=Mycolicibacterium smegmatis (strain ATCC 700084 / mc(2)155) OX=246196 GN=eno PE=1 SV=1
A0QSS4	35	26	60 kDa chaperonin 2 OS=Mycolicibacterium smegmatis (strain ATCC 700084 / mc(2)155) OX=246196 GN=groL2 PE=1 SV=1
A0R4S9	35	35	3-oxosteroid 1-dehydrogenase OS=Mycolicibacterium smegmatis (strain ATCC 700084 / mc(2)155) OX=246196 GN=ksdD PE=1 SV=1
A0QVL1	35	25	Hydrolase_4 domain-containing protein OS=Mycolicibacterium smegmatis (strain ATCC 700084 / mc(2)155) OX=246196 GN=MSMEG_2612 PE=4 SV=1
A0QT07	35	38	Succinate dehydrogenase, iron-sulfur protein OS=Mycolicibacterium smegmatis (strain ATCC 700084 / mc(2)155) OX=246196 GN=sdhB PE=4 SV=1
A0QX32	35	35	Band 7 protein OS=Mycolicibacterium smegmatis (strain ATCC 700084 / mc(2)155) OX=246196 GN=MSMEG_3155 PE=4 SV=1
A0QZQ3	34	34	NAD(P) transhydrogenase, alpha subunit OS=Mycolicibacterium smegmatis (strain ATCC 700084 / mc(2)155) OX=246196 GN=pntA PE=4 SV=1
A0R634	33	30	Acyltransferase family protein OS=Mycolicibacterium smegmatis (strain ATCC 700084 / mc(2)155) OX=246196 GN=MSMEG_6409 PE=4 SV=1
A0QNF5	33	26	Cell wall synthesis protein CwsA OS=Mycolicibacterium smegmatis (strain ATCC 700084 / mc(2)155) OX=246196 GN=cwsA PE=1 SV=1
A0QQJ4	33	26	F420-dependent glucose-6-phosphate dehydrogenase OS=Mycolicibacterium smegmatis (strain ATCC 700084 / mc(2)155) OX=246196 GN=fgd PE=1 SV=2
A0QVB5	33	21	Hydrolase, alpha/beta fold family protein, putative OS=Mycolicibacterium smegmatis (strain ATCC 700084 / mc(2)155) OX=246196 GN=MSMEG_2517 PE=4 SV=1
A0R2Z1	33	28	Hydrolase, CocE/NonD family protein OS=Mycolicibacterium smegmatis (strain ATCC 700084 / mc(2)155) OX=246196 GN=MSMEG_5283 PE=4 SV=1
A0QVD9	32	28	Uridylate kinase OS=Mycolicibacterium smegmatis (strain ATCC 700084 / mc(2)155) OX=246196 GN=pyrH PE=1 SV=1
A0R2V4	32	28	Uncharacterized protein OS=Mycolicibacterium smegmatis (strain ATCC 700084 / mc(2)155) OX=246196 GN=MSMEG_5246 PE=1 SV=1
A0R2I2	32	34	2,4-dienoyl-coA reductase OS=Mycolicibacterium smegmatis (strain ATCC 700084 / mc(2)155) OX=246196 GN=MSMEG_5124 PE=4 SV=1
A0QT42	31	32	ABC transporter OS=Mycolicibacterium smegmatis (strain ATCC 700084 / mc(2)155) OX=246196 GN=MSMEG_1704 PE=1 SV=1
A0QV12	31	26	Putative serine-threonine protein kinase OS=Mycolicibacterium smegmatis (strain ATCC 700084 / mc(2)155) OX=246196 GN=MSMEG_2410 PE=4 SV=1
A0R2B0	31	28	Uncharacterized protein OS=Mycolicibacterium smegmatis (strain ATCC 700084 / mc(2)155) OX=246196 GN=MSMEG_5048 PE=4 SV=1
A0QNJ7	31	34	CbiA domain-containing protein OS=Mycolicibacterium smegmatis (strain ATCC 700084 / mc(2)155) OX=246196 GN=MSMEG_0067 PE=4 SV=1
A0R659	31	23	Uncharacterized protein OS=Mycolicibacterium smegmatis (strain ATCC 700084 / mc(2)155) OX=246196 GN=MSMEG_6434 PE=4 SV=1
A0R595	31	25	Uncharacterized protein OS=Mycolicibacterium smegmatis (strain ATCC 700084 / mc(2)155) OX=246196 GN=MSMEG_6112 PE=4 SV=1
A0QNJ1	31	33	Ftsk/spoiiie family protein OS=Mycolicibacterium smegmatis (strain ATCC 700084 / mc(2)155) OX=246196 GN=MSMEG_0061 PE=4 SV=1
A0R5H1	31	26	Transcriptional regulator, Crp/Fnr family protein OS=Mycolicibacterium smegmatis (strain ATCC 700084 / mc(2)155) OX=246196 GN=MSMEG_6189 PE=4 SV=1
A0R408	31	26	Sensor-type histidine kinase PrrB OS=Mycolicibacterium smegmatis (strain ATCC 700084 / mc(2)155) OX=246196 GN=MSMEG_5663 PE=4 SV=1
A0QYK0	31	25	Uncharacterized protein OS=Mycolicibacterium smegmatis (strain ATCC 700084 / mc(2)155) OX=246196 GN=MSMEG_3685 PE=4 SV=1
A0R5C4	31	20	N-acyl-D-glutamate amidohydrolase OS=Mycolicibacterium smegmatis (strain ATCC 700084 / mc(2)155) OX=246196 GN=MSMEG_6141 PE=4 SV=1
A0QTV7	30	23	Uncharacterized protein OS=Mycolicibacterium smegmatis (strain ATCC 700084 / mc(2)155) OX=246196 GN=MSMEG_1981 PE=4 SV=1
A0R5I4	30	30	Secreted protein OS=Mycolicibacterium smegmatis (strain ATCC 700084 / mc(2)155) OX=246196 GN=MSMEG_6202 PE=4 SV=1
A0R3Y4	30	29	Metallo-beta-lactamase family protein OS=Mycolicibacterium smegmatis (strain ATCC 700084 / mc(2)155) OX=246196 GN=MSMEG_5638 PE=4 SV=1
A0QTF9	30	19	dTDP-RhA:a-D-GlcNAc-diphosphoryl polyprenol, a-3-L-rhamnosyl transferase OS=Mycolicibacterium smegmatis (strain ATCC 700084 / mc(2)155) OX=246196 GN=MSMEG_1826 PE=4 SV=1
A0QU54	30	18	Putative acyl-CoA dehydrogenase OS=Mycolicibacterium smegmatis (strain ATCC 700084 / mc(2)155) OX=246196 GN=MSMEG_2081 PE=3 SV=1
A0R7K1	30	22	Chromosomal replication initiator protein DnaA OS=Mycolicibacterium smegmatis (strain ATCC 700084 / mc(2)155) OX=246196 GN=dnaA PE=2 SV=1
A0QR33	29	21	Glutamate-1-semialdehyde 2,1-aminomutase OS=Mycolicibacterium smegmatis (strain ATCC 700084 / mc(2)155) OX=246196 GN=hemL PE=3 SV=1
A0QNJ2	29	22	ESX-1 secretion system protein EccCb1 OS=Mycolicibacterium smegmatis (strain ATCC 700084 / mc(2)155) OX=246196 GN=eccCb1 PE=3 SV=1
A0R3H0	29	30	Molybdopterin molybdenumtransferase OS=Mycolicibacterium smegmatis (strain ATCC 700084 / mc(2)155) OX=246196 GN=MSMEG_5470 PE=3 SV=1
A0QU61	29	19	Cell division ATP-binding protein FtsE OS=Mycolicibacterium smegmatis (strain ATCC 700084 / mc(2)155) OX=246196 GN=ftsE PE=3 SV=1
A0R5T7	29	22	Glutamine-binding periplasmic protein/glutamine transport system permease protein OS=Mycolicibacterium smegmatis (strain ATCC 700084 / mc(2)155) OX=246196 GN=MSMEG_6307 PE=3 SV=1
A0QR39	29	27	CbiA domain-containing protein OS=Mycolicibacterium smegmatis (strain ATCC 700084 / mc(2)155) OX=246196 GN=MSMEG_0975 PE=4 SV=1
A0QPH5	29	26	Peptide synthetase OS=Mycolicibacterium smegmatis (strain ATCC 700084 / mc(2)155) OX=246196 GN=MSMEG_0400 PE=3 SV=1
A0QQS6	28	20	Phosphatidylserine decarboxylase proenzyme OS=Mycolicibacterium smegmatis (strain ATCC 700084 / mc(2)155) OX=246196 GN=psd PE=3 SV=1
A0QR14	28	18	HAD-superfamily protein subfamily protein IB hydrolase, TIGR01490 OS=Mycolicibacterium smegmatis (strain ATCC 700084 / mc(2)155) OX=246196 GN=MSMEG_0949 PE=4 SV=1
A0QWT3	28	29	S-adenosylmethionine synthase OS=Mycolicibacterium smegmatis (strain ATCC 700084 / mc(2)155) OX=246196 GN=metK PE=1 SV=1
A0QZA1	28	23	Universal stress protein MSMEG_3950/MSMEI_3859 OS=Mycolicibacterium smegmatis (strain ATCC 700084 / mc(2)155) OX=246196 GN=MSMEG_3950 PE=1 SV=1
A0R043	28	24	GDP-mannose-dependent alpha-(1-6)-phosphatidylinositol monomannoside mannosyltransferase OS=Mycolicibacterium smegmatis (strain ATCC 700084 / mc(2)155) OX=246196 GN=pimB PE=1 SV=1
A0QSL1	28	36	Spfh domain/band 7 family protein, putative OS=Mycolicibacterium smegmatis (strain ATCC 700084 / mc(2)155) OX=246196 GN=MSMEG_1517 PE=4 SV=1
A0R1V9	28	24	Alkyl hydroperoxide reductase C OS=Mycolicibacterium smegmatis (strain ATCC 700084 / mc(2)155) OX=246196 GN=MSMEG_4891 PE=1 SV=1
A0QVC8	28	26	Glyoxylate reductase OS=Mycolicibacterium smegmatis (strain ATCC 700084 / mc(2)155) OX=246196 GN=MSMEG_2529 PE=3 SV=1
P02769	28	32	Serum albumin OS=Bos taurus GN=ALB PE=1 SV=4
A0R0B5	27	20	3-oxoacyl-[acyl-carrier-protein] synthase 2 OS=Mycolicibacterium smegmatis (strain ATCC 700084 / mc(2)155) OX=246196 GN=MSMEG_4328 PE=3 SV=1
A0QQN1	27	22	Membrane protein OS=Mycolicibacterium smegmatis (strain ATCC 700084 / mc(2)155) OX=246196 GN=MSMEG_0814 PE=4 SV=1
A0R052	27	23	Ubiquinol-cytochrome c reductase cytochrome b subunit OS=Mycolicibacterium smegmatis (strain ATCC 700084 / mc(2)155) OX=246196 GN=MSMEG_4263 PE=1 SV=1
A0QQ22	27	18	Acyl-CoA synthase OS=Mycolicibacterium smegmatis (strain ATCC 700084 / mc(2)155) OX=246196 GN=MSMEG_0599 PE=4 SV=1
A0QV46	27	30	Dienelactone hydrolase family protein OS=Mycolicibacterium smegmatis (strain ATCC 700084 / mc(2)155) OX=246196 GN=MSMEG_2444 PE=4 SV=1
A0QQL1	27	20	SGNH_hydro domain-containing protein OS=Mycolicibacterium smegmatis (strain ATCC 700084 / mc(2)155) OX=246196 GN=MSMEG_0794 PE=4 SV=1
A0QX64	27	21	Adenosylmethionine-8-amino-7-oxononanoate aminotransferase OS=Mycolicibacterium smegmatis (strain ATCC 700084 / mc(2)155) OX=246196 GN=bioA PE=3 SV=1
A0QNG5	27	15	Protein phosphatase 2C OS=Mycolicibacterium smegmatis (strain ATCC 700084 / mc(2)155) OX=246196 GN=MSMEG_0033 PE=4 SV=1
A0R5H6	27	21	Ion-transporting ATPase OS=Mycolicibacterium smegmatis (strain ATCC 700084 / mc(2)155) OX=246196 GN=MSMEG_6195 PE=4 SV=1
A0R5H5	27	24	Anion-transporting ATPase OS=Mycolicibacterium smegmatis (strain ATCC 700084 / mc(2)155) OX=246196 GN=MSMEG_6193 PE=4 SV=1
A0QRD5	27	29	Uncharacterized protein OS=Mycolicibacterium smegmatis (strain ATCC 700084 / mc(2)155) OX=246196 GN=MSMEG_1077 PE=4 SV=1
A0QXC6	27	23	Uncharacterized protein OS=Mycolicibacterium smegmatis (strain ATCC 700084 / mc(2)155) OX=246196 GN=MSMEG_3253 PE=4 SV=1
A0R618	27	26	Acyl-CoA synthase OS=Mycolicibacterium smegmatis (strain ATCC 700084 / mc(2)155) OX=246196 GN=MSMEG_6393 PE=1 SV=1
A0QWT6	26	29	Lipoprotein OS=Mycolicibacterium smegmatis (strain ATCC 700084 / mc(2)155) OX=246196 GN=MSMEG_3058 PE=3 SV=1
A0R4L1	26	19	DNA-binding response regulator PhoP OS=Mycolicibacterium smegmatis (strain ATCC 700084 / mc(2)155) OX=246196 GN=phoP PE=4 SV=1
A0QWW2	26	19	Glyceraldehyde-3-phosphate dehydrogenase OS=Mycolicibacterium smegmatis (strain ATCC 700084 / mc(2)155) OX=246196 GN=gapA PE=1 SV=1
A0R633	26	18	Acyltransferase family protein OS=Mycolicibacterium smegmatis (strain ATCC 700084 / mc(2)155) OX=246196 GN=MSMEG_6408 PE=4 SV=1
A0QNL0	26	30	ESX-1 secretion system protein EccE1 OS=Mycolicibacterium smegmatis (strain ATCC 700084 / mc(2)155) OX=246196 GN=eccE1 PE=3 SV=1
A0QRH1	26	22	Demethylmenaquinone methyltransferase OS=Mycolicibacterium smegmatis (strain ATCC 700084 / mc(2)155) OX=246196 GN=menG PE=3 SV=1
A0QUM6	26	29	Hydrogenase-2, small subunit OS=Mycolicibacterium smegmatis (strain ATCC 700084 / mc(2)155) OX=246196 GN=hybA PE=4 SV=1
A0QYL7	26	20	3-alpha-hydroxysteroid dehydrogenase OS=Mycolicibacterium smegmatis (strain ATCC 700084 / mc(2)155) OX=246196 GN=MSMEG_3704 PE=4 SV=1
A0QYH0	26	24	ABC transporter, permease/ATP-binding protein OS=Mycolicibacterium smegmatis (strain ATCC 700084 / mc(2)155) OX=246196 GN=MSMEG_3655 PE=4 SV=1
A0R076	25	24	Integral membrane protein OS=Mycolicibacterium smegmatis (strain ATCC 700084 / mc(2)155) OX=246196 GN=MSMEG_4287 PE=4 SV=1
A0R5F5	25	17	Morphological differentiation-associated protein OS=Mycolicibacterium smegmatis (strain ATCC 700084 / mc(2)155) OX=246196 GN=MSMEG_6173 PE=4 SV=1
A0R2D2	25	33	Trypsin OS=Mycolicibacterium smegmatis (strain ATCC 700084 / mc(2)155) OX=246196 GN=MSMEG_5070 PE=4 SV=1
A0QQC8	25	28	Chaperone protein DnaK OS=Mycolicibacterium smegmatis (strain ATCC 700084 / mc(2)155) OX=246196 GN=dnaK PE=1 SV=1
A0QVR8	25	25	Hydrolase OS=Mycolicibacterium smegmatis (strain ATCC 700084 / mc(2)155) OX=246196 GN=MSMEG_2669 PE=4 SV=1
A0QNG2	25	31	Serine/threonine protein kinase PknA OS=Mycolicibacterium smegmatis (strain ATCC 700084 / mc(2)155) OX=246196 GN=pknA PE=4 SV=1
A0QXC8	25	21	DoxX subfamily protein, putative OS=Mycolicibacterium smegmatis (strain ATCC 700084 / mc(2)155) OX=246196 GN=MSMEG_3255 PE=4 SV=1
A0QRA8	25	16	Methyltransferase, UbiE/COQ5 family protein OS=Mycolicibacterium smegmatis (strain ATCC 700084 / mc(2)155) OX=246196 GN=MSMEG_1049 PE=4 SV=1
A0QV14	25	19	Pyruvate carboxylase OS=Mycolicibacterium smegmatis (strain ATCC 700084 / mc(2)155) OX=246196 GN=pyc PE=4 SV=1
A0QZ42	25	23	Pup--protein ligase OS=Mycolicibacterium smegmatis (strain ATCC 700084 / mc(2)155) OX=246196 GN=pafA PE=1 SV=1
A0QXB0	24	20	ABC-type amino acid transport system, secreted component OS=Mycolicibacterium smegmatis (strain ATCC 700084 / mc(2)155) OX=246196 GN=MSMEG_3235 PE=3 SV=1
A0QSG6	24	25	30S ribosomal protein S5 OS=Mycolicibacterium smegmatis (strain ATCC 700084 / mc(2)155) OX=246196 GN=rpsE PE=1 SV=1
Q9ZHC5	24	20	DNA-binding protein HU homolog OS=Mycolicibacterium smegmatis (strain ATCC 700084 / mc(2)155) OX=246196 GN=hup PE=3 SV=1
A0QSL8	24	34	DNA-directed RNA polymerase subunit alpha OS=Mycolicibacterium smegmatis (strain ATCC 700084 / mc(2)155) OX=246196 GN=rpoA PE=1 SV=1
A0R0W4	24	14	Sulfate/thiosulfate import ATP-binding protein CysA OS=Mycolicibacterium smegmatis (strain ATCC 700084 / mc(2)155) OX=246196 GN=cysA PE=3 SV=1
A0R260	24	23	ABC transporter, ATP-binding protein OppD OS=Mycolicibacterium smegmatis (strain ATCC 700084 / mc(2)155) OX=246196 GN=oppD PE=3 SV=1
A0QTU7	24	16	Propane 2-monooxygenase operon transcriptional activator MimR OS=Mycolicibacterium smegmatis (strain ATCC 700084 / mc(2)155) OX=246196 GN=mimR PE=4 SV=1
A0R0R9	24	17	Glycine--tRNA ligase OS=Mycolicibacterium smegmatis (strain ATCC 700084 / mc(2)155) OX=246196 GN=glyS PE=3 SV=1
A0QTP8	24	22	Diacylglycerol kinase, catalytic region OS=Mycolicibacterium smegmatis (strain ATCC 700084 / mc(2)155) OX=246196 GN=MSMEG_1920 PE=4 SV=1
A0QPX3	23	25	Sulfonate binding protein OS=Mycolicibacterium smegmatis (strain ATCC 700084 / mc(2)155) OX=246196 GN=MSMEG_0550 PE=4 SV=1
A0R0W7	23	25	Sulfate-binding protein OS=Mycolicibacterium smegmatis (strain ATCC 700084 / mc(2)155) OX=246196 GN=MSMEG_4533 PE=4 SV=1
A0QWR1	23	13	3-dehydroquinate synthase OS=Mycolicibacterium smegmatis (strain ATCC 700084 / mc(2)155) OX=246196 GN=aroB PE=3 SV=1
A0QWL3	23	29	Putative periplasmic binding protein OS=Mycolicibacterium smegmatis (strain ATCC 700084 / mc(2)155) OX=246196 GN=MSMEG_2982 PE=4 SV=1
A0QW04	23	20	Inositol-1-monophosphatase OS=Mycolicibacterium smegmatis (strain ATCC 700084 / mc(2)155) OX=246196 GN=MSMEG_2762 PE=4 SV=1
A0QPE8	23	18	3-ketoacyl-CoA thiolase OS=Mycolicibacterium smegmatis (strain ATCC 700084 / mc(2)155) OX=246196 GN=MSMEG_0373 PE=3 SV=1
A0R623	23	11	Antigen 85-A OS=Mycolicibacterium smegmatis (strain ATCC 700084 / mc(2)155) OX=246196 GN=MSMEG_6398 PE=4 SV=1
A0R6T1	23	16	O-methyltransferase, putative OS=Mycolicibacterium smegmatis (strain ATCC 700084 / mc(2)155) OX=246196 GN=MSMEG_6661 PE=4 SV=1
A0QZ96	23	25	Universal stress protein family protein OS=Mycolicibacterium smegmatis (strain ATCC 700084 / mc(2)155) OX=246196 GN=MSMEG_3945 PE=4 SV=1
A0QWT4	23	20	Methionine import ATP-binding protein MetN OS=Mycolicibacterium smegmatis (strain ATCC 700084 / mc(2)155) OX=246196 GN=metN PE=3 SV=1
A0QYQ8	23	14	Thiamin pyrophosphokinase, catalytic domain protein OS=Mycolicibacterium smegmatis (strain ATCC 700084 / mc(2)155) OX=246196 GN=MSMEG_3748 PE=4 SV=1
A0QQX8	23	20	Methoxy mycolic acid synthase 1 OS=Mycolicibacterium smegmatis (strain ATCC 700084 / mc(2)155) OX=246196 GN=MSMEG_0913 PE=4 SV=1
A0QYQ7	23	16	CTP synthase OS=Mycolicibacterium smegmatis (strain ATCC 700084 / mc(2)155) OX=246196 GN=pyrG PE=1 SV=1
A0QQX0	23	20	4-carboxymuconolactone decarboxylase domain protein OS=Mycolicibacterium smegmatis (strain ATCC 700084 / mc(2)155) OX=246196 GN=pcaC PE=4 SV=1
A0QSC1	23	24	Probable membrane sugar transferase OS=Mycolicibacterium smegmatis (strain ATCC 700084 / mc(2)155) OX=246196 GN=MSMEG_1426 PE=4 SV=1
A0R057	22	17	Cytochrome c oxidase subunit 2 OS=Mycolicibacterium smegmatis (strain ATCC 700084 / mc(2)155) OX=246196 GN=MSMEG_4268 PE=1 SV=1
A0R2C4	22	24	Uncharacterized protein OS=Mycolicibacterium smegmatis (strain ATCC 700084 / mc(2)155) OX=246196 GN=MSMEG_5062 PE=4 SV=1
A0QNN7	22	21	NAD(P) transhydrogenase subunit beta OS=Mycolicibacterium smegmatis (strain ATCC 700084 / mc(2)155) OX=246196 GN=pntB PE=3 SV=1
A0QR99	22	22	Periplasmic binding protein OS=Mycolicibacterium smegmatis (strain ATCC 700084 / mc(2)155) OX=246196 GN=MSMEG_1039 PE=4 SV=1
A0QQF4	22	28	Uncharacterized protein OS=Mycolicibacterium smegmatis (strain ATCC 700084 / mc(2)155) OX=246196 GN=MSMEG_0736 PE=4 SV=1
A0R5M0	22	4	1,3-propanediol dehydrogenase OS=Mycolicibacterium smegmatis (strain ATCC 700084 / mc(2)155) OX=246196 GN=MSMEG_6239 PE=4 SV=1
A0QW29	22	12	Hydrolase, alpha/beta fold family protein OS=Mycolicibacterium smegmatis (strain ATCC 700084 / mc(2)155) OX=246196 GN=MSMEG_2786 PE=4 SV=1
A0QWQ6	22	15	Endolytic murein transglycosylase OS=Mycolicibacterium smegmatis (strain ATCC 700084 / mc(2)155) OX=246196 GN=mltG PE=3 SV=1
A0R699	22	15	Nucleoside-diphosphate-sugar epimerase OS=Mycolicibacterium smegmatis (strain ATCC 700084 / mc(2)155) OX=246196 GN=MSMEG_6474 PE=4 SV=1
A0QSL7	22	10	30S ribosomal protein S4 OS=Mycolicibacterium smegmatis (strain ATCC 700084 / mc(2)155) OX=246196 GN=rpsD PE=1 SV=1
A0R5I3	22	13	Transglycosylase OS=Mycolicibacterium smegmatis (strain ATCC 700084 / mc(2)155) OX=246196 GN=MSMEG_6201 PE=4 SV=1
A0R048	21	20	Anthranilate phosphoribosyltransferase OS=Mycolicibacterium smegmatis (strain ATCC 700084 / mc(2)155) OX=246196 GN=trpD PE=1 SV=1
Q3I5Q7	21	14	HBHA-like protein OS=Mycolicibacterium smegmatis (strain ATCC 700084 / mc(2)155) OX=246196 GN=MSMEG_0919 PE=4 SV=1
A0QUY1	21	22	p49 protein OS=Mycolicibacterium smegmatis (strain ATCC 700084 / mc(2)155) OX=246196 GN=MSMEG_2377 PE=4 SV=1
A0R0N6	21	16	Alpha/beta hydrolase OS=Mycolicibacterium smegmatis (strain ATCC 700084 / mc(2)155) OX=246196 GN=MSMEG_4450 PE=4 SV=1
A0R7I5	21	20	Integral membrane protein MviN, putative OS=Mycolicibacterium smegmatis (strain ATCC 700084 / mc(2)155) OX=246196 GN=MSMEG_6929 PE=4 SV=1
A0QXG0	21	16	Hydrolase, alpha/beta fold family protein OS=Mycolicibacterium smegmatis (strain ATCC 700084 / mc(2)155) OX=246196 GN=MSMEG_3287 PE=4 SV=1
A0QQF8	21	20	Glycosyl hydrolase family protein 76 OS=Mycolicibacterium smegmatis (strain ATCC 700084 / mc(2)155) OX=246196 GN=MSMEG_0740 PE=4 SV=1
A0R2H7	21	7	Proline dehydrogenase OS=Mycolicibacterium smegmatis (strain ATCC 700084 / mc(2)155) OX=246196 GN=MSMEG_5117 PE=4 SV=1
Q59560	21	18	Protein RecA OS=Mycolicibacterium smegmatis (strain ATCC 700084 / mc(2)155) OX=246196 GN=recA PE=1 SV=1
A0QQP1	21	12	Phosphomethylpyrimidine kinase OS=Mycolicibacterium smegmatis (strain ATCC 700084 / mc(2)155) OX=246196 GN=thiD PE=4 SV=1
A0R073	21	15	Uncharacterized protein OS=Mycolicibacterium smegmatis (strain ATCC 700084 / mc(2)155) OX=246196 GN=MSMEG_4284 PE=4 SV=1
A0R0T9	21	10	Heat-inducible transcription repressor HrcA OS=Mycolicibacterium smegmatis (strain ATCC 700084 / mc(2)155) OX=246196 GN=hrcA PE=1 SV=1
A0QS63	21	18	50S ribosomal protein L7/L12 OS=Mycolicibacterium smegmatis (strain ATCC 700084 / mc(2)155) OX=246196 GN=rplL PE=3 SV=1
I7FA35	21	19	Propane 2-monooxygenase, hydroxylase component small subunit OS=Mycolicibacterium smegmatis (strain ATCC 700084 / mc(2)155) OX=246196 GN=mimC PE=1 SV=1
A0R1H2	21	14	Uncharacterized protein OS=Mycolicibacterium smegmatis (strain ATCC 700084 / mc(2)155) OX=246196 GN=MSMEG_4752 PE=4 SV=1
A0R4V5	21	26	Glucose-methanol-choline oxidoreductase OS=Mycolicibacterium smegmatis (strain ATCC 700084 / mc(2)155) OX=246196 GN=MSMEG_5967 PE=4 SV=1
A0R1B5	20	19	Uncharacterized protein MSMEG_4692/MSMEI_4575 OS=Mycolicibacterium smegmatis (strain ATCC 700084 / mc(2)155) OX=246196 GN=MSMEG_4692 PE=1 SV=1
A0QZ12	20	27	Polyprenol monophosphomannose synthase OS=Mycolicibacterium smegmatis (strain ATCC 700084 / mc(2)155) OX=246196 GN=ppm1 PE=1 SV=1
A0R648	20	18	Glycerophosphoryl diester phosphodiesterase family protein OS=Mycolicibacterium smegmatis (strain ATCC 700084 / mc(2)155) OX=246196 GN=MSMEG_6423 PE=4 SV=1
A0R079	20	14	Glutamine synthetase OS=Mycolicibacterium smegmatis (strain ATCC 700084 / mc(2)155) OX=246196 GN=glnA PE=1 SV=1
A0R2E8	20	21	Very-long-chain acyl-CoA synthetase OS=Mycolicibacterium smegmatis (strain ATCC 700084 / mc(2)155) OX=246196 GN=MSMEG_5086 PE=4 SV=1
A0QSL0	20	20	Thioredoxin reductase OS=Mycolicibacterium smegmatis (strain ATCC 700084 / mc(2)155) OX=246196 GN=MSMEG_1516 PE=4 SV=1
A0QSG1	20	12	50S ribosomal protein L5 OS=Mycolicibacterium smegmatis (strain ATCC 700084 / mc(2)155) OX=246196 GN=rplE PE=1 SV=1
A0QVT6	20	10	DNA translocase FtsK OS=Mycolicibacterium smegmatis (strain ATCC 700084 / mc(2)155) OX=246196 GN=MSMEG_2690 PE=3 SV=1
A0R7G2	20	23	Penicillin-binding protein 1A OS=Mycolicibacterium smegmatis (strain ATCC 700084 / mc(2)155) OX=246196 GN=ponA1 PE=3 SV=1
P62894	20	22	Cytochrome c OS=Bos taurus GN=CYCS PE=1 SV=2
A0R6A3	20	26	Putative cytochrome P450 135B1 OS=Mycolicibacterium smegmatis (strain ATCC 700084 / mc(2)155) OX=246196 GN=MSMEG_6478 PE=4 SV=1
A0QTV6	20	15	Monooxygenase OS=Mycolicibacterium smegmatis (strain ATCC 700084 / mc(2)155) OX=246196 GN=MSMEG_1980 PE=4 SV=1
A0R070	19	27	Short chain dehydrogenase OS=Mycolicibacterium smegmatis (strain ATCC 700084 / mc(2)155) OX=246196 GN=MSMEG_4280 PE=4 SV=1
A0QNJ0	19	17	ESX-1 secretion system ATPase EccB1 OS=Mycolicibacterium smegmatis (strain ATCC 700084 / mc(2)155) OX=246196 GN=eccB1 PE=1 SV=1
A0QWS4	19	14	Carbamoyl-phosphate synthase small chain OS=Mycolicibacterium smegmatis (strain ATCC 700084 / mc(2)155) OX=246196 GN=carA PE=3 SV=1
A0QRJ0	19	23	Protease HtpX homolog OS=Mycolicibacterium smegmatis (strain ATCC 700084 / mc(2)155) OX=246196 GN=htpX PE=3 SV=1
A0QYJ6	19	11	SGNH_hydro domain-containing protein OS=Mycolicibacterium smegmatis (strain ATCC 700084 / mc(2)155) OX=246196 GN=MSMEG_3682 PE=4 SV=1
A0R3D1	19	17	Retinol dehydrogenase 13 OS=Mycolicibacterium smegmatis (strain ATCC 700084 / mc(2)155) OX=246196 GN=MSMEG_5430 PE=3 SV=1
A0R1A4	19	19	Uncharacterized protein OS=Mycolicibacterium smegmatis (strain ATCC 700084 / mc(2)155) OX=246196 GN=MSMEG_4681 PE=4 SV=1
A0QVB8	19	13	30S ribosomal protein S2 OS=Mycolicibacterium smegmatis (strain ATCC 700084 / mc(2)155) OX=246196 GN=rpsB PE=1 SV=2
A0QPG6	19	16	Rmt3 protein OS=Mycolicibacterium smegmatis (strain ATCC 700084 / mc(2)155) OX=246196 GN=MSMEG_0391 PE=4 SV=1
A0R196	19	15	ATP-dependent Clp protease ATP-binding subunit ClpX OS=Mycolicibacterium smegmatis (strain ATCC 700084 / mc(2)155) OX=246196 GN=clpX PE=3 SV=1
A0QRZ5	19	14	Xanthine/uracil permeases family protein OS=Mycolicibacterium smegmatis (strain ATCC 700084 / mc(2)155) OX=246196 GN=MSMEG_1293 PE=4 SV=1
A0QVC0	19	18	Amidase OS=Mycolicibacterium smegmatis (strain ATCC 700084 / mc(2)155) OX=246196 GN=MSMEG_2521 PE=3 SV=1
A0QXA3	19	17	Pyruvate kinase OS=Mycolicibacterium smegmatis (strain ATCC 700084 / mc(2)155) OX=246196 GN=pyk PE=3 SV=1
A0R5M1	19	0	Uncharacterized protein OS=Mycolicibacterium smegmatis (strain ATCC 700084 / mc(2)155) OX=246196 GN=MSMEG_6240 PE=4 SV=1
A0R1E4	19	15	Short-chain dehydrogenase OS=Mycolicibacterium smegmatis (strain ATCC 700084 / mc(2)155) OX=246196 GN=MSMEG_4722 PE=4 SV=1
A0R726	19	20	Glycerol kinase OS=Mycolicibacterium smegmatis (strain ATCC 700084 / mc(2)155) OX=246196 GN=glpK PE=3 SV=1
A0QYV1	19	18	Lysylphosphatidylglycerol biosynthesis bifunctional protein LysX OS=Mycolicibacterium smegmatis (strain ATCC 700084 / mc(2)155) OX=246196 GN=lysX PE=3 SV=2
A0QPG7	19	11	Putative glycosyl transferase OS=Mycolicibacterium smegmatis (strain ATCC 700084 / mc(2)155) OX=246196 GN=MSMEG_0392 PE=4 SV=1
A0QND8	19	10	DNA replication and repair protein RecF OS=Mycolicibacterium smegmatis (strain ATCC 700084 / mc(2)155) OX=246196 GN=recF PE=3 SV=1
A0QUV7	18	21	Electron transfer flavoprotein, alpha subunit OS=Mycolicibacterium smegmatis (strain ATCC 700084 / mc(2)155) OX=246196 GN=etfA PE=4 SV=1
A0QRA5	18	10	ABC-type molybdenum transport system, ATPase component OS=Mycolicibacterium smegmatis (strain ATCC 700084 / mc(2)155) OX=246196 GN=MSMEG_1046 PE=4 SV=1
A0QWJ2	18	19	Protein translocase subunit SecD OS=Mycolicibacterium smegmatis (strain ATCC 700084 / mc(2)155) OX=246196 GN=secD PE=3 SV=1
A0R6I2	18	16	Dehydrogenase OS=Mycolicibacterium smegmatis (strain ATCC 700084 / mc(2)155) OX=246196 GN=MSMEG_6557 PE=4 SV=1
A0QNG1	18	11	Serine/threonine-protein kinase PknB OS=Mycolicibacterium smegmatis (strain ATCC 700084 / mc(2)155) OX=246196 GN=pknB PE=1 SV=1
A0R7G5	18	8	Transcriptional regulator, PadR family protein OS=Mycolicibacterium smegmatis (strain ATCC 700084 / mc(2)155) OX=246196 GN=MSMEG_6903 PE=4 SV=1
A0R5G5	18	19	Hydrolase, alpha/beta fold family protein OS=Mycolicibacterium smegmatis (strain ATCC 700084 / mc(2)155) OX=246196 GN=MSMEG_6184 PE=4 SV=1
A0R3L1	18	13	Magnesium chelatase OS=Mycolicibacterium smegmatis (strain ATCC 700084 / mc(2)155) OX=246196 GN=MSMEG_5512 PE=4 SV=1
A0QQ61	18	13	Oligopeptide transport ATP-binding protein AppF OS=Mycolicibacterium smegmatis (strain ATCC 700084 / mc(2)155) OX=246196 GN=MSMEG_0639 PE=3 SV=1
A0QS97	18	10	30S ribosomal protein S7 OS=Mycolicibacterium smegmatis (strain ATCC 700084 / mc(2)155) OX=246196 GN=rpsG PE=1 SV=1
A0QTE1	18	13	Acetyl-/propionyl-coenzyme A carboxylase alpha chain OS=Mycolicibacterium smegmatis (strain ATCC 700084 / mc(2)155) OX=246196 GN=MSMEG_1807 PE=4 SV=1
A0QVH9	18	11	4-hydroxy-3-methylbut-2-en-1-yl diphosphate synthase (flavodoxin) OS=Mycolicibacterium smegmatis (strain ATCC 700084 / mc(2)155) OX=246196 GN=ispG PE=3 SV=1
A0R612	18	23	Probable arabinosyltransferase A OS=Mycolicibacterium smegmatis (strain ATCC 700084 / mc(2)155) OX=246196 GN=MSMEG_6387 PE=4 SV=1
A0R2C3	18	20	Bacterial extracellular solute-binding protein OS=Mycolicibacterium smegmatis (strain ATCC 700084 / mc(2)155) OX=246196 GN=MSMEG_5061 PE=4 SV=1
A0QW60	18	16	Uncharacterized protein OS=Mycolicibacterium smegmatis (strain ATCC 700084 / mc(2)155) OX=246196 GN=MSMEG_2820 PE=4 SV=1
A0QYK4	18	15	Sodium:solute symporter OS=Mycolicibacterium smegmatis (strain ATCC 700084 / mc(2)155) OX=246196 GN=MSMEG_3689 PE=3 SV=1
A0R627	17	11	Putative decaprenylphosphoryl-5-phosphoribose phosphatase MSMEG_6402 OS=Mycolicibacterium smegmatis (strain ATCC 700084 / mc(2)155) OX=246196 GN=MSMEG_6402 PE=3 SV=1
A0R555	17	17	Metallo-beta-lactamase superfamily protein OS=Mycolicibacterium smegmatis (strain ATCC 700084 / mc(2)155) OX=246196 GN=MSMEG_6071 PE=4 SV=1
A0R565	17	18	Uncharacterized protein OS=Mycolicibacterium smegmatis (strain ATCC 700084 / mc(2)155) OX=246196 GN=MSMEG_6081 PE=4 SV=1
A0QNP9	17	23	Rhamnolipids biosynthesis 3-oxoacyl-[acyl-carrier-protein] reductase OS=Mycolicibacterium smegmatis (strain ATCC 700084 / mc(2)155) OX=246196 GN=MSMEG_0121 PE=4 SV=1
A0QQB4	17	14	Isoniazid inductible protein IniA OS=Mycolicibacterium smegmatis (strain ATCC 700084 / mc(2)155) OX=246196 GN=MSMEG_0695 PE=4 SV=1
A0QXC4	17	12	Branched-chain amino acid ABC transporter ATP-binding protein OS=Mycolicibacterium smegmatis (strain ATCC 700084 / mc(2)155) OX=246196 GN=MSMEG_3251 PE=4 SV=1
A0R1C3	17	18	ABC-transporter protein, ATP binding component OS=Mycolicibacterium smegmatis (strain ATCC 700084 / mc(2)155) OX=246196 GN=MSMEG_4700 PE=4 SV=1
A0R171	17	11	Pyruvate synthase OS=Mycolicibacterium smegmatis (strain ATCC 700084 / mc(2)155) OX=246196 GN=MSMEG_4646 PE=4 SV=1
A0R614	17	16	Probable arabinosyltransferase A OS=Mycolicibacterium smegmatis (strain ATCC 700084 / mc(2)155) OX=246196 GN=MSMEG_6389 PE=4 SV=1
A0QRP5	17	14	Uncharacterized protein OS=Mycolicibacterium smegmatis (strain ATCC 700084 / mc(2)155) OX=246196 GN=MSMEG_1191 PE=4 SV=1
A0QUX7	17	10	Acetolactate synthase small subunit OS=Mycolicibacterium smegmatis (strain ATCC 700084 / mc(2)155) OX=246196 GN=ilvH PE=1 SV=1
A0R109	17	11	Diglucosylglycerate octanoyltransferase OS=Mycolicibacterium smegmatis (strain ATCC 700084 / mc(2)155) OX=246196 GN=octT PE=1 SV=1
A0QQV4	17	15	Aldehyde dehydrogenase OS=Mycolicibacterium smegmatis (strain ATCC 700084 / mc(2)155) OX=246196 GN=MSMEG_0889 PE=3 SV=1
A0R4D8	17	7	Phosphoribosylformylglycinamidine cyclo-ligase OS=Mycolicibacterium smegmatis (strain ATCC 700084 / mc(2)155) OX=246196 GN=purM PE=3 SV=1
A0QZ37	16	18	DUF4333 domain-containing protein OS=Mycolicibacterium smegmatis (strain ATCC 700084 / mc(2)155) OX=246196 GN=MSMEG_3884 PE=4 SV=1
A0R4L2	16	12	Uncharacterized protein OS=Mycolicibacterium smegmatis (strain ATCC 700084 / mc(2)155) OX=246196 GN=MSMEG_5873 PE=4 SV=1
A0R0B3	16	13	Meromycolate extension acyl carrier protein OS=Mycolicibacterium smegmatis (strain ATCC 700084 / mc(2)155) OX=246196 GN=acpM PE=1 SV=1
A0R5T8	16	16	ABC transporter, ATP-binding protein OS=Mycolicibacterium smegmatis (strain ATCC 700084 / mc(2)155) OX=246196 GN=MSMEG_6309 PE=4 SV=1
A0R435	16	13	Uncharacterized protein OS=Mycolicibacterium smegmatis (strain ATCC 700084 / mc(2)155) OX=246196 GN=MSMEG_5690 PE=4 SV=1
A0QYW6	16	12	Universal stress protein family protein, putative OS=Mycolicibacterium smegmatis (strain ATCC 700084 / mc(2)155) OX=246196 GN=MSMEG_3811 PE=1 SV=1
A0QXC3	16	18	ABC transporter, ATP-binding protein OS=Mycolicibacterium smegmatis (strain ATCC 700084 / mc(2)155) OX=246196 GN=MSMEG_3250 PE=4 SV=1
A0QZQ2	16	14	NAD(P) transhydrogenase subunit beta OS=Mycolicibacterium smegmatis (strain ATCC 700084 / mc(2)155) OX=246196 GN=pntB PE=3 SV=1
A0R698	16	12	Tetracenomycin polyketide synthesis O-methyltransferase TcmP OS=Mycolicibacterium smegmatis (strain ATCC 700084 / mc(2)155) OX=246196 GN=MSMEG_6473 PE=4 SV=1
A0QPE2	16	18	O-demethylpuromycin-O-methyltransferase OS=Mycolicibacterium smegmatis (strain ATCC 700084 / mc(2)155) OX=246196 GN=MSMEG_0367 PE=4 SV=1
A0R582	16	23	Probable conserved transmembrane protein rich in alanine OS=Mycolicibacterium smegmatis (strain ATCC 700084 / mc(2)155) OX=246196 GN=MSMEG_6099 PE=4 SV=1
A0QPH6	16	15	Putative non-ribosomal peptide synthase OS=Mycolicibacterium smegmatis (strain ATCC 700084 / mc(2)155) OX=246196 GN=MSMEG_0401 PE=4 SV=1
A0QYI2	16	13	Carboxylic ester hydrolase OS=Mycolicibacterium smegmatis (strain ATCC 700084 / mc(2)155) OX=246196 GN=MSMEG_3667 PE=3 SV=1
A0QPG9	16	14	Uncharacterized protein OS=Mycolicibacterium smegmatis (strain ATCC 700084 / mc(2)155) OX=246196 GN=MSMEG_0394 PE=4 SV=1
A0R2T6	16	8	3-beta hydroxysteroid dehydrogenase/isomerase family protein OS=Mycolicibacterium smegmatis (strain ATCC 700084 / mc(2)155) OX=246196 GN=MSMEG_5228 PE=4 SV=1
A0QTR4	16	14	ZnMc domain-containing protein OS=Mycolicibacterium smegmatis (strain ATCC 700084 / mc(2)155) OX=246196 GN=MSMEG_1936 PE=4 SV=1
