# Supplementary material for: Expanding the CarD interaction network: CrsL is a novel transcription regulator in actinobacteria
Source: Nucleic Acids Res. 2025 Dec 17;53(22):gkaf1342. doi: 10.1093/nar/gkaf1342 (PMC12709188; doi:10.1093/nar/gkaf1342)
Supplement: gkaf1342_Supplemental_Files [file gkaf1342_supplemental_files.zip › Supplementary Table 4.xlsx]

## Sheet: CrsL-FLAG ChIP-seq Peaks
M. smegmatis exponential phase
All ChIP-seq peaks detected with CrsL-FLAG
seqname	peak_start	peak_end	peakid	-log10(q-value)	assignment_rule	assigned_genes
gi|118467340|ref|NC_008596.1|	77	461	CrsL_WT_EXP_np_0	94.4163	5'within_50bp	MSMEG_0001
gi|118467340|ref|NC_008596.1|	4295	4777	CrsL_WT_EXP_np_1	499.778	5'overlap	MSMEG_0005
gi|118467340|ref|NC_008596.1|	9852	10260	CrsL_WT_EXP_np_2	148.048	5'overlap	MSMEG_0008,MSMEG_0009
gi|118467340|ref|NC_008596.1|	45013	45502	CrsL_WT_EXP_np_3	46.0796	5'overlap	MSMEG_0023,MSMEG_0024
gi|118467340|ref|NC_008596.1|	46639	46912	CrsL_WT_EXP_np_4	14.4564	5'overlap	MSMEG_0026,MSMEG_0027
gi|118467340|ref|NC_008596.1|	48544	48762	CrsL_WT_EXP_np_5	2.46471	annot.overlap	MSMEG_0028
gi|118467340|ref|NC_008596.1|	51330	51695	CrsL_WT_EXP_np_6	9.12922	5'overlap	MSMEG_0030
gi|118467340|ref|NC_008596.1|	55894	56145	CrsL_WT_EXP_np_7	3.08187	annot.overlap	MSMEG_0034
gi|118467340|ref|NC_008596.1|	56716	56866	CrsL_WT_EXP_np_8	12.2156	5'overlap	MSMEG_0035
gi|118467340|ref|NC_008596.1|	57778	58512	CrsL_WT_EXP_np_9	494.241	5'overlap	MSMEG_0035,MSMEG_0036,MSMEG_0037,MSMEG_0038
gi|118467340|ref|NC_008596.1|	61221	61471	CrsL_WT_EXP_np_10	11.906	5'overlap	MSMEG_0043,MSMEG_0044
gi|118467340|ref|NC_008596.1|	68609	68913	CrsL_WT_EXP_np_11	20.0724	3'overlap	MSMEG_0048,MSMEG_0049
gi|118467340|ref|NC_008596.1|	69954	70334	CrsL_WT_EXP_np_12	37.2157	3'overlap	MSMEG_0050,MSMEG_0051
gi|118467340|ref|NC_008596.1|	75958	76171	CrsL_WT_EXP_np_13	8.93376	5'within_50bp	MSMEG_0056
gi|118467340|ref|NC_008596.1|	90738	91102	CrsL_WT_EXP_np_14	74.7441	nearest.5'	MSMEG_0069
gi|118467340|ref|NC_008596.1|	93831	94096	CrsL_WT_EXP_np_15	3.25878	annot.overlap	MSMEG_0071
gi|118467340|ref|NC_008596.1|	117126	117423	CrsL_WT_EXP_np_16	12.0825	5'overlap	MSMEG_0091,MSMEG_0092
gi|118467340|ref|NC_008596.1|	141669	142100	CrsL_WT_EXP_np_17	66.9877	5'overlap	MSMEG_0119,MSMEG_0120
gi|118467340|ref|NC_008596.1|	198066	198269	CrsL_WT_EXP_np_18	5.08344	5'overlap	MSMEG_0172
gi|118467340|ref|NC_008596.1|	229385	229662	CrsL_WT_EXP_np_19	13.7612	annot.overlap	MSMEG_0203
gi|118467340|ref|NC_008596.1|	259139	259550	CrsL_WT_EXP_np_20	71.4574	5'overlap	MSMEG_0229,MSMEG_0230
gi|118467340|ref|NC_008596.1|	261215	261675	CrsL_WT_EXP_np_21	139.056	5'overlap	MSMEG_0233
gi|118467340|ref|NC_008596.1|	264360	264734	CrsL_WT_EXP_np_22	55.8578	5'overlap	MSMEG_0234,MSMEG_0235
gi|118467340|ref|NC_008596.1|	269266	269367	CrsL_WT_EXP_np_23	5.23217	5'within_50bp	MSMEG_0239
gi|118467340|ref|NC_008596.1|	272879	273248	CrsL_WT_EXP_np_24	152.871	5'overlap	MSMEG_0241
gi|118467340|ref|NC_008596.1|	283437	283818	CrsL_WT_EXP_np_25	21.5046	5'within_50bp	MSMEG_0250
gi|118467340|ref|NC_008596.1|	342639	343106	CrsL_WT_EXP_np_26	8.64488	5'overlap	MSMEG_0310,MSMEG_0311
gi|118467340|ref|NC_008596.1|	350390	350755	CrsL_WT_EXP_np_27	4.64863	annot.overlap	MSMEG_0315
gi|118467340|ref|NC_008596.1|	352010	352222	CrsL_WT_EXP_np_28	31.1688	5'overlap	MSMEG_0317
gi|118467340|ref|NC_008596.1|	401164	401729	CrsL_WT_EXP_np_29	59.3872	5'overlap	MSMEG_0360,MSMEG_0361
gi|118467340|ref|NC_008596.1|	402224	402451	CrsL_WT_EXP_np_30	6.73869	annot.overlap	MSMEG_0361
gi|118467340|ref|NC_008596.1|	403673	404048	CrsL_WT_EXP_np_31	129.417	5'overlap	MSMEG_0362,MSMEG_0363
gi|118467340|ref|NC_008596.1|	404501	404701	CrsL_WT_EXP_np_32	16.1125	5'overlap	MSMEG_0364
gi|118467340|ref|NC_008596.1|	416072	416514	CrsL_WT_EXP_np_33	78.4898	5'overlap	MSMEG_0372,MSMEG_0373
gi|118467340|ref|NC_008596.1|	417695	418059	CrsL_WT_EXP_np_34	132.496	nearest.5'	MSMEG_0373
gi|118467340|ref|NC_008596.1|	440822	441063	CrsL_WT_EXP_np_35	10.4458	5'overlap	MSMEG_0391
gi|118467340|ref|NC_008596.1|	443085	443396	CrsL_WT_EXP_np_36	22.8819	5'overlap	MSMEG_0392,MSMEG_0393
gi|118467340|ref|NC_008596.1|	447388	447753	CrsL_WT_EXP_np_37	65.5279	5'overlap	MSMEG_0399
gi|118467340|ref|NC_008596.1|	450997	451019	CrsL_WT_EXP_np_38	3.4534	annot.overlap	MSMEG_0400
gi|118467340|ref|NC_008596.1|	457730	457985	CrsL_WT_EXP_np_39	28.3332	annot.overlap	MSMEG_0401
gi|118467340|ref|NC_008596.1|	470282	470528	CrsL_WT_EXP_np_40	13.1274	5'overlap	MSMEG_0407
gi|118467340|ref|NC_008596.1|	482541	482866	CrsL_WT_EXP_np_41	63.7558	5'overlap	MSMEG_0408,MSMEG_0409
gi|118467340|ref|NC_008596.1|	491878	492140	CrsL_WT_EXP_np_42	14.1749	5'overlap	MSMEG_0415
gi|118467340|ref|NC_008596.1|	633785	634327	CrsL_WT_EXP_np_43	559.439	5'overlap	MSMEG_0557,MSMEG_0558
gi|118467340|ref|NC_008596.1|	634927	635468	CrsL_WT_EXP_np_44	621.266	5'overlap	MSMEG_0559
gi|118467340|ref|NC_008596.1|	675912	676149	CrsL_WT_EXP_np_45	7.18373	5'overlap	MSMEG_0597,MSMEG_0599
gi|118467340|ref|NC_008596.1|	679050	679445	CrsL_WT_EXP_np_46	47.8417	5'overlap	MSMEG_0602
gi|118467340|ref|NC_008596.1|	718965	719357	CrsL_WT_EXP_np_47	106.63	5'overlap	MSMEG_0637,MSMEG_0638
gi|118467340|ref|NC_008596.1|	726535	726978	CrsL_WT_EXP_np_48	312.867	5'overlap	MSMEG_0643,MSMEG_0644
gi|118467340|ref|NC_008596.1|	727472	727862	CrsL_WT_EXP_np_49	7.08246	5'overlap	MSMEG_0645
gi|118467340|ref|NC_008596.1|	752112	752382	CrsL_WT_EXP_np_50	4.12466	5'overlap	MSMEG_0668
gi|118467340|ref|NC_008596.1|	754263	754671	CrsL_WT_EXP_np_51	148.212	annot.overlap	MSMEG_0671
gi|118467340|ref|NC_008596.1|	759949	760185	CrsL_WT_EXP_np_52	7.18595	5'overlap	MSMEG_0677
gi|118467340|ref|NC_008596.1|	760684	761053	CrsL_WT_EXP_np_53	43.5685	annot.overlap	MSMEG_0679
gi|118467340|ref|NC_008596.1|	762313	762584	CrsL_WT_EXP_np_54	6.72026	annot.overlap	MSMEG_0679
gi|118467340|ref|NC_008596.1|	772201	772554	CrsL_WT_EXP_np_55	108.703	annot.overlap	MSMEG_0688
gi|118467340|ref|NC_008596.1|	776456	776803	CrsL_WT_EXP_np_56	29.2789	5'overlap	MSMEG_0690
gi|118467340|ref|NC_008596.1|	781005	781263	CrsL_WT_EXP_np_57	6.71741	5'overlap	MSMEG_0692
gi|118467340|ref|NC_008596.1|	789306	789493	CrsL_WT_EXP_np_58	1.42135	annot.overlap	MSMEG_0699
gi|118467340|ref|NC_008596.1|	792701	792920	CrsL_WT_EXP_np_59	14.9402	5'overlap	MSMEG_0704
gi|118467340|ref|NC_008596.1|	796558	796877	CrsL_WT_EXP_np_60	36.1634	5'overlap	MSMEG_0709
gi|118467340|ref|NC_008596.1|	807329	807641	CrsL_WT_EXP_np_61	45.1616	5'overlap	MSMEG_0717
gi|118467340|ref|NC_008596.1|	813039	813345	CrsL_WT_EXP_np_62	69.1728	5'overlap	MSMEG_0726
gi|118467340|ref|NC_008596.1|	823034	823418	CrsL_WT_EXP_np_63	83.7363	5'overlap	MSMEG_0736
gi|118467340|ref|NC_008596.1|	823997	824305	CrsL_WT_EXP_np_64	7.40952	5'overlap	MSMEG_0737
gi|118467340|ref|NC_008596.1|	837762	837903	CrsL_WT_EXP_np_65	3.96158	annot.overlap	MSMEG_0751
gi|118467340|ref|NC_008596.1|	842070	842340	CrsL_WT_EXP_np_66	9.74278	5'overlap	MSMEG_0755,MSMEG_0757
gi|118467340|ref|NC_008596.1|	843971	844350	CrsL_WT_EXP_np_67	32.6656	5'overlap	MSMEG_0758,MSMEG_0759
gi|118467340|ref|NC_008596.1|	867528	867771	CrsL_WT_EXP_np_68	2.24114	5'overlap	MSMEG_0783
gi|118467340|ref|NC_008596.1|	876637	876853	CrsL_WT_EXP_np_69	7.28281	5'overlap	MSMEG_0788
gi|118467340|ref|NC_008596.1|	877885	878214	CrsL_WT_EXP_np_70	31.5774	5'overlap	MSMEG_0789,MSMEG_0791
gi|118467340|ref|NC_008596.1|	887144	887392	CrsL_WT_EXP_np_71	9.04212	annot.overlap	MSMEG_0801
gi|118467340|ref|NC_008596.1|	909085	909469	CrsL_WT_EXP_np_72	22.7125	5'overlap	MSMEG_0822
gi|118467340|ref|NC_008596.1|	919473	920084	CrsL_WT_EXP_np_73	208.052	5'overlap	MSMEG_0832,MSMEG_0833
gi|118467340|ref|NC_008596.1|	920456	920797	CrsL_WT_EXP_np_74	3.38458	5'overlap	MSMEG_0835
gi|118467340|ref|NC_008596.1|	933488	933859	CrsL_WT_EXP_np_75	55.5605	5'overlap	MSMEG_0848,MSMEG_0849
gi|118467340|ref|NC_008596.1|	944329	944752	CrsL_WT_EXP_np_76	8.61011	5'overlap	MSMEG_0861
gi|118467340|ref|NC_008596.1|	944841	944843	CrsL_WT_EXP_np_77	3.86649	annot.overlap	MSMEG_0862
gi|118467340|ref|NC_008596.1|	951168	951541	CrsL_WT_EXP_np_78	241.187	5'overlap	MSMEG_0866
gi|118467340|ref|NC_008596.1|	997521	997832	CrsL_WT_EXP_np_79	10.4105	5'overlap	MSMEG_0913
gi|118467340|ref|NC_008596.1|	1001081	1001330	CrsL_WT_EXP_np_80	18.3418	5'overlap	MSMEG_0916,MSMEG_0917
gi|118467340|ref|NC_008596.1|	1003784	1004121	CrsL_WT_EXP_np_81	88.2996	5'overlap	MSMEG_0920
gi|118467340|ref|NC_008596.1|	1006979	1007362	CrsL_WT_EXP_np_82	56.0453	5'overlap	MSMEG_0924
gi|118467340|ref|NC_008596.1|	1009961	1010398	CrsL_WT_EXP_np_83	67.5897	5'overlap	MSMEG_0929
gi|118467340|ref|NC_008596.1|	1012087	1012663	CrsL_WT_EXP_np_84	53.9035	5'overlap	MSMEG_0930,MSMEG_0931,MSMEG_0932
gi|118467340|ref|NC_008596.1|	1013562	1013888	CrsL_WT_EXP_np_85	23.4767	5'overlap	MSMEG_0933
gi|118467340|ref|NC_008596.1|	1019083	1019532	CrsL_WT_EXP_np_86	94.2365	5'overlap	MSMEG_0938,MSMEG_0939
gi|118467340|ref|NC_008596.1|	1019986	1020275	CrsL_WT_EXP_np_87	33.7456	annot.overlap	MSMEG_0939
gi|118467340|ref|NC_008596.1|	1023911	1024851	CrsL_WT_EXP_np_88	136.9	5'overlap	MSMEG_0944,MSMEG_0945,MSMEG_0946
gi|118467340|ref|NC_008596.1|	1025445	1025772	CrsL_WT_EXP_np_89	5.42981	annot.overlap	MSMEG_0946
gi|118467340|ref|NC_008596.1|	1028056	1028632	CrsL_WT_EXP_np_90	193.648	5'overlap	MSMEG_0949,MSMEG_0951
gi|118467340|ref|NC_008596.1|	1028813	1029423	CrsL_WT_EXP_np_91	69.5238	5'overlap	MSMEG_0950,MSMEG_0952
gi|118467340|ref|NC_008596.1|	1030552	1031110	CrsL_WT_EXP_np_92	239.858	annot.overlap	MSMEG_0953
gi|118467340|ref|NC_008596.1|	1038126	1038350	CrsL_WT_EXP_np_93	14.2289	3'overlap	MSMEG_0964
gi|118467340|ref|NC_008596.1|	1038755	1039161	CrsL_WT_EXP_np_94	38.8527	5'overlap	MSMEG_0965
gi|118467340|ref|NC_008596.1|	1041940	1042174	CrsL_WT_EXP_np_95	10.4833	5'overlap	MSMEG_0969
gi|118467340|ref|NC_008596.1|	1049544	1049930	CrsL_WT_EXP_np_96	9.33084	5'overlap	MSMEG_0976,MSMEG_0977
gi|118467340|ref|NC_008596.1|	1059544	1060167	CrsL_WT_EXP_np_97	62.9999	5'overlap	MSMEG_0986,MSMEG_0987
gi|118467340|ref|NC_008596.1|	1060285	1060648	CrsL_WT_EXP_np_98	17.23	3'overlap	MSMEG_0987,MSMEG_0988
gi|118467340|ref|NC_008596.1|	1060865	1060933	CrsL_WT_EXP_np_99	21.9142	annot.overlap	MSMEG_0988
gi|118467340|ref|NC_008596.1|	1077339	1077815	CrsL_WT_EXP_np_100	223.16	5'overlap	MSMEG_1007,MSMEG_1008
gi|118467340|ref|NC_008596.1|	1086653	1087263	CrsL_WT_EXP_np_101	543.77	5'overlap	MSMEG_1017
gi|118467340|ref|NC_008596.1|	1090271	1090645	CrsL_WT_EXP_np_102	21.7496	annot.overlap	MSMEG_1020
gi|118467340|ref|NC_008596.1|	1097119	1097522	CrsL_WT_EXP_np_103	60.3483	5'overlap	MSMEG_1028,MSMEG_1029
gi|118467340|ref|NC_008596.1|	1100291	1100668	CrsL_WT_EXP_np_104	65.9784	5'overlap	MSMEG_1032,MSMEG_1033
gi|118467340|ref|NC_008596.1|	1107187	1107498	CrsL_WT_EXP_np_105	43.5279	5'overlap	MSMEG_1037
gi|118467340|ref|NC_008596.1|	1108535	1109189	CrsL_WT_EXP_np_106	488.472	5'overlap	MSMEG_1039,MSMEG_1040
gi|118467340|ref|NC_008596.1|	1110851	1111567	CrsL_WT_EXP_np_107	1.82428	annot.overlap	MSMEG_1041
gi|118467340|ref|NC_008596.1|	1111849	1112643	CrsL_WT_EXP_np_108	109.138	5'overlap	MSMEG_1042
gi|118467340|ref|NC_008596.1|	1115982	1116024	CrsL_WT_EXP_np_109	1.67443	annot.overlap	MSMEG_1047
gi|118467340|ref|NC_008596.1|	1116116	1116195	CrsL_WT_EXP_np_110	1.67443	annot.overlap	MSMEG_1047
gi|118467340|ref|NC_008596.1|	1116925	1117245	CrsL_WT_EXP_np_111	4.40488	5'overlap	MSMEG_1049
gi|118467340|ref|NC_008596.1|	1119103	1119392	CrsL_WT_EXP_np_112	7.57716	5'overlap	MSMEG_1051
gi|118467340|ref|NC_008596.1|	1122224	1122494	CrsL_WT_EXP_np_113	5.20653	5'overlap	MSMEG_1053
gi|118467340|ref|NC_008596.1|	1122934	1123200	CrsL_WT_EXP_np_114	9.61017	5'overlap	MSMEG_1053,MSMEG_1055
gi|118467340|ref|NC_008596.1|	1125950	1126208	CrsL_WT_EXP_np_115	15.7436	annot.overlap	MSMEG_1058
gi|118467340|ref|NC_008596.1|	1127993	1128274	CrsL_WT_EXP_np_116	41.9912	5'overlap	MSMEG_1060
gi|118467340|ref|NC_008596.1|	1172308	1172668	CrsL_WT_EXP_np_117	11.687	5'overlap	MSMEG_1109
gi|118467340|ref|NC_008596.1|	1191979	1192261	CrsL_WT_EXP_np_118	9.09005	annot.overlap	MSMEG_1130
gi|118467340|ref|NC_008596.1|	1194714	1194962	CrsL_WT_EXP_np_119	9.11947	5'overlap	MSMEG_1132,MSMEG_1133
gi|118467340|ref|NC_008596.1|	1228181	1228553	CrsL_WT_EXP_np_120	95.4818	5'overlap	MSMEG_1165,MSMEG_1166
gi|118467340|ref|NC_008596.1|	1248412	1248667	CrsL_WT_EXP_np_121	16.5827	5'overlap	MSMEG_1185
gi|118467340|ref|NC_008596.1|	1253679	1254061	CrsL_WT_EXP_np_122	3.97754	5'overlap	MSMEG_1188,MSMEG_1189
gi|118467340|ref|NC_008596.1|	1261768	1261974	CrsL_WT_EXP_np_123	8.14887	5'overlap	MSMEG_1195
gi|118467340|ref|NC_008596.1|	1265133	1265317	CrsL_WT_EXP_np_124	7.9059	5'overlap	MSMEG_1196
gi|118467340|ref|NC_008596.1|	1275509	1275862	CrsL_WT_EXP_np_125	278.032	5'overlap	MSMEG_1206
gi|118467340|ref|NC_008596.1|	1280615	1280942	CrsL_WT_EXP_np_126	48.2666	5'overlap	MSMEG_1210,MSMEG_1211
gi|118467340|ref|NC_008596.1|	1281923	1282165	CrsL_WT_EXP_np_127	39.7005	3'overlap	MSMEG_1211
gi|118467340|ref|NC_008596.1|	1290307	1290623	CrsL_WT_EXP_np_128	13.6489	5'overlap	MSMEG_1220,MSMEG_1221
gi|118467340|ref|NC_008596.1|	1314365	1314723	CrsL_WT_EXP_np_129	186.559	5'overlap	MSMEG_1242
gi|118467340|ref|NC_008596.1|	1324628	1325020	CrsL_WT_EXP_np_130	286.787	3'overlap	MSMEG_1248
gi|118467340|ref|NC_008596.1|	1327006	1327262	CrsL_WT_EXP_np_131	25.1777	5'within_50bp	MSMEG_1251
gi|118467340|ref|NC_008596.1|	1341650	1341847	CrsL_WT_EXP_np_132	17.0348	annot.overlap	MSMEG_1254
gi|118467340|ref|NC_008596.1|	1370992	1371226	CrsL_WT_EXP_np_133	30.1138	annot.overlap	MSMEG_1281
gi|118467340|ref|NC_008596.1|	1377041	1377468	CrsL_WT_EXP_np_134	182.147	5'overlap	MSMEG_1286
gi|118467340|ref|NC_008596.1|	1402272	1402607	CrsL_WT_EXP_np_135	91.4671	5'overlap	MSMEG_1310
gi|118467340|ref|NC_008596.1|	1417887	1418162	CrsL_WT_EXP_np_136	17.4912	5'overlap	MSMEG_1322
gi|118467340|ref|NC_008596.1|	1430386	1430644	CrsL_WT_EXP_np_137	32.5648	3'overlap	MSMEG_1331
gi|118467340|ref|NC_008596.1|	1435672	1436143	CrsL_WT_EXP_np_138	360.477	5'overlap	MSMEG_1337,MSMEG_1338
gi|118467340|ref|NC_008596.1|	1437620	1438141	CrsL_WT_EXP_np_139	267.646	5'overlap	MSMEG_1343,MSMEG_1344
gi|118467340|ref|NC_008596.1|	1447075	1447382	CrsL_WT_EXP_np_140	35.2915	5'overlap	MSMEG_1353
gi|118467340|ref|NC_008596.1|	1458216	1458659	CrsL_WT_EXP_np_141	314.197	5'within_50bp	MSMEG_1364
gi|118467340|ref|NC_008596.1|	1461060	1461761	CrsL_WT_EXP_np_142	243.934	5'overlap	MSMEG_1367
gi|118467340|ref|NC_008596.1|	1484998	1485280	CrsL_WT_EXP_np_143	13.733	5'overlap	MSMEG_1383
gi|118467340|ref|NC_008596.1|	1495996	1496208	CrsL_WT_EXP_np_144	13.195	5'overlap	MSMEG_1395
gi|118467340|ref|NC_008596.1|	1497144	1497608	CrsL_WT_EXP_np_145	53.8708	5'overlap	MSMEG_1397
gi|118467340|ref|NC_008596.1|	1497891	1498333	CrsL_WT_EXP_np_146	223.437	5'overlap	MSMEG_1398
gi|118467340|ref|NC_008596.1|	1503812	1504338	CrsL_WT_EXP_np_147	6.87053	5'overlap	MSMEG_1403
gi|118467340|ref|NC_008596.1|	1506394	1506611	CrsL_WT_EXP_np_148	16.0315	annot.overlap	MSMEG_1405
gi|118467340|ref|NC_008596.1|	1525959	1526118	CrsL_WT_EXP_np_149	19.9924	annot.overlap	MSMEG_1425
gi|118467340|ref|NC_008596.1|	1526349	1526549	CrsL_WT_EXP_np_150	11.4055	annot.overlap	MSMEG_1425
gi|118467340|ref|NC_008596.1|	1532800	1533072	CrsL_WT_EXP_np_151	1.33973	5'overlap	MSMEG_1429
gi|118467340|ref|NC_008596.1|	1536692	1537218	CrsL_WT_EXP_np_152	300.682	5'overlap	MSMEG_1433
gi|118467340|ref|NC_008596.1|	1551305	1551478	CrsL_WT_EXP_np_153	17.2974	3'overlap	MSMEG_1454
gi|118467340|ref|NC_008596.1|	1561566	1562011	CrsL_WT_EXP_np_154	384.735	5'overlap	MSMEG_1465
gi|118467340|ref|NC_008596.1|	1565217	1565476	CrsL_WT_EXP_np_155	3.05967	5'within_50bp	MSMEG_1473
gi|118467340|ref|NC_008596.1|	1575136	1575482	CrsL_WT_EXP_np_156	105.388	5'overlap	MSMEG_1483
gi|118467340|ref|NC_008596.1|	1577598	1577809	CrsL_WT_EXP_np_157	6.2481	annot.overlap	MSMEG_1485
gi|118467340|ref|NC_008596.1|	1605542	1605812	CrsL_WT_EXP_np_158	4.33416	5'overlap	MSMEG_1514
gi|118467340|ref|NC_008596.1|	1609021	1609150	CrsL_WT_EXP_np_159	7.02424	5'within_50bp	MSMEG_1516
gi|118467340|ref|NC_008596.1|	1611187	1611645	CrsL_WT_EXP_np_160	298.01	5'overlap	MSMEG_1518,MSMEG_1519
gi|118467340|ref|NC_008596.1|	1617467	1618001	CrsL_WT_EXP_np_161	12.873	5'overlap	MSMEG_1528
gi|118467340|ref|NC_008596.1|	1619407	1619598	CrsL_WT_EXP_np_162	5.2733	5'overlap	MSMEG_1530
gi|118467340|ref|NC_008596.1|	1631498	1631987	CrsL_WT_EXP_np_163	295.866	5'overlap	MSMEG_1540,MSMEG_1541,MSMEG_1542
gi|118467340|ref|NC_008596.1|	1633140	1633370	CrsL_WT_EXP_np_164	24.5709	5'overlap	MSMEG_1543
gi|118467340|ref|NC_008596.1|	1636068	1636395	CrsL_WT_EXP_np_165	75.8366	5'overlap	MSMEG_1545,MSMEG_1546
gi|118467340|ref|NC_008596.1|	1645948	1646369	CrsL_WT_EXP_np_166	140.632	5'overlap	MSMEG_1555,MSMEG_1556
gi|118467340|ref|NC_008596.1|	1648107	1648315	CrsL_WT_EXP_np_167	11.9508	annot.overlap	MSMEG_1559
gi|118467340|ref|NC_008596.1|	1648823	1649048	CrsL_WT_EXP_np_168	12.5587	annot.overlap	MSMEG_1559
gi|118467340|ref|NC_008596.1|	1654564	1654782	CrsL_WT_EXP_np_169	13.048	5'overlap	MSMEG_1565
gi|118467340|ref|NC_008596.1|	1657225	1657837	CrsL_WT_EXP_np_170	34.5688	5'overlap	MSMEG_1567,MSMEG_1568
gi|118467340|ref|NC_008596.1|	1665653	1665892	CrsL_WT_EXP_np_171	4.43846	5'overlap	MSMEG_1575
gi|118467340|ref|NC_008596.1|	1678159	1678490	CrsL_WT_EXP_np_172	60.0665	5'overlap	MSMEG_1591
gi|118467340|ref|NC_008596.1|	1679938	1680258	CrsL_WT_EXP_np_173	39.2927	5'within_50bp	MSMEG_1592
gi|118467340|ref|NC_008596.1|	1684067	1684340	CrsL_WT_EXP_np_174	12.5276	5'within_50bp	MSMEG_1598
gi|118467340|ref|NC_008596.1|	1686735	1686909	CrsL_WT_EXP_np_175	8.86551	annot.overlap	MSMEG_1600
gi|118467340|ref|NC_008596.1|	1687272	1687860	CrsL_WT_EXP_np_176	461.558	5'overlap	MSMEG_1601,MSMEG_1602
gi|118467340|ref|NC_008596.1|	1689957	1690013	CrsL_WT_EXP_np_177	4.93149	annot.overlap	MSMEG_1603
gi|118467340|ref|NC_008596.1|	1692840	1693114	CrsL_WT_EXP_np_178	36.2869	5'overlap	MSMEG_1606
gi|118467340|ref|NC_008596.1|	1698250	1698626	CrsL_WT_EXP_np_179	20.5909	5'overlap	MSMEG_1610
gi|118467340|ref|NC_008596.1|	1708866	1709066	CrsL_WT_EXP_np_180	13.5834	5'within_50bp	MSMEG_1618,MSMEG_1619
gi|118467340|ref|NC_008596.1|	1726549	1726869	CrsL_WT_EXP_np_181	75.5636	5'overlap	MSMEG_1634
gi|118467340|ref|NC_008596.1|	1732173	1732593	CrsL_WT_EXP_np_182	6.27076	5'overlap	MSMEG_1640
gi|118467340|ref|NC_008596.1|	1735788	1736248	CrsL_WT_EXP_np_183	16.3192	5'overlap	MSMEG_1642
gi|118467340|ref|NC_008596.1|	1736457	1736645	CrsL_WT_EXP_np_184	10.683	5'overlap	MSMEG_1642,MSMEG_1643
gi|118467340|ref|NC_008596.1|	1748168	1748598	CrsL_WT_EXP_np_185	256.231	5'overlap	MSMEG_1653,MSMEG_1654
gi|118467340|ref|NC_008596.1|	1767106	1767322	CrsL_WT_EXP_np_186	7.6482	5'overlap	MSMEG_1675
gi|118467340|ref|NC_008596.1|	1795007	1795437	CrsL_WT_EXP_np_187	61.532	5'overlap	MSMEG_1701,MSMEG_1702
gi|118467340|ref|NC_008596.1|	1825602	1825995	CrsL_WT_EXP_np_188	160.176	5'overlap	MSMEG_1731
gi|118467340|ref|NC_008596.1|	1827359	1827750	CrsL_WT_EXP_np_189	38.1043	5'overlap	MSMEG_1734,MSMEG_1735
gi|118467340|ref|NC_008596.1|	1832171	1832531	CrsL_WT_EXP_np_190	66.42	5'overlap	MSMEG_1738,MSMEG_1740
gi|118467340|ref|NC_008596.1|	1885092	1885325	CrsL_WT_EXP_np_191	12.3697	5'overlap	MSMEG_1807
gi|118467340|ref|NC_008596.1|	1886695	1887122	CrsL_WT_EXP_np_192	231.481	5'overlap	MSMEG_1809
gi|118467340|ref|NC_008596.1|	1890370	1890534	CrsL_WT_EXP_np_193	11.6682	5'within_50bp	MSMEG_1814
gi|118467340|ref|NC_008596.1|	1893729	1894084	CrsL_WT_EXP_np_194	83.7129	5'overlap	MSMEG_1817,MSMEG_1819
gi|118467340|ref|NC_008596.1|	1895829	1896221	CrsL_WT_EXP_np_195	147.962	5'overlap	MSMEG_1821
gi|118467340|ref|NC_008596.1|	1902015	1902230	CrsL_WT_EXP_np_196	6.21809	5'overlap	MSMEG_1828
gi|118467340|ref|NC_008596.1|	1906130	1906430	CrsL_WT_EXP_np_197	49.0619	5'overlap	MSMEG_1830,MSMEG_1831
gi|118467340|ref|NC_008596.1|	1907224	1907668	CrsL_WT_EXP_np_198	65.2071	5'overlap	MSMEG_1832,MSMEG_1833
gi|118467340|ref|NC_008596.1|	1916947	1917270	CrsL_WT_EXP_np_199	42.2391	5'within_50bp	MSMEG_1843
gi|118467340|ref|NC_008596.1|	1919404	1919742	CrsL_WT_EXP_np_200	30.4886	annot.overlap	MSMEG_1845
gi|118467340|ref|NC_008596.1|	1950265	1950648	CrsL_WT_EXP_np_201	61.1836	5'overlap	MSMEG_1874
gi|118467340|ref|NC_008596.1|	1956316	1956558	CrsL_WT_EXP_np_202	32.7011	5'overlap	MSMEG_1879,MSMEG_1881
gi|118467340|ref|NC_008596.1|	1959729	1960153	CrsL_WT_EXP_np_203	28.9222	5'overlap	MSMEG_1880,MSMEG_1882
gi|118467340|ref|NC_008596.1|	1969601	1969700	CrsL_WT_EXP_np_204	5.50326	annot.overlap	MSMEG_1890
gi|118467340|ref|NC_008596.1|	1996690	1997118	CrsL_WT_EXP_np_205	108.28	5'overlap	MSMEG_1913,MSMEG_1914
gi|118467340|ref|NC_008596.1|	1997872	1998307	CrsL_WT_EXP_np_206	293.905	5'overlap	MSMEG_1916,MSMEG_1917
gi|118467340|ref|NC_008596.1|	2000279	2000835	CrsL_WT_EXP_np_207	546.014	5'overlap	MSMEG_1919
gi|118467340|ref|NC_008596.1|	2001453	2001718	CrsL_WT_EXP_np_208	7.98315	5'overlap	MSMEG_1920
gi|118467340|ref|NC_008596.1|	2005068	2005399	CrsL_WT_EXP_np_209	45.2738	5'overlap	MSMEG_1926,MSMEG_1927
gi|118467340|ref|NC_008596.1|	2009394	2009891	CrsL_WT_EXP_np_210	334.613	5'overlap	MSMEG_1930,MSMEG_1931
gi|118467340|ref|NC_008596.1|	2012426	2012813	CrsL_WT_EXP_np_211	74.3464	5'overlap	MSMEG_1935,MSMEG_1936
gi|118467340|ref|NC_008596.1|	2013704	2014103	CrsL_WT_EXP_np_212	18.1292	5'overlap	MSMEG_1937
gi|118467340|ref|NC_008596.1|	2015181	2015401	CrsL_WT_EXP_np_213	5.64758	5'within_50bp	MSMEG_1938
gi|118467340|ref|NC_008596.1|	2031133	2031585	CrsL_WT_EXP_np_214	156.047	3'overlap	MSMEG_1952
gi|118467340|ref|NC_008596.1|	2035783	2036027	CrsL_WT_EXP_np_215	25.7766	5'overlap	MSMEG_1957,MSMEG_1958
gi|118467340|ref|NC_008596.1|	2047388	2047804	CrsL_WT_EXP_np_216	107.531	5'overlap	MSMEG_1965
gi|118467340|ref|NC_008596.1|	2077295	2077514	CrsL_WT_EXP_np_217	10.0355	5'overlap	MSMEG_1995,MSMEG_1996
gi|118467340|ref|NC_008596.1|	2081346	2081612	CrsL_WT_EXP_np_218	22.4743	5'overlap	MSMEG_1999
gi|118467340|ref|NC_008596.1|	2106728	2107046	CrsL_WT_EXP_np_219	26.3792	5'overlap	MSMEG_2027
gi|118467340|ref|NC_008596.1|	2121565	2122018	CrsL_WT_EXP_np_220	189.608	annot.overlap	MSMEG_2044
gi|118467340|ref|NC_008596.1|	2122801	2123034	CrsL_WT_EXP_np_221	3.87907	annot.overlap	MSMEG_2044
gi|118467340|ref|NC_008596.1|	2124379	2124698	CrsL_WT_EXP_np_222	21.6988	5'overlap	MSMEG_2046
gi|118467340|ref|NC_008596.1|	2155275	2155475	CrsL_WT_EXP_np_223	3.99236	5'within_50bp	MSMEG_2078
gi|118467340|ref|NC_008596.1|	2156866	2157067	CrsL_WT_EXP_np_224	2.46734	annot.overlap	MSMEG_2079
gi|118467340|ref|NC_008596.1|	2160139	2160536	CrsL_WT_EXP_np_225	47.3542	5'overlap	MSMEG_2081,MSMEG_2082
gi|118467340|ref|NC_008596.1|	2162973	2163269	CrsL_WT_EXP_np_226	24.3266	5'overlap	MSMEG_2085,MSMEG_2086
gi|118467340|ref|NC_008596.1|	2169010	2169478	CrsL_WT_EXP_np_227	279.755	5'overlap	MSMEG_2093
gi|118467340|ref|NC_008596.1|	2212927	2213336	CrsL_WT_EXP_np_228	187.538	5'overlap	MSMEG_2138
gi|118467340|ref|NC_008596.1|	2250611	2250977	CrsL_WT_EXP_np_229	77.8647	5'overlap	MSMEG_2174
gi|118467340|ref|NC_008596.1|	2273816	2274201	CrsL_WT_EXP_np_230	7.44299	5'within_50bp	MSMEG_2195
gi|118467340|ref|NC_008596.1|	2277025	2277263	CrsL_WT_EXP_np_231	24.8897	5'within_50bp	MSMEG_2196
gi|118467340|ref|NC_008596.1|	2365988	2366216	CrsL_WT_EXP_np_232	12.9039	annot.overlap	MSMEG_2282
gi|118467340|ref|NC_008596.1|	2370598	2371130	CrsL_WT_EXP_np_233	263.992	5'overlap	MSMEG_2287,MSMEG_2288
gi|118467340|ref|NC_008596.1|	2379913	2380484	CrsL_WT_EXP_np_234	481.813	5'overlap	MSMEG_2297
gi|118467340|ref|NC_008596.1|	2383479	2383940	CrsL_WT_EXP_np_235	14.7939	annot.overlap	MSMEG_2300
gi|118467340|ref|NC_008596.1|	2390420	2390780	CrsL_WT_EXP_np_236	55.7455	5'overlap	MSMEG_2308,MSMEG_2309
gi|118467340|ref|NC_008596.1|	2393553	2393924	CrsL_WT_EXP_np_237	69.283	5'overlap	MSMEG_2312,MSMEG_2313
gi|118467340|ref|NC_008596.1|	2400443	2400722	CrsL_WT_EXP_np_238	27.0188	5'overlap	MSMEG_2317
gi|118467340|ref|NC_008596.1|	2401846	2402410	CrsL_WT_EXP_np_239	516.878	5'overlap	MSMEG_2319,MSMEG_2320
gi|118467340|ref|NC_008596.1|	2404135	2404988	CrsL_WT_EXP_np_240	71.5785	annot.overlap	MSMEG_2321
gi|118467340|ref|NC_008596.1|	2405099	2405924	CrsL_WT_EXP_np_241	71.5785	5'overlap	MSMEG_2322
gi|118467340|ref|NC_008596.1|	2410153	2410436	CrsL_WT_EXP_np_242	7.27861	5'overlap	MSMEG_2329
gi|118467340|ref|NC_008596.1|	2412408	2412661	CrsL_WT_EXP_np_243	10.5999	5'overlap	MSMEG_2331
gi|118467340|ref|NC_008596.1|	2415466	2415585	CrsL_WT_EXP_np_244	6.2676	5'overlap	MSMEG_2333
gi|118467340|ref|NC_008596.1|	2416233	2416445	CrsL_WT_EXP_np_245	10.3003	5'overlap	MSMEG_2333,MSMEG_2335
gi|118467340|ref|NC_008596.1|	2419209	2419433	CrsL_WT_EXP_np_246	13.1781	annot.overlap	MSMEG_2338
gi|118467340|ref|NC_008596.1|	2432301	2432710	CrsL_WT_EXP_np_247	131.873	5'overlap	MSMEG_2350,MSMEG_2351
gi|118467340|ref|NC_008596.1|	2437636	2437962	CrsL_WT_EXP_np_248	31.6174	5'overlap	MSMEG_2357
gi|118467340|ref|NC_008596.1|	2445947	2446296	CrsL_WT_EXP_np_249	37.0483	5'overlap	MSMEG_2363,MSMEG_2364
gi|118467340|ref|NC_008596.1|	2448831	2449239	CrsL_WT_EXP_np_250	10.939	5'overlap	MSMEG_2367
gi|118467340|ref|NC_008596.1|	2452431	2452864	CrsL_WT_EXP_np_251	13.2862	5'overlap	MSMEG_2369,MSMEG_2370
gi|118467340|ref|NC_008596.1|	2453732	2454188	CrsL_WT_EXP_np_252	174.793	5'overlap	MSMEG_2371
gi|118467340|ref|NC_008596.1|	2456527	2456783	CrsL_WT_EXP_np_253	46.0045	5'overlap	MSMEG_2374
gi|118467340|ref|NC_008596.1|	2460234	2460610	CrsL_WT_EXP_np_254	79.6741	5'overlap	MSMEG_2377,MSMEG_2378
gi|118467340|ref|NC_008596.1|	2465483	2465745	CrsL_WT_EXP_np_255	2.6731	5'overlap	MSMEG_2382
gi|118467340|ref|NC_008596.1|	2467689	2468347	CrsL_WT_EXP_np_256	163.323	5'overlap	MSMEG_2384,MSMEG_2385
gi|118467340|ref|NC_008596.1|	2475305	2475553	CrsL_WT_EXP_np_257	7.33094	5'overlap	MSMEG_2391
gi|118467340|ref|NC_008596.1|	2475916	2476241	CrsL_WT_EXP_np_258	39.3978	5'overlap	MSMEG_2392,MSMEG_2393
gi|118467340|ref|NC_008596.1|	2479589	2479752	CrsL_WT_EXP_np_259	6.19772	5'overlap	MSMEG_2396
gi|118467340|ref|NC_008596.1|	2480017	2480468	CrsL_WT_EXP_np_260	9.67881	5'overlap	MSMEG_2396,MSMEG_2397,MSMEG_2398
gi|118467340|ref|NC_008596.1|	2482576	2483033	CrsL_WT_EXP_np_261	122.181	5'overlap	MSMEG_2400,MSMEG_2402
gi|118467340|ref|NC_008596.1|	2491534	2491836	CrsL_WT_EXP_np_262	42.3976	5'overlap	MSMEG_2410
gi|118467340|ref|NC_008596.1|	2498147	2498309	CrsL_WT_EXP_np_263	8.95623	5'overlap	MSMEG_2416
gi|118467340|ref|NC_008596.1|	2498894	2499266	CrsL_WT_EXP_np_264	59.2072	5'overlap	MSMEG_2417
gi|118467340|ref|NC_008596.1|	2501912	2502464	CrsL_WT_EXP_np_265	76.9327	5'overlap	MSMEG_2420,MSMEG_2421
gi|118467340|ref|NC_008596.1|	2502752	2503058	CrsL_WT_EXP_np_266	28.7625	annot.overlap	MSMEG_2423
gi|118467340|ref|NC_008596.1|	2503389	2503854	CrsL_WT_EXP_np_267	248.766	annot.overlap	MSMEG_2423
gi|118467340|ref|NC_008596.1|	2514458	2514638	CrsL_WT_EXP_np_268	9.29923	5'overlap	MSMEG_2430
gi|118467340|ref|NC_008596.1|	2519419	2519871	CrsL_WT_EXP_np_269	185.668	5'overlap	MSMEG_2435
gi|118467340|ref|NC_008596.1|	2522625	2523107	CrsL_WT_EXP_np_270	402.561	5'overlap	MSMEG_2439,MSMEG_2440
gi|118467340|ref|NC_008596.1|	2604583	2604976	CrsL_WT_EXP_np_271	129.754	5'overlap	MSMEG_2518,MSMEG_2519
gi|118467340|ref|NC_008596.1|	2624688	2625081	CrsL_WT_EXP_np_272	96.2279	5'overlap	MSMEG_2540
gi|118467340|ref|NC_008596.1|	2637730	2637944	CrsL_WT_EXP_np_273	2.38136	5'overlap	MSMEG_2553
gi|118467340|ref|NC_008596.1|	2638847	2639156	CrsL_WT_EXP_np_274	5.63018	5'overlap	MSMEG_2554
gi|118467340|ref|NC_008596.1|	2657981	2658518	CrsL_WT_EXP_np_275	22.7547	5'overlap	MSMEG_2575
gi|118467340|ref|NC_008596.1|	2659890	2660099	CrsL_WT_EXP_np_276	10.0818	5'overlap	MSMEG_2578
gi|118467340|ref|NC_008596.1|	2660983	2661281	CrsL_WT_EXP_np_277	29.5515	5'overlap	MSMEG_2579
gi|118467340|ref|NC_008596.1|	2667742	2667945	CrsL_WT_EXP_np_278	2.77679	5'overlap	MSMEG_2585
gi|118467340|ref|NC_008596.1|	2677339	2677673	CrsL_WT_EXP_np_279	97.0327	5'overlap	MSMEG_2594
gi|118467340|ref|NC_008596.1|	2687303	2687623	CrsL_WT_EXP_np_280	32.925	5'overlap	MSMEG_2605,MSMEG_2606
gi|118467340|ref|NC_008596.1|	2692717	2693298	CrsL_WT_EXP_np_281	174.882	5'overlap	MSMEG_2612,MSMEG_2613
gi|118467340|ref|NC_008596.1|	2700217	2700529	CrsL_WT_EXP_np_282	13.0253	5'overlap	MSMEG_2619
gi|118467340|ref|NC_008596.1|	2705425	2705895	CrsL_WT_EXP_np_283	120.466	5'overlap	MSMEG_2623,MSMEG_2624
gi|118467340|ref|NC_008596.1|	2707127	2707544	CrsL_WT_EXP_np_284	209.058	5'overlap	MSMEG_2626
gi|118467340|ref|NC_008596.1|	2727807	2728206	CrsL_WT_EXP_np_285	288.314	5'overlap	MSMEG_2647
gi|118467340|ref|NC_008596.1|	2732768	2733144	CrsL_WT_EXP_np_286	43.4716	5'overlap	MSMEG_2651
gi|118467340|ref|NC_008596.1|	2734617	2735099	CrsL_WT_EXP_np_287	174.924	5'overlap	MSMEG_2654
gi|118467340|ref|NC_008596.1|	2735545	2736095	CrsL_WT_EXP_np_288	59.9072	5'overlap	MSMEG_2656
gi|118467340|ref|NC_008596.1|	2748566	2748746	CrsL_WT_EXP_np_289	2.68668	5'overlap	MSMEG_2667
gi|118467340|ref|NC_008596.1|	2749341	2749734	CrsL_WT_EXP_np_290	84.602	5'overlap	MSMEG_2669,MSMEG_2670
gi|118467340|ref|NC_008596.1|	2761139	2761330	CrsL_WT_EXP_np_291	6.72762	5'overlap	MSMEG_2684
gi|118467340|ref|NC_008596.1|	2765395	2765772	CrsL_WT_EXP_np_292	69.9206	5'overlap	MSMEG_2688,MSMEG_2690
gi|118467340|ref|NC_008596.1|	2773240	2773328	CrsL_WT_EXP_np_293	2.12348	5'overlap	MSMEG_2699
gi|118467340|ref|NC_008596.1|	2774494	2774876	CrsL_WT_EXP_np_294	85.0246	5'overlap	MSMEG_2701
gi|118467340|ref|NC_008596.1|	2792210	2792307	CrsL_WT_EXP_np_295	4.47438	nearest.5'	MSMEG_2723
gi|118467340|ref|NC_008596.1|	2797292	2797335	CrsL_WT_EXP_np_296	5.95075	5'within_50bp	MSMEG_2729
gi|118467340|ref|NC_008596.1|	2799402	2799449	CrsL_WT_EXP_np_297	7.93043	annot.overlap	MSMEG_2730
gi|118467340|ref|NC_008596.1|	2804210	2804605	CrsL_WT_EXP_np_298	16.2409	5'overlap	MSMEG_2736
gi|118467340|ref|NC_008596.1|	2813244	2813525	CrsL_WT_EXP_np_299	19.8882	5'overlap	MSMEG_2740,MSMEG_2741
gi|118467340|ref|NC_008596.1|	2814342	2814488	CrsL_WT_EXP_np_300	13.3175	5'overlap	MSMEG_2743
gi|118467340|ref|NC_008596.1|	2816646	2816962	CrsL_WT_EXP_np_301	11.7193	annot.overlap	MSMEG_2746
gi|118467340|ref|NC_008596.1|	2821780	2822314	CrsL_WT_EXP_np_302	379.808	5'overlap	MSMEG_2750,MSMEG_2751
gi|118467340|ref|NC_008596.1|	2823153	2823422	CrsL_WT_EXP_np_303	15.5944	5'overlap	MSMEG_2752
gi|118467340|ref|NC_008596.1|	2823648	2823972	CrsL_WT_EXP_np_304	35.3185	5'overlap	MSMEG_2753,MSMEG_2754
gi|118467340|ref|NC_008596.1|	2825223	2825853	CrsL_WT_EXP_np_305	295.076	5'overlap	MSMEG_2756,MSMEG_2757
gi|118467340|ref|NC_008596.1|	2827466	2827957	CrsL_WT_EXP_np_306	413.895	5'overlap	MSMEG_2758
gi|118467340|ref|NC_008596.1|	2831122	2831458	CrsL_WT_EXP_np_307	25.4099	5'overlap	MSMEG_2764,MSMEG_2765
gi|118467340|ref|NC_008596.1|	2833120	2833571	CrsL_WT_EXP_np_308	24.2536	5'overlap	MSMEG_2767,MSMEG_2768
gi|118467340|ref|NC_008596.1|	2837709	2838059	CrsL_WT_EXP_np_309	32.2133	5'overlap	MSMEG_2773
gi|118467340|ref|NC_008596.1|	2840453	2840731	CrsL_WT_EXP_np_310	29.0707	5'overlap	MSMEG_2775
gi|118467340|ref|NC_008596.1|	2841767	2842145	CrsL_WT_EXP_np_311	160.382	5'overlap	MSMEG_2776
gi|118467340|ref|NC_008596.1|	2846392	2846898	CrsL_WT_EXP_np_312	140.575	5'overlap	MSMEG_2779,MSMEG_2780
gi|118467340|ref|NC_008596.1|	2849114	2849348	CrsL_WT_EXP_np_313	3.78076	5'overlap	MSMEG_2782
gi|118467340|ref|NC_008596.1|	2863388	2863838	CrsL_WT_EXP_np_314	87.2195	5'overlap	MSMEG_2797,MSMEG_2799
gi|118467340|ref|NC_008596.1|	2867803	2868004	CrsL_WT_EXP_np_315	17.0173	5'overlap	MSMEG_2804
gi|118467340|ref|NC_008596.1|	2894704	2895989	CrsL_WT_EXP_np_316	121.71	5'overlap	MSMEG_2832,MSMEG_2833,MSMEG_2834,MSMEG_2835,MSMEG_2836
gi|118467340|ref|NC_008596.1|	2993107	2993286	CrsL_WT_EXP_np_317	5.25071	5'overlap	MSMEG_2931
gi|118467340|ref|NC_008596.1|	2999430	2999692	CrsL_WT_EXP_np_318	3.62311	5'within_50bp	MSMEG_2937
gi|118467340|ref|NC_008596.1|	3002020	3002452	CrsL_WT_EXP_np_319	80.0409	5'overlap	MSMEG_2940
gi|118467340|ref|NC_008596.1|	3040726	3041068	CrsL_WT_EXP_np_320	45.8723	5'overlap	MSMEG_2974,MSMEG_2975
gi|118467340|ref|NC_008596.1|	3041323	3041632	CrsL_WT_EXP_np_321	27.1635	5'overlap	MSMEG_2976
gi|118467340|ref|NC_008596.1|	3048784	3048840	CrsL_WT_EXP_np_322	11.1084	annot.overlap	MSMEG_2983
gi|118467340|ref|NC_008596.1|	3070028	3070252	CrsL_WT_EXP_np_323	17.5796	5'overlap	MSMEG_3003
gi|118467340|ref|NC_008596.1|	3096183	3096451	CrsL_WT_EXP_np_324	22.8053	5'overlap	MSMEG_3023,MSMEG_3024
gi|118467340|ref|NC_008596.1|	3096692	3097025	CrsL_WT_EXP_np_325	96.5093	5'overlap	MSMEG_3025
gi|118467340|ref|NC_008596.1|	3102599	3103057	CrsL_WT_EXP_np_326	71.709	5'overlap	MSMEG_3030
gi|118467340|ref|NC_008596.1|	3107215	3107491	CrsL_WT_EXP_np_327	26.1085	annot.overlap	MSMEG_3034
gi|118467340|ref|NC_008596.1|	3114588	3115278	CrsL_WT_EXP_np_328	75.4529	5'overlap	MSMEG_3041,MSMEG_3042
gi|118467340|ref|NC_008596.1|	3125682	3126095	CrsL_WT_EXP_np_329	92.447	5'overlap	MSMEG_3052,MSMEG_3053
gi|118467340|ref|NC_008596.1|	3126763	3126956	CrsL_WT_EXP_np_330	6.6176	annot.overlap	MSMEG_3054
gi|118467340|ref|NC_008596.1|	3127508	3127736	CrsL_WT_EXP_np_331	6.30906	5'within_50bp	MSMEG_3055
gi|118467340|ref|NC_008596.1|	3128862	3129206	CrsL_WT_EXP_np_332	59.076	5'overlap	MSMEG_3056
gi|118467340|ref|NC_008596.1|	3141791	3142378	CrsL_WT_EXP_np_333	25.7971	5'overlap	MSMEG_3068
gi|118467340|ref|NC_008596.1|	3144477	3144814	CrsL_WT_EXP_np_334	11.6631	5'overlap	MSMEG_3070,MSMEG_3071
gi|118467340|ref|NC_008596.1|	3145259	3145580	CrsL_WT_EXP_np_335	20.0415	5'overlap	MSMEG_3072
gi|118467340|ref|NC_008596.1|	3150022	3150284	CrsL_WT_EXP_np_336	10.6194	5'overlap	MSMEG_3076,MSMEG_3078
gi|118467340|ref|NC_008596.1|	3156931	3157405	CrsL_WT_EXP_np_337	25.4939	5'overlap	MSMEG_3084
gi|118467340|ref|NC_008596.1|	3160175	3160427	CrsL_WT_EXP_np_338	19.2032	5'overlap	MSMEG_3087
gi|118467340|ref|NC_008596.1|	3179527	3180080	CrsL_WT_EXP_np_339	90.8658	5'overlap	MSMEG_3103,MSMEG_3104,MSMEG_3105
gi|118467340|ref|NC_008596.1|	3180528	3180993	CrsL_WT_EXP_np_340	1.31673	3'overlap	MSMEG_3105,MSMEG_3106
gi|118467340|ref|NC_008596.1|	3192621	3192988	CrsL_WT_EXP_np_341	23.6804	5'overlap	MSMEG_3117
gi|118467340|ref|NC_008596.1|	3196121	3196675	CrsL_WT_EXP_np_342	49.0755	5'overlap	MSMEG_3120,MSMEG_3121
gi|118467340|ref|NC_008596.1|	3212882	3213100	CrsL_WT_EXP_np_343	2.9491	5'within_50bp	MSMEG_3140
gi|118467340|ref|NC_008596.1|	3218446	3218908	CrsL_WT_EXP_np_344	138.452	5'overlap	MSMEG_3143,MSMEG_3144
gi|118467340|ref|NC_008596.1|	3221761	3222143	CrsL_WT_EXP_np_345	13.5323	5'within_50bp	MSMEG_3147
gi|118467340|ref|NC_008596.1|	3224164	3224388	CrsL_WT_EXP_np_346	3.86212	5'overlap	MSMEG_3149
gi|118467340|ref|NC_008596.1|	3231727	3231967	CrsL_WT_EXP_np_347	15.0323	5'overlap	MSMEG_3157,MSMEG_3158
gi|118467340|ref|NC_008596.1|	3240596	3240829	CrsL_WT_EXP_np_348	9.3683	annot.overlap	MSMEG_3165
gi|118467340|ref|NC_008596.1|	3242834	3243252	CrsL_WT_EXP_np_349	314.564	5'within_50bp	MSMEG_3169
gi|118467340|ref|NC_008596.1|	3249354	3249806	CrsL_WT_EXP_np_350	11.2036	5'overlap	MSMEG_3173,MSMEG_3174
gi|118467340|ref|NC_008596.1|	3252797	3253210	CrsL_WT_EXP_np_351	274.223	5'overlap	MSMEG_3178
gi|118467340|ref|NC_008596.1|	3257950	3258502	CrsL_WT_EXP_np_352	28.8012	5'overlap	MSMEG_3183
gi|118467340|ref|NC_008596.1|	3268029	3268310	CrsL_WT_EXP_np_353	29.1705	5'overlap	MSMEG_3187,MSMEG_3188
gi|118467340|ref|NC_008596.1|	3276632	3276839	CrsL_WT_EXP_np_354	6.0045	5'overlap	MSMEG_3197
gi|118467340|ref|NC_008596.1|	3277340	3277795	CrsL_WT_EXP_np_355	338.741	5'overlap	MSMEG_3198,MSMEG_3199
gi|118467340|ref|NC_008596.1|	3284032	3284333	CrsL_WT_EXP_np_356	38.918	5'overlap	MSMEG_3204,MSMEG_3205
gi|118467340|ref|NC_008596.1|	3294697	3294953	CrsL_WT_EXP_np_357	23.632	5'overlap	MSMEG_3216,MSMEG_3217
gi|118467340|ref|NC_008596.1|	3297099	3297263	CrsL_WT_EXP_np_358	7.68105	annot.overlap	MSMEG_3219
gi|118467340|ref|NC_008596.1|	3297749	3297844	CrsL_WT_EXP_np_359	1.7182	annot.overlap	MSMEG_3219
gi|118467340|ref|NC_008596.1|	3301145	3301263	CrsL_WT_EXP_np_360	3.66574	annot.overlap	MSMEG_3222
gi|118467340|ref|NC_008596.1|	3301718	3301961	CrsL_WT_EXP_np_361	10.4846	5'overlap	MSMEG_3223
gi|118467340|ref|NC_008596.1|	3302437	3302928	CrsL_WT_EXP_np_362	222.414	5'overlap	MSMEG_3225
gi|118467340|ref|NC_008596.1|	3308643	3308855	CrsL_WT_EXP_np_363	8.91483	5'overlap	MSMEG_3227
gi|118467340|ref|NC_008596.1|	3318189	3318510	CrsL_WT_EXP_np_364	30.4079	5'overlap	MSMEG_3234
gi|118467340|ref|NC_008596.1|	3328681	3328900	CrsL_WT_EXP_np_365	18.0482	5'overlap	MSMEG_3245,MSMEG_3246
gi|118467340|ref|NC_008596.1|	3404619	3404951	CrsL_WT_EXP_np_366	190.147	5'overlap	MSMEG_3325
gi|118467340|ref|NC_008596.1|	3408351	3408690	CrsL_WT_EXP_np_367	103.104	5'overlap	MSMEG_3331,MSMEG_3332
gi|118467340|ref|NC_008596.1|	3421370	3421644	CrsL_WT_EXP_np_368	12.5567	5'overlap	MSMEG_3344
gi|118467340|ref|NC_008596.1|	3453119	3453346	CrsL_WT_EXP_np_369	105.31	5'overlap	MSMEG_3381,MSMEG_3382
gi|118467340|ref|NC_008596.1|	3519996	3520336	CrsL_WT_EXP_np_370	26.9166	5'overlap	MSMEG_3452
gi|118467340|ref|NC_008596.1|	3544342	3544657	CrsL_WT_EXP_np_371	49.3194	5'overlap	MSMEG_3477
gi|118467340|ref|NC_008596.1|	3555747	3555916	CrsL_WT_EXP_np_372	5.89741	5'within_50bp	MSMEG_3490
gi|118467340|ref|NC_008596.1|	3556411	3556824	CrsL_WT_EXP_np_373	24.5685	5'overlap	MSMEG_3491,MSMEG_3492
gi|118467340|ref|NC_008596.1|	3557834	3558096	CrsL_WT_EXP_np_374	33.6104	5'overlap	MSMEG_3493
gi|118467340|ref|NC_008596.1|	3591998	3592390	CrsL_WT_EXP_np_375	140.189	5'overlap	MSMEG_3530
gi|118467340|ref|NC_008596.1|	3593735	3593994	CrsL_WT_EXP_np_376	11.5801	5'overlap	MSMEG_3531,MSMEG_3533
gi|118467340|ref|NC_008596.1|	3604976	3605340	CrsL_WT_EXP_np_377	37.5553	5'overlap	MSMEG_3545,MSMEG_3546
gi|118467340|ref|NC_008596.1|	3626659	3626893	CrsL_WT_EXP_np_378	43.3819	5'overlap	MSMEG_3564
gi|118467340|ref|NC_008596.1|	3676593	3676831	CrsL_WT_EXP_np_379	4.09074	5'overlap	MSMEG_3612
gi|118467340|ref|NC_008596.1|	3681778	3682474	CrsL_WT_EXP_np_380	209.528	5'overlap	MSMEG_3618,MSMEG_3619
gi|118467340|ref|NC_008596.1|	3691191	3691555	CrsL_WT_EXP_np_381	138.606	5'overlap	MSMEG_3630
gi|118467340|ref|NC_008596.1|	3691938	3692283	CrsL_WT_EXP_np_382	7.87648	annot.overlap	MSMEG_3631
gi|118467340|ref|NC_008596.1|	3692519	3692524	CrsL_WT_EXP_np_383	7.87648	annot.overlap	MSMEG_3631
gi|118467340|ref|NC_008596.1|	3699380	3699803	CrsL_WT_EXP_np_384	149.637	5'overlap	MSMEG_3636,MSMEG_3637
gi|118467340|ref|NC_008596.1|	3702963	3703362	CrsL_WT_EXP_np_385	122.308	5'overlap	MSMEG_3640
gi|118467340|ref|NC_008596.1|	3705316	3705620	CrsL_WT_EXP_np_386	18.338	5'overlap	MSMEG_3641
gi|118467340|ref|NC_008596.1|	3710726	3711180	CrsL_WT_EXP_np_387	40.7596	5'within_50bp	MSMEG_3642,MSMEG_3643
gi|118467340|ref|NC_008596.1|	3711576	3711828	CrsL_WT_EXP_np_388	10.1882	5'overlap	MSMEG_3644
gi|118467340|ref|NC_008596.1|	3712312	3712635	CrsL_WT_EXP_np_389	23.5718	5'overlap	MSMEG_3645
gi|118467340|ref|NC_008596.1|	3716765	3717016	CrsL_WT_EXP_np_390	9.19159	annot.overlap	MSMEG_3653,MSMEG_3652
gi|118467340|ref|NC_008596.1|	3727360	3727605	CrsL_WT_EXP_np_391	18.1194	5'overlap	MSMEG_3661
gi|118467340|ref|NC_008596.1|	3746665	3746981	CrsL_WT_EXP_np_392	16.2383	5'overlap	MSMEG_3679,MSMEG_3680
gi|118467340|ref|NC_008596.1|	3754893	3755269	CrsL_WT_EXP_np_393	44.5109	5'overlap	MSMEG_3689,MSMEG_3690
gi|118467340|ref|NC_008596.1|	3782504	3782678	CrsL_WT_EXP_np_394	9.52429	annot.overlap	MSMEG_3715
gi|118467340|ref|NC_008596.1|	3800448	3801224	CrsL_WT_EXP_np_395	91.5684	5'overlap	MSMEG_3734
gi|118467340|ref|NC_008596.1|	3806254	3806651	CrsL_WT_EXP_np_396	52.0274	5'overlap	MSMEG_3741
gi|118467340|ref|NC_008596.1|	3808067	3808460	CrsL_WT_EXP_np_397	37.2815	5'overlap	MSMEG_3743
gi|118467340|ref|NC_008596.1|	3811505	3811962	CrsL_WT_EXP_np_398	147.655	5'overlap	MSMEG_3746
gi|118467340|ref|NC_008596.1|	3820626	3822105	CrsL_WT_EXP_np_399	66.9509	annot.overlap	MSMEG_3756
gi|118467340|ref|NC_008596.1|	3822368	3822825	CrsL_WT_EXP_np_400	21.9528	annot.overlap	MSMEG_3756
gi|118467340|ref|NC_008596.1|	3823454	3824976	CrsL_WT_EXP_np_401	43.7797	5'overlap	MSMEG_3757
gi|118467340|ref|NC_008596.1|	3825081	3825691	CrsL_WT_EXP_np_402	176.79	5'overlap	MSMEG_3757
gi|118467340|ref|NC_008596.1|	3862352	3862895	CrsL_WT_EXP_np_403	336.384	5'overlap	MSMEG_3794,MSMEG_3795
gi|118467340|ref|NC_008596.1|	3880701	3881150	CrsL_WT_EXP_np_404	73.046	5'overlap	MSMEG_3808,MSMEG_3810
gi|118467340|ref|NC_008596.1|	3882014	3882297	CrsL_WT_EXP_np_405	6.6169	5'overlap	MSMEG_3811
gi|118467340|ref|NC_008596.1|	3904732	3905200	CrsL_WT_EXP_np_406	422.321	5'overlap	MSMEG_3833
gi|118467340|ref|NC_008596.1|	3905826	3906212	CrsL_WT_EXP_np_407	38.8999	5'within_50bp	MSMEG_3836
gi|118467340|ref|NC_008596.1|	3928992	3929390	CrsL_WT_EXP_np_408	144.998	5'overlap	MSMEG_3857,MSMEG_3858
gi|118467340|ref|NC_008596.1|	3930296	3930704	CrsL_WT_EXP_np_409	105.346	5'overlap	MSMEG_3859
gi|118467340|ref|NC_008596.1|	3933736	3934281	CrsL_WT_EXP_np_410	12.5345	5'overlap	MSMEG_3861
gi|118467340|ref|NC_008596.1|	3938025	3938352	CrsL_WT_EXP_np_411	11.9934	annot.overlap	MSMEG_3864
gi|118467340|ref|NC_008596.1|	3952388	3952761	CrsL_WT_EXP_np_412	25.4291	5'overlap	MSMEG_3879,MSMEG_3880
gi|118467340|ref|NC_008596.1|	3954378	3954697	CrsL_WT_EXP_np_413	41.0379	5'overlap	MSMEG_3882,MSMEG_3883
gi|118467340|ref|NC_008596.1|	3960261	3960693	CrsL_WT_EXP_np_414	76.9255	5'overlap	MSMEG_3887
gi|118467340|ref|NC_008596.1|	3963662	3964020	CrsL_WT_EXP_np_415	21.4024	5'overlap	MSMEG_3890,MSMEG_3891
gi|118467340|ref|NC_008596.1|	3968287	3968634	CrsL_WT_EXP_np_416	89.0982	5'overlap	MSMEG_3896
gi|118467340|ref|NC_008596.1|	3969803	3970189	CrsL_WT_EXP_np_417	34.301	5'overlap	MSMEG_3897
gi|118467340|ref|NC_008596.1|	3975908	3976371	CrsL_WT_EXP_np_418	223.992	5'overlap	MSMEG_3902,MSMEG_3903
gi|118467340|ref|NC_008596.1|	3978273	3978572	CrsL_WT_EXP_np_419	16.0122	5'overlap	MSMEG_3906,MSMEG_3907
gi|118467340|ref|NC_008596.1|	4005604	4005871	CrsL_WT_EXP_np_420	26.1387	5'overlap	MSMEG_3935
gi|118467340|ref|NC_008596.1|	4018861	4019193	CrsL_WT_EXP_np_421	51.4701	5'overlap	MSMEG_3950
gi|118467340|ref|NC_008596.1|	4113188	4113419	CrsL_WT_EXP_np_422	7.87452	annot.overlap	MSMEG_4041
gi|118467340|ref|NC_008596.1|	4114431	4114784	CrsL_WT_EXP_np_423	136.556	annot.overlap	MSMEG_4042
gi|118467340|ref|NC_008596.1|	4117571	4117836	CrsL_WT_EXP_np_424	30.4091	5'overlap	MSMEG_4044
gi|118467340|ref|NC_008596.1|	4125297	4125519	CrsL_WT_EXP_np_425	19.9012	annot.overlap	MSMEG_4053
gi|118467340|ref|NC_008596.1|	4201995	4202268	CrsL_WT_EXP_np_426	26.1387	5'overlap	MSMEG_4121
gi|118467340|ref|NC_008596.1|	4239242	4239639	CrsL_WT_EXP_np_427	136.417	5'overlap	MSMEG_4159
gi|118467340|ref|NC_008596.1|	4258501	4258795	CrsL_WT_EXP_np_428	34.4266	5'overlap	MSMEG_4181
gi|118467340|ref|NC_008596.1|	4260786	4261092	CrsL_WT_EXP_np_429	19.0493	5'overlap	MSMEG_4183,MSMEG_4184
gi|118467340|ref|NC_008596.1|	4264909	4265648	CrsL_WT_EXP_np_430	37.0746	5'overlap	MSMEG_4185,MSMEG_4186
gi|118467340|ref|NC_008596.1|	4272243	4272644	CrsL_WT_EXP_np_431	54.7817	5'overlap	MSMEG_4192
gi|118467340|ref|NC_008596.1|	4274409	4274660	CrsL_WT_EXP_np_432	27.8423	5'overlap	MSMEG_4196
gi|118467340|ref|NC_008596.1|	4277900	4278185	CrsL_WT_EXP_np_433	25.6604	5'overlap	MSMEG_4200
gi|118467340|ref|NC_008596.1|	4278762	4279152	CrsL_WT_EXP_np_434	110.328	5'overlap	MSMEG_4200,MSMEG_4201
gi|118467340|ref|NC_008596.1|	4298793	4299119	CrsL_WT_EXP_np_435	4.1792	annot.overlap	MSMEG_4215
gi|118467340|ref|NC_008596.1|	4299640	4299787	CrsL_WT_EXP_np_436	3.70371	annot.overlap	MSMEG_4216
gi|118467340|ref|NC_008596.1|	4300693	4300909	CrsL_WT_EXP_np_437	15.8396	5'overlap	MSMEG_4217
gi|118467340|ref|NC_008596.1|	4302057	4302270	CrsL_WT_EXP_np_438	12.9065	5'overlap	MSMEG_4219
gi|118467340|ref|NC_008596.1|	4304700	4305134	CrsL_WT_EXP_np_439	38.1022	5'overlap	MSMEG_4222,MSMEG_4224
gi|118467340|ref|NC_008596.1|	4315920	4316218	CrsL_WT_EXP_np_440	15.4605	5'overlap	MSMEG_4232
gi|118467340|ref|NC_008596.1|	4320701	4320986	CrsL_WT_EXP_np_441	68.2097	5'overlap	MSMEG_4236
gi|118467340|ref|NC_008596.1|	4321518	4321927	CrsL_WT_EXP_np_442	186.39	5'overlap	MSMEG_4237,MSMEG_4238
gi|118467340|ref|NC_008596.1|	4323189	4323410	CrsL_WT_EXP_np_443	12.8253	5'within_50bp	MSMEG_4240
gi|118467340|ref|NC_008596.1|	4326347	4326719	CrsL_WT_EXP_np_444	31.235	5'overlap	MSMEG_4242,MSMEG_4243
gi|118467340|ref|NC_008596.1|	4329025	4329313	CrsL_WT_EXP_np_445	6.0745	5'overlap	MSMEG_4244
gi|118467340|ref|NC_008596.1|	4330618	4331197	CrsL_WT_EXP_np_446	24.0458	5'overlap	MSMEG_4246,MSMEG_4247
gi|118467340|ref|NC_008596.1|	4340546	4341182	CrsL_WT_EXP_np_447	69.2984	5'overlap	MSMEG_4256,MSMEG_4257,MSMEG_4259
gi|118467340|ref|NC_008596.1|	4343971	4344476	CrsL_WT_EXP_np_448	29.1269	5'overlap	MSMEG_4258,MSMEG_4260
gi|118467340|ref|NC_008596.1|	4352065	4352545	CrsL_WT_EXP_np_449	131.955	5'overlap	MSMEG_4268,MSMEG_4269
gi|118467340|ref|NC_008596.1|	4356472	4357019	CrsL_WT_EXP_np_450	161.731	5'overlap	MSMEG_4272,MSMEG_4273
gi|118467340|ref|NC_008596.1|	4360762	4361741	CrsL_WT_EXP_np_451	38.1783	5'overlap	MSMEG_4276
gi|118467340|ref|NC_008596.1|	4362115	4362331	CrsL_WT_EXP_np_452	10.2027	5'overlap	MSMEG_4278,MSMEG_4279
gi|118467340|ref|NC_008596.1|	4366939	4367282	CrsL_WT_EXP_np_453	61.1389	5'overlap	MSMEG_4282,MSMEG_4283
gi|118467340|ref|NC_008596.1|	4369753	4369956	CrsL_WT_EXP_np_454	11.9448	5'overlap	MSMEG_4285
gi|118467340|ref|NC_008596.1|	4370458	4370858	CrsL_WT_EXP_np_455	52.1447	5'overlap	MSMEG_4286
gi|118467340|ref|NC_008596.1|	4371422	4371744	CrsL_WT_EXP_np_456	44.509	5'overlap	MSMEG_4287
gi|118467340|ref|NC_008596.1|	4373013	4373196	CrsL_WT_EXP_np_457	3.96033	annot.overlap	MSMEG_4289
gi|118467340|ref|NC_008596.1|	4382907	4382931	CrsL_WT_EXP_np_458	5.86125	annot.overlap	MSMEG_4295
gi|118467340|ref|NC_008596.1|	4386459	4386786	CrsL_WT_EXP_np_459	43.6973	5'overlap	MSMEG_4297,MSMEG_4298
gi|118467340|ref|NC_008596.1|	4390722	4391363	CrsL_WT_EXP_np_460	27.5645	5'overlap	MSMEG_4301,MSMEG_4302
gi|118467340|ref|NC_008596.1|	4392934	4393069	CrsL_WT_EXP_np_461	7.64185	5'overlap	MSMEG_rnpB
gi|118467340|ref|NC_008596.1|	4398306	4398714	CrsL_WT_EXP_np_462	27.9271	5'overlap	MSMEG_4308
gi|118467340|ref|NC_008596.1|	4405755	4406035	CrsL_WT_EXP_np_463	16.003	5'overlap	MSMEG_4319
gi|118467340|ref|NC_008596.1|	4406648	4406941	CrsL_WT_EXP_np_464	7.82351	5'overlap	MSMEG_4321
gi|118467340|ref|NC_008596.1|	4407494	4407685	CrsL_WT_EXP_np_465	6.00128	5'overlap	MSMEG_4323
gi|118467340|ref|NC_008596.1|	4412736	4412770	CrsL_WT_EXP_np_466	2.38099	annot.overlap	MSMEG_4325
gi|118467340|ref|NC_008596.1|	4424622	4425011	CrsL_WT_EXP_np_467	120.316	5'overlap	MSMEG_4336
gi|118467340|ref|NC_008596.1|	4428548	4428775	CrsL_WT_EXP_np_468	21.524	5'overlap	MSMEG_4339,MSMEG_4340
gi|118467340|ref|NC_008596.1|	4487985	4488185	CrsL_WT_EXP_np_469	15.7071	5'overlap	MSMEG_4396
gi|118467340|ref|NC_008596.1|	4492813	4493037	CrsL_WT_EXP_np_470	8.61495	annot.overlap	MSMEG_4402
gi|118467340|ref|NC_008596.1|	4516426	4516745	CrsL_WT_EXP_np_471	119.99	5'overlap	MSMEG_4431
gi|118467340|ref|NC_008596.1|	4552482	4552616	CrsL_WT_EXP_np_472	3.62075	5'overlap	MSMEG_4470
gi|118467340|ref|NC_008596.1|	4553760	4554230	CrsL_WT_EXP_np_473	80.6619	5'overlap	MSMEG_4470,MSMEG_4471
gi|118467340|ref|NC_008596.1|	4558653	4558721	CrsL_WT_EXP_np_474	4.02646	annot.overlap	MSMEG_4475
gi|118467340|ref|NC_008596.1|	4561133	4561588	CrsL_WT_EXP_np_475	408.349	5'overlap	MSMEG_4478,MSMEG_4479
gi|118467340|ref|NC_008596.1|	4562002	4562267	CrsL_WT_EXP_np_476	17.2331	3'overlap	MSMEG_4481,MSMEG_4482
gi|118467340|ref|NC_008596.1|	4572292	4572674	CrsL_WT_EXP_np_477	38.5175	5'overlap	MSMEG_4491,MSMEG_4492
gi|118467340|ref|NC_008596.1|	4578198	4578927	CrsL_WT_EXP_np_478	86.5456	5'overlap	MSMEG_4497,MSMEG_4498,MSMEG_4500,MSMEG_4499
gi|118467340|ref|NC_008596.1|	4583117	4583457	CrsL_WT_EXP_np_479	33.014	5'overlap	MSMEG_4505
gi|118467340|ref|NC_008596.1|	4613956	4614640	CrsL_WT_EXP_np_480	627.307	5'overlap	MSMEG_4525,MSMEG_4526,MSMEG_4527
gi|118467340|ref|NC_008596.1|	4621504	4621927	CrsL_WT_EXP_np_481	20.2434	5'within_50bp	MSMEG_4534
gi|118467340|ref|NC_008596.1|	4649591	4649961	CrsL_WT_EXP_np_482	24.6469	5'overlap	MSMEG_4556,MSMEG_4558
gi|118467340|ref|NC_008596.1|	4654149	4654593	CrsL_WT_EXP_np_483	28.0342	5'overlap	MSMEG_4561,MSMEG_4562
gi|118467340|ref|NC_008596.1|	4657644	4658016	CrsL_WT_EXP_np_484	158.607	annot.overlap	MSMEG_4566
gi|118467340|ref|NC_008596.1|	4662982	4663455	CrsL_WT_EXP_np_485	411.944	5'overlap	MSMEG_4570,MSMEG_4571
gi|118467340|ref|NC_008596.1|	4676262	4676674	CrsL_WT_EXP_np_486	80.95	5'overlap	MSMEG_4584,MSMEG_4585
gi|118467340|ref|NC_008596.1|	4684507	4684879	CrsL_WT_EXP_np_487	69.3156	5'overlap	MSMEG_4593
gi|118467340|ref|NC_008596.1|	4686860	4686908	CrsL_WT_EXP_np_488	8.6901	annot.overlap	MSMEG_4596
gi|118467340|ref|NC_008596.1|	4687051	4687077	CrsL_WT_EXP_np_489	4.94062	annot.overlap	MSMEG_4597
gi|118467340|ref|NC_008596.1|	4692261	4692488	CrsL_WT_EXP_np_490	12.3193	5'overlap	MSMEG_4604
gi|118467340|ref|NC_008596.1|	4698960	4699327	CrsL_WT_EXP_np_491	114.343	5'within_50bp	MSMEG_4614
gi|118467340|ref|NC_008596.1|	4702818	4703181	CrsL_WT_EXP_np_492	46.5689	5'overlap	MSMEG_4617,MSMEG_4618
gi|118467340|ref|NC_008596.1|	4708633	4708836	CrsL_WT_EXP_np_493	2.46527	annot.overlap	MSMEG_4623
gi|118467340|ref|NC_008596.1|	4709532	4709972	CrsL_WT_EXP_np_494	51.7646	5'overlap	MSMEG_4625
gi|118467340|ref|NC_008596.1|	4713006	4713420	CrsL_WT_EXP_np_495	47.7019	5'within_50bp	MSMEG_4626
gi|118467340|ref|NC_008596.1|	4718202	4718409	CrsL_WT_EXP_np_496	8.55175	5'overlap	MSMEG_4630
gi|118467340|ref|NC_008596.1|	4733677	4734095	CrsL_WT_EXP_np_497	124.813	5'overlap	MSMEG_4646
gi|118467340|ref|NC_008596.1|	4734807	4735197	CrsL_WT_EXP_np_498	15.7292	5'overlap	MSMEG_4647
gi|118467340|ref|NC_008596.1|	4754764	4755094	CrsL_WT_EXP_np_499	32.5913	5'overlap	MSMEG_4667,MSMEG_4668
gi|118467340|ref|NC_008596.1|	4760381	4760590	CrsL_WT_EXP_np_500	7.84031	5'within_50bp	MSMEG_4671
gi|118467340|ref|NC_008596.1|	4761006	4761359	CrsL_WT_EXP_np_501	29.4131	5'within_50bp	MSMEG_4671
gi|118467340|ref|NC_008596.1|	4762493	4762952	CrsL_WT_EXP_np_502	18.5212	5'overlap	MSMEG_4673
gi|118467340|ref|NC_008596.1|	4764230	4764645	CrsL_WT_EXP_np_503	131.047	5'overlap	MSMEG_4674,MSMEG_4675,MSMEG_4676
gi|118467340|ref|NC_008596.1|	4776891	4777355	CrsL_WT_EXP_np_504	10.082	5'within_50bp	MSMEG_4691
gi|118467340|ref|NC_008596.1|	4778297	4778681	CrsL_WT_EXP_np_505	8.17535	5'overlap	MSMEG_4693
gi|118467340|ref|NC_008596.1|	4786419	4786874	CrsL_WT_EXP_np_506	7.64761	annot.overlap	MSMEG_4699
gi|118467340|ref|NC_008596.1|	4788949	4789251	CrsL_WT_EXP_np_507	30.9014	5'overlap	MSMEG_4700
gi|118467340|ref|NC_008596.1|	4791442	4792071	CrsL_WT_EXP_np_508	17.3493	5'overlap	MSMEG_4702
gi|118467340|ref|NC_008596.1|	4797303	4797554	CrsL_WT_EXP_np_509	29.6081	5'overlap	MSMEG_4705,MSMEG_4706
gi|118467340|ref|NC_008596.1|	4817589	4818013	CrsL_WT_EXP_np_510	260.629	5'overlap	MSMEG_4725
gi|118467340|ref|NC_008596.1|	4818512	4818923	CrsL_WT_EXP_np_511	81.3054	nearest.5'	MSMEG_4727
gi|118467340|ref|NC_008596.1|	4838245	4838601	CrsL_WT_EXP_np_512	142.568	5'overlap	MSMEG_4738
gi|118467340|ref|NC_008596.1|	4841243	4841443	CrsL_WT_EXP_np_513	142.29	5'overlap	MSMEG_4741
gi|118467340|ref|NC_008596.1|	4847645	4848168	CrsL_WT_EXP_np_514	94.8094	5'overlap	MSMEG_4745,MSMEG_4746
gi|118467340|ref|NC_008596.1|	4849471	4849674	CrsL_WT_EXP_np_515	4.74907	5'overlap	MSMEG_4752
gi|118467340|ref|NC_008596.1|	4852236	4852454	CrsL_WT_EXP_np_516	4.59932	5'within_50bp	MSMEG_4755
gi|118467340|ref|NC_008596.1|	4868067	4868422	CrsL_WT_EXP_np_517	68.8428	5'overlap	MSMEG_4765
gi|118467340|ref|NC_008596.1|	4891880	4892134	CrsL_WT_EXP_np_518	8.68836	annot.overlap	MSMEG_4791
gi|118467340|ref|NC_008596.1|	4942103	4942496	CrsL_WT_EXP_np_519	147.225	5'overlap	MSMEG_4846,MSMEG_4847
gi|118467340|ref|NC_008596.1|	4988129	4988474	CrsL_WT_EXP_np_520	23.867	5'overlap	MSMEG_4891
gi|118467340|ref|NC_008596.1|	4990789	4991279	CrsL_WT_EXP_np_521	4.8432	5'overlap	MSMEG_4895,MSMEG_4896
gi|118467340|ref|NC_008596.1|	4992743	4993203	CrsL_WT_EXP_np_522	73.6493	5'overlap	MSMEG_4897,MSMEG_4898
gi|118467340|ref|NC_008596.1|	4995578	4996074	CrsL_WT_EXP_np_523	58.7314	5'overlap	MSMEG_4902
gi|118467340|ref|NC_008596.1|	5001054	5001325	CrsL_WT_EXP_np_524	19.5271	5'overlap	MSMEG_4910,MSMEG_4911
gi|118467340|ref|NC_008596.1|	5014598	5015132	CrsL_WT_EXP_np_525	30.9445	5'overlap	MSMEG_4917
gi|118467340|ref|NC_008596.1|	5016525	5016855	CrsL_WT_EXP_np_526	37.3156	5'overlap	MSMEG_4920,MSMEG_4921
gi|118467340|ref|NC_008596.1|	5017082	5017236	CrsL_WT_EXP_np_527	3.3499	3'overlap	MSMEG_4921,MSMEG_4922
gi|118467340|ref|NC_008596.1|	5024969	5025410	CrsL_WT_EXP_np_528	43.5506	5'within_50bp	MSMEG_4930
gi|118467340|ref|NC_008596.1|	5025535	5027197	CrsL_WT_EXP_np_529	14.5822	5'within_50bp	MSMEG_4930
gi|118467340|ref|NC_008596.1|	5027347	5027577	CrsL_WT_EXP_np_530	10.7137	5'within_50bp	MSMEG_4930
gi|118467340|ref|NC_008596.1|	5027776	5029192	CrsL_WT_EXP_np_531	46.8813	5'overlap	MSMEG_4931
gi|118467340|ref|NC_008596.1|	5029459	5030057	CrsL_WT_EXP_np_532	61.2742	5'overlap	MSMEG_4931
gi|118467340|ref|NC_008596.1|	5042481	5042843	CrsL_WT_EXP_np_533	105.933	5'overlap	MSMEG_4946
gi|118467340|ref|NC_008596.1|	5044371	5044816	CrsL_WT_EXP_np_534	17.8493	5'overlap	MSMEG_4948
gi|118467340|ref|NC_008596.1|	5046734	5047197	CrsL_WT_EXP_np_535	211.259	5'overlap	MSMEG_4951
gi|118467340|ref|NC_008596.1|	5050729	5050889	CrsL_WT_EXP_np_536	6.59626	5'within_50bp	MSMEG_4954
gi|118467340|ref|NC_008596.1|	5051459	5052048	CrsL_WT_EXP_np_537	106.918	5'within_50bp	MSMEG_4954
gi|118467340|ref|NC_008596.1|	5057965	5058618	CrsL_WT_EXP_np_538	175.48	5'overlap	MSMEG_4959,MSMEG_4960
gi|118467340|ref|NC_008596.1|	5070172	5070562	CrsL_WT_EXP_np_539	22.7204	5'overlap	MSMEG_4974
gi|118467340|ref|NC_008596.1|	5113591	5113943	CrsL_WT_EXP_np_540	24.8094	5'overlap	MSMEG_5016
gi|118467340|ref|NC_008596.1|	5138117	5138536	CrsL_WT_EXP_np_541	216.975	5'overlap	MSMEG_5042,MSMEG_5043
gi|118467340|ref|NC_008596.1|	5147015	5147091	CrsL_WT_EXP_np_542	9.11774	5'overlap	MSMEG_5048
gi|118467340|ref|NC_008596.1|	5147688	5148014	CrsL_WT_EXP_np_543	52.9479	5'overlap	MSMEG_5049
gi|118467340|ref|NC_008596.1|	5153803	5154096	CrsL_WT_EXP_np_544	14.5905	5'overlap	MSMEG_5050,MSMEG_5052
gi|118467340|ref|NC_008596.1|	5163833	5164247	CrsL_WT_EXP_np_545	34.0978	5'overlap	MSMEG_5062,MSMEG_5063
gi|118467340|ref|NC_008596.1|	5171526	5172024	CrsL_WT_EXP_np_546	6.98902	5'overlap	MSMEG_5070
gi|118467340|ref|NC_008596.1|	5172800	5173344	CrsL_WT_EXP_np_547	58.3274	5'overlap	MSMEG_5072,MSMEG_5073
gi|118467340|ref|NC_008596.1|	5181077	5181452	CrsL_WT_EXP_np_548	228.235	5'overlap	MSMEG_5081
gi|118467340|ref|NC_008596.1|	5193815	5194019	CrsL_WT_EXP_np_549	11.2485	annot.overlap	MSMEG_5093
gi|118467340|ref|NC_008596.1|	5214404	5214717	CrsL_WT_EXP_np_550	8.20978	5'overlap	MSMEG_5114,MSMEG_5116
gi|118467340|ref|NC_008596.1|	5218107	5218510	CrsL_WT_EXP_np_551	11.5607	5'overlap	MSMEG_5119,MSMEG_5120
gi|118467340|ref|NC_008596.1|	5219803	5219843	CrsL_WT_EXP_np_552	4.04352	annot.overlap	MSMEG_5120
gi|118467340|ref|NC_008596.1|	5220645	5220859	CrsL_WT_EXP_np_553	3.36123	annot.overlap	MSMEG_5121
gi|118467340|ref|NC_008596.1|	5228246	5228571	CrsL_WT_EXP_np_554	21.9926	5'overlap	MSMEG_5126
gi|118467340|ref|NC_008596.1|	5230369	5230427	CrsL_WT_EXP_np_555	12.9195	annot.overlap	MSMEG_5129
gi|118467340|ref|NC_008596.1|	5236591	5237118	CrsL_WT_EXP_np_556	56.2951	5'overlap	MSMEG_5132,MSMEG_5133,MSMEG_5134,MSMEG_5135
gi|118467340|ref|NC_008596.1|	5237618	5238038	CrsL_WT_EXP_np_557	335.908	5'overlap	MSMEG_5136
gi|118467340|ref|NC_008596.1|	5246346	5246621	CrsL_WT_EXP_np_558	41.5365	annot.overlap	MSMEG_5142
gi|118467340|ref|NC_008596.1|	5259748	5259750	CrsL_WT_EXP_np_559	5.05124	annot.overlap	MSMEG_5157
gi|118467340|ref|NC_008596.1|	5274393	5274764	CrsL_WT_EXP_np_560	58.4337	5'overlap	MSMEG_5174,MSMEG_5175
gi|118467340|ref|NC_008596.1|	5286136	5286368	CrsL_WT_EXP_np_561	12.3025	5'overlap	MSMEG_5186,MSMEG_5187
gi|118467340|ref|NC_008596.1|	5317309	5317715	CrsL_WT_EXP_np_562	95.3586	5'overlap	MSMEG_5222,MSMEG_5223
gi|118467340|ref|NC_008596.1|	5319553	5319908	CrsL_WT_EXP_np_563	60.9365	5'overlap	MSMEG_5224,MSMEG_5225
gi|118467340|ref|NC_008596.1|	5329794	5330144	CrsL_WT_EXP_np_564	22.3023	5'overlap	MSMEG_5238,MSMEG_5239
gi|118467340|ref|NC_008596.1|	5335879	5336273	CrsL_WT_EXP_np_565	71.356	5'overlap	MSMEG_5243
gi|118467340|ref|NC_008596.1|	5338366	5339077	CrsL_WT_EXP_np_566	352.464	5'overlap	MSMEG_5246
gi|118467340|ref|NC_008596.1|	5340019	5340395	CrsL_WT_EXP_np_567	81.419	5'overlap	MSMEG_5247
gi|118467340|ref|NC_008596.1|	5341015	5341444	CrsL_WT_EXP_np_568	121.444	5'overlap	MSMEG_5248
gi|118467340|ref|NC_008596.1|	5342546	5342947	CrsL_WT_EXP_np_569	65.6073	5'overlap	MSMEG_5249
gi|118467340|ref|NC_008596.1|	5344096	5344323	CrsL_WT_EXP_np_570	16.6446	5'overlap	MSMEG_5250,MSMEG_5252
gi|118467340|ref|NC_008596.1|	5348972	5349211	CrsL_WT_EXP_np_571	12.3373	5'overlap	MSMEG_5255
gi|118467340|ref|NC_008596.1|	5349695	5350110	CrsL_WT_EXP_np_572	37.7662	5'overlap	MSMEG_5256,MSMEG_5257
gi|118467340|ref|NC_008596.1|	5354105	5354544	CrsL_WT_EXP_np_573	52.5929	5'overlap	MSMEG_5261,MSMEG_5262
gi|118467340|ref|NC_008596.1|	5354740	5355189	CrsL_WT_EXP_np_574	412.109	5'overlap	MSMEG_5263
gi|118467340|ref|NC_008596.1|	5355491	5355867	CrsL_WT_EXP_np_575	16.886	5'overlap	MSMEG_5264
gi|118467340|ref|NC_008596.1|	5362148	5362545	CrsL_WT_EXP_np_576	59.124	5'overlap	MSMEG_5270
gi|118467340|ref|NC_008596.1|	5363394	5363806	CrsL_WT_EXP_np_577	40.9291	5'overlap	MSMEG_5271,MSMEG_5272
gi|118467340|ref|NC_008596.1|	5365823	5366132	CrsL_WT_EXP_np_578	8.74866	5'overlap	MSMEG_5274
gi|118467340|ref|NC_008596.1|	5367972	5368275	CrsL_WT_EXP_np_579	28.613	5'overlap	MSMEG_5275,MSMEG_5276
gi|118467340|ref|NC_008596.1|	5371690	5372010	CrsL_WT_EXP_np_580	95.0538	3'overlap	MSMEG_5278,MSMEG_5279
gi|118467340|ref|NC_008596.1|	5384375	5384675	CrsL_WT_EXP_np_581	66.0562	5'overlap	MSMEG_5291,MSMEG_5292
gi|118467340|ref|NC_008596.1|	5399642	5400281	CrsL_WT_EXP_np_582	68.8104	5'overlap	MSMEG_5308
gi|118467340|ref|NC_008596.1|	5414268	5414495	CrsL_WT_EXP_np_583	13.8178	5'within_50bp	MSMEG_5328
gi|118467340|ref|NC_008596.1|	5455993	5456291	CrsL_WT_EXP_np_584	55.9503	3'overlap	MSMEG_5377
gi|118467340|ref|NC_008596.1|	5457885	5458120	CrsL_WT_EXP_np_585	8.20601	annot.overlap	MSMEG_5379
gi|118467340|ref|NC_008596.1|	5486731	5487124	CrsL_WT_EXP_np_586	177.218	5'overlap	MSMEG_5406
gi|118467340|ref|NC_008596.1|	5496574	5496922	CrsL_WT_EXP_np_587	18.5022	5'overlap	MSMEG_5416,MSMEG_5417,MSMEG_5418
gi|118467340|ref|NC_008596.1|	5508484	5508876	CrsL_WT_EXP_np_588	67.4102	5'overlap	MSMEG_5423
gi|118467340|ref|NC_008596.1|	5509244	5509538	CrsL_WT_EXP_np_589	60.5718	5'overlap	MSMEG_5424,MSMEG_5425
gi|118467340|ref|NC_008596.1|	5514015	5514242	CrsL_WT_EXP_np_590	18.5927	5'overlap	MSMEG_5431
gi|118467340|ref|NC_008596.1|	5518876	5519425	CrsL_WT_EXP_np_591	26.3158	5'overlap	MSMEG_5435
gi|118467340|ref|NC_008596.1|	5549968	5550346	CrsL_WT_EXP_np_592	92.7452	5'overlap	MSMEG_5467
gi|118467340|ref|NC_008596.1|	5551182	5551433	CrsL_WT_EXP_np_593	18.0856	5'overlap	MSMEG_5468
gi|118467340|ref|NC_008596.1|	5570002	5571205	CrsL_WT_EXP_np_594	291.25	5'overlap	MSMEG_5488,MSMEG_5489,MSMEG_5490
gi|118467340|ref|NC_008596.1|	5589358	5589587	CrsL_WT_EXP_np_595	20.1495	5'overlap	MSMEG_5505
gi|118467340|ref|NC_008596.1|	5604741	5605082	CrsL_WT_EXP_np_596	6.55749	5'overlap	MSMEG_5516
gi|118467340|ref|NC_008596.1|	5606130	5606348	CrsL_WT_EXP_np_597	10.4246	5'within_50bp	MSMEG_5517
gi|118467340|ref|NC_008596.1|	5606507	5606817	CrsL_WT_EXP_np_598	17.3995	annot.overlap	MSMEG_5518
gi|118467340|ref|NC_008596.1|	5624970	5625409	CrsL_WT_EXP_np_599	215.99	5'overlap	MSMEG_5534,MSMEG_5535,MSMEG_5536
gi|118467340|ref|NC_008596.1|	5627576	5627986	CrsL_WT_EXP_np_600	83.4819	5'overlap	MSMEG_5537,MSMEG_5539
gi|118467340|ref|NC_008596.1|	5630214	5630531	CrsL_WT_EXP_np_601	11.4581	5'overlap	MSMEG_5538,MSMEG_5541
gi|118467340|ref|NC_008596.1|	5634963	5635284	CrsL_WT_EXP_np_602	30.8183	5'overlap	MSMEG_5545,MSMEG_5547
gi|118467340|ref|NC_008596.1|	5675341	5675940	CrsL_WT_EXP_np_603	24.4864	5'overlap	MSMEG_5585,MSMEG_5588,MSMEG_5589
gi|118467340|ref|NC_008596.1|	5677214	5677545	CrsL_WT_EXP_np_604	6.82162	annot.overlap	MSMEG_5591
gi|118467340|ref|NC_008596.1|	5735312	5735649	CrsL_WT_EXP_np_605	89.7997	5'within_50bp	MSMEG_5645
gi|118467340|ref|NC_008596.1|	5737256	5737584	CrsL_WT_EXP_np_606	41.5468	5'overlap	MSMEG_5648
gi|118467340|ref|NC_008596.1|	5747761	5748106	CrsL_WT_EXP_np_607	48.8976	annot.overlap	MSMEG_5657
gi|118467340|ref|NC_008596.1|	5762925	5763154	CrsL_WT_EXP_np_608	4.55949	5'within_50bp	MSMEG_5671
gi|118467340|ref|NC_008596.1|	5764567	5764922	CrsL_WT_EXP_np_609	26.7864	5'overlap	MSMEG_5672
gi|118467340|ref|NC_008596.1|	5767392	5767634	CrsL_WT_EXP_np_610	11.3144	5'overlap	MSMEG_5675,MSMEG_5676
gi|118467340|ref|NC_008596.1|	5769822	5770134	CrsL_WT_EXP_np_611	57.7703	5'overlap	MSMEG_5679,MSMEG_5680
gi|118467340|ref|NC_008596.1|	5774091	5774503	CrsL_WT_EXP_np_612	20.7256	5'overlap	MSMEG_5684
gi|118467340|ref|NC_008596.1|	5775256	5775685	CrsL_WT_EXP_np_613	110.721	annot.overlap	MSMEG_5685
gi|118467340|ref|NC_008596.1|	5775772	5775870	CrsL_WT_EXP_np_614	7.3557	annot.overlap	MSMEG_5685
gi|118467340|ref|NC_008596.1|	5779321	5779843	CrsL_WT_EXP_np_615	35.9717	5'overlap	MSMEG_5691,MSMEG_5693
gi|118467340|ref|NC_008596.1|	5783130	5783532	CrsL_WT_EXP_np_616	150.868	5'overlap	MSMEG_5696,MSMEG_5697
gi|118467340|ref|NC_008596.1|	5784957	5786022	CrsL_WT_EXP_np_617	22.2271	annot.overlap	MSMEG_5700
gi|118467340|ref|NC_008596.1|	5786323	5786884	CrsL_WT_EXP_np_618	1.72934	annot.overlap	MSMEG_5700
gi|118467340|ref|NC_008596.1|	5788054	5788305	CrsL_WT_EXP_np_619	4.03263	5'within_50bp	MSMEG_5702
gi|118467340|ref|NC_008596.1|	5788563	5788837	CrsL_WT_EXP_np_620	15.2182	5'overlap	MSMEG_5704,MSMEG_5705
gi|118467340|ref|NC_008596.1|	5790943	5791192	CrsL_WT_EXP_np_621	12.8146	5'overlap	MSMEG_5706
gi|118467340|ref|NC_008596.1|	5806461	5806751	CrsL_WT_EXP_np_622	15.3199	5'overlap	MSMEG_5721
gi|118467340|ref|NC_008596.1|	5817104	5817602	CrsL_WT_EXP_np_623	96.154	5'overlap	MSMEG_5733
gi|118467340|ref|NC_008596.1|	5825619	5826077	CrsL_WT_EXP_np_624	499.114	5'overlap	MSMEG_5741
gi|118467340|ref|NC_008596.1|	5834113	5834835	CrsL_WT_EXP_np_625	169.161	5'overlap	MSMEG_5755,MSMEG_5756,MSMEG_5757,MSMEG_5758
gi|118467340|ref|NC_008596.1|	5843253	5843455	CrsL_WT_EXP_np_626	18.7287	5'overlap	MSMEG_5769
gi|118467340|ref|NC_008596.1|	5844284	5844754	CrsL_WT_EXP_np_627	290.672	5'overlap	MSMEG_5771,MSMEG_5773
gi|118467340|ref|NC_008596.1|	5846650	5847122	CrsL_WT_EXP_np_628	90.0658	3'overlap	MSMEG_5774
gi|118467340|ref|NC_008596.1|	5849258	5849643	CrsL_WT_EXP_np_629	18.8449	5'overlap	MSMEG_5776
gi|118467340|ref|NC_008596.1|	5858767	5859305	CrsL_WT_EXP_np_630	46.0071	5'overlap	MSMEG_5787,MSMEG_5788
gi|118467340|ref|NC_008596.1|	5860745	5861153	CrsL_WT_EXP_np_631	92.3495	5'overlap	MSMEG_5791,MSMEG_5792
gi|118467340|ref|NC_008596.1|	5864698	5865129	CrsL_WT_EXP_np_632	162.544	5'overlap	MSMEG_5797
gi|118467340|ref|NC_008596.1|	5867442	5867828	CrsL_WT_EXP_np_633	7.93972	3'overlap	MSMEG_5799,MSMEG_5800
gi|118467340|ref|NC_008596.1|	5869079	5869552	CrsL_WT_EXP_np_634	258.124	5'overlap	MSMEG_5800
gi|118467340|ref|NC_008596.1|	5883689	5883834	CrsL_WT_EXP_np_635	8.0505	5'overlap	MSMEG_5817,MSMEG_5818
gi|118467340|ref|NC_008596.1|	5890327	5890714	CrsL_WT_EXP_np_636	5.95889	5'overlap	MSMEG_5824
gi|118467340|ref|NC_008596.1|	5891695	5892042	CrsL_WT_EXP_np_637	49.5012	5'overlap	MSMEG_5824
gi|118467340|ref|NC_008596.1|	5899214	5899614	CrsL_WT_EXP_np_638	10.3201	5'overlap	MSMEG_5831,MSMEG_5832
gi|118467340|ref|NC_008596.1|	5904204	5904478	CrsL_WT_EXP_np_639	17.6072	5'overlap	MSMEG_5838,MSMEG_5840
gi|118467340|ref|NC_008596.1|	5919499	5919846	CrsL_WT_EXP_np_640	30.748	5'overlap	MSMEG_5852,MSMEG_5853
gi|118467340|ref|NC_008596.1|	5934094	5934480	CrsL_WT_EXP_np_641	114.588	5'overlap	MSMEG_5868,MSMEG_5871
gi|118467340|ref|NC_008596.1|	5937748	5938023	CrsL_WT_EXP_np_642	3.17921	5'overlap	MSMEG_5874
gi|118467340|ref|NC_008596.1|	5948624	5948900	CrsL_WT_EXP_np_643	63.3375	5'overlap	MSMEG_5887
gi|118467340|ref|NC_008596.1|	5949264	5949608	CrsL_WT_EXP_np_644	8.25135	5'overlap	MSMEG_5888
gi|118467340|ref|NC_008596.1|	5950094	5950292	CrsL_WT_EXP_np_645	8.13751	5'overlap	MSMEG_5890
gi|118467340|ref|NC_008596.1|	5962497	5962761	CrsL_WT_EXP_np_646	7.34838	5'overlap	MSMEG_5901
gi|118467340|ref|NC_008596.1|	5984070	5984404	CrsL_WT_EXP_np_647	57.1345	5'overlap	MSMEG_5924
gi|118467340|ref|NC_008596.1|	6024427	6024641	CrsL_WT_EXP_np_648	24.8212	annot.overlap	MSMEG_5963
gi|118467340|ref|NC_008596.1|	6025423	6025894	CrsL_WT_EXP_np_649	95.2762	annot.overlap	MSMEG_5963
gi|118467340|ref|NC_008596.1|	6029344	6029521	CrsL_WT_EXP_np_650	9.29041	annot.overlap	MSMEG_5965
gi|118467340|ref|NC_008596.1|	6034932	6035325	CrsL_WT_EXP_np_651	148.078	annot.overlap	MSMEG_5969
gi|118467340|ref|NC_008596.1|	6092354	6092879	CrsL_WT_EXP_np_652	230.514	annot.overlap	MSMEG_6024
gi|118467340|ref|NC_008596.1|	6112192	6112599	CrsL_WT_EXP_np_653	88.8998	5'overlap	MSMEG_6044
gi|118467340|ref|NC_008596.1|	6121686	6121902	CrsL_WT_EXP_np_654	20.2085	5'overlap	MSMEG_6054
gi|118467340|ref|NC_008596.1|	6138217	6138632	CrsL_WT_EXP_np_655	66.7956	5'overlap	MSMEG_6073
gi|118467340|ref|NC_008596.1|	6139367	6140749	CrsL_WT_EXP_np_656	177.249	5'overlap	MSMEG_6074,MSMEG_6075
gi|118467340|ref|NC_008596.1|	6141344	6141953	CrsL_WT_EXP_np_657	279.632	5'overlap	MSMEG_6077,MSMEG_6078
gi|118467340|ref|NC_008596.1|	6145477	6145962	CrsL_WT_EXP_np_658	131.527	5'overlap	MSMEG_6081
gi|118467340|ref|NC_008596.1|	6146094	6146569	CrsL_WT_EXP_np_659	131.527	5'overlap	MSMEG_6082,MSMEG_6083
gi|118467340|ref|NC_008596.1|	6147195	6147543	CrsL_WT_EXP_np_660	1.41096	3'overlap	MSMEG_6083,MSMEG_6084
gi|118467340|ref|NC_008596.1|	6148169	6148572	CrsL_WT_EXP_np_661	51.8585	5'overlap	MSMEG_6084
gi|118467340|ref|NC_008596.1|	6155400	6155760	CrsL_WT_EXP_np_662	111.265	5'overlap	MSMEG_6091,MSMEG_6093
gi|118467340|ref|NC_008596.1|	6163376	6163661	CrsL_WT_EXP_np_663	14.8698	5'overlap	MSMEG_6099
gi|118467340|ref|NC_008596.1|	6166291	6166408	CrsL_WT_EXP_np_664	1.63421	5'within_50bp	MSMEG_6104
gi|118467340|ref|NC_008596.1|	6168633	6169047	CrsL_WT_EXP_np_665	118.725	5'overlap	MSMEG_6105,MSMEG_6106
gi|118467340|ref|NC_008596.1|	6173275	6173672	CrsL_WT_EXP_np_666	89.3423	5'overlap	MSMEG_6110
gi|118467340|ref|NC_008596.1|	6189748	6190143	CrsL_WT_EXP_np_667	64.281	5'overlap	MSMEG_6125,MSMEG_6127
gi|118467340|ref|NC_008596.1|	6193964	6194347	CrsL_WT_EXP_np_668	40.9297	5'overlap	MSMEG_6131
gi|118467340|ref|NC_008596.1|	6199834	6200034	CrsL_WT_EXP_np_669	8.56969	5'overlap	MSMEG_6137
gi|118467340|ref|NC_008596.1|	6220839	6221303	CrsL_WT_EXP_np_670	333.884	5'overlap	MSMEG_6152
gi|118467340|ref|NC_008596.1|	6222200	6222512	CrsL_WT_EXP_np_671	8.62964	5'overlap	MSMEG_6153,MSMEG_6154
gi|118467340|ref|NC_008596.1|	6225642	6225847	CrsL_WT_EXP_np_672	6.93218	annot.overlap	MSMEG_6156
gi|118467340|ref|NC_008596.1|	6229204	6229483	CrsL_WT_EXP_np_673	18.6767	5'within_50bp	MSMEG_6157
gi|118467340|ref|NC_008596.1|	6230164	6230526	CrsL_WT_EXP_np_674	82.21	5'overlap	MSMEG_6159,MSMEG_6160
gi|118467340|ref|NC_008596.1|	6235123	6235535	CrsL_WT_EXP_np_675	121.128	5'overlap	MSMEG_6163
gi|118467340|ref|NC_008596.1|	6241037	6241416	CrsL_WT_EXP_np_676	43.196	5'overlap	MSMEG_6172,MSMEG_6173
gi|118467340|ref|NC_008596.1|	6248369	6248663	CrsL_WT_EXP_np_677	35.4012	annot.overlap	MSMEG_6179
gi|118467340|ref|NC_008596.1|	6251249	6251460	CrsL_WT_EXP_np_678	11.4626	5'overlap	MSMEG_6182
gi|118467340|ref|NC_008596.1|	6256536	6256948	CrsL_WT_EXP_np_679	57.7454	5'overlap	MSMEG_6189
gi|118467340|ref|NC_008596.1|	6262889	6263332	CrsL_WT_EXP_np_680	305.181	annot.overlap	MSMEG_6196
gi|118467340|ref|NC_008596.1|	6272126	6272540	CrsL_WT_EXP_np_681	165.342	5'overlap	MSMEG_6204
gi|118467340|ref|NC_008596.1|	6275277	6275662	CrsL_WT_EXP_np_682	46.0429	5'overlap	MSMEG_6209
gi|118467340|ref|NC_008596.1|	6317417	6317449	CrsL_WT_EXP_np_683	4.29955	annot.overlap	MSMEG_6251
gi|118467340|ref|NC_008596.1|	6318547	6318922	CrsL_WT_EXP_np_684	24.8541	5'overlap	MSMEG_6253
gi|118467340|ref|NC_008596.1|	6319069	6319275	CrsL_WT_EXP_np_685	9.87553	5'overlap	MSMEG_6254
gi|118467340|ref|NC_008596.1|	6322614	6323099	CrsL_WT_EXP_np_686	110.644	5'overlap	MSMEG_6257,MSMEG_6258
gi|118467340|ref|NC_008596.1|	6334367	6334835	CrsL_WT_EXP_np_687	154.767	5'overlap	MSMEG_6270,MSMEG_6271
gi|118467340|ref|NC_008596.1|	6341182	6341276	CrsL_WT_EXP_np_688	13.7595	annot.overlap	MSMEG_6275
gi|118467340|ref|NC_008596.1|	6342068	6342148	CrsL_WT_EXP_np_689	10.0014	annot.overlap	MSMEG_6276
gi|118467340|ref|NC_008596.1|	6345174	6345580	CrsL_WT_EXP_np_690	251.4	5'overlap	MSMEG_6280,MSMEG_6281
gi|118467340|ref|NC_008596.1|	6346515	6346909	CrsL_WT_EXP_np_691	75.2221	5'overlap	MSMEG_6282,MSMEG_6283
gi|118467340|ref|NC_008596.1|	6352617	6353334	CrsL_WT_EXP_np_692	492.7	5'overlap	MSMEG_6286,MSMEG_6287,MSMEG_6288
gi|118467340|ref|NC_008596.1|	6369174	6369478	CrsL_WT_EXP_np_693	12.431	5'overlap	MSMEG_6302,MSMEG_6304
gi|118467340|ref|NC_008596.1|	6382314	6382613	CrsL_WT_EXP_np_694	5.95423	annot.overlap	MSMEG_6316
gi|118467340|ref|NC_008596.1|	6393710	6394103	CrsL_WT_EXP_np_695	191.513	5'overlap	MSMEG_6326
gi|118467340|ref|NC_008596.1|	6396437	6396891	CrsL_WT_EXP_np_696	92.5351	5'overlap	MSMEG_6329
gi|118467340|ref|NC_008596.1|	6407650	6408023	CrsL_WT_EXP_np_697	107.882	5'overlap	MSMEG_6343,MSMEG_6345
gi|118467340|ref|NC_008596.1|	6410335	6410775	CrsL_WT_EXP_np_698	111.997	5'overlap	MSMEG_6349,MSMEG_6350,MSMEG_6351
gi|118467340|ref|NC_008596.1|	6411475	6411818	CrsL_WT_EXP_np_699	34.057	5'overlap	MSMEG_6352
gi|118467340|ref|NC_008596.1|	6415172	6415528	CrsL_WT_EXP_np_700	124.101	5'overlap	MSMEG_6356
gi|118467340|ref|NC_008596.1|	6420463	6420839	CrsL_WT_EXP_np_701	71.2602	5'overlap	MSMEG_6363,MSMEG_6364
gi|118467340|ref|NC_008596.1|	6446755	6447630	CrsL_WT_EXP_np_702	10.0778	annot.overlap	MSMEG_6388
gi|118467340|ref|NC_008596.1|	6449574	6449645	CrsL_WT_EXP_np_703	6.87078	annot.overlap	MSMEG_6388
gi|118467340|ref|NC_008596.1|	6464061	6464613	CrsL_WT_EXP_np_704	183.428	5'overlap	MSMEG_6393
gi|118467340|ref|NC_008596.1|	6465835	6466119	CrsL_WT_EXP_np_705	13.8339	5'overlap	MSMEG_6395
gi|118467340|ref|NC_008596.1|	6469224	6469414	CrsL_WT_EXP_np_706	4.198	5'overlap	MSMEG_6399
gi|118467340|ref|NC_008596.1|	6478017	6478257	CrsL_WT_EXP_np_707	3.39414	annot.overlap	MSMEG_6406
gi|118467340|ref|NC_008596.1|	6481359	6481618	CrsL_WT_EXP_np_708	17.6162	5'overlap	MSMEG_6409,MSMEG_6410
gi|118467340|ref|NC_008596.1|	6485427	6485865	CrsL_WT_EXP_np_709	197.657	5'overlap	MSMEG_6413,MSMEG_6414
gi|118467340|ref|NC_008596.1|	6487417	6487836	CrsL_WT_EXP_np_710	31.8932	5'overlap	MSMEG_6417
gi|118467340|ref|NC_008596.1|	6488292	6488313	CrsL_WT_EXP_np_711	3.22212	annot.overlap	MSMEG_6416
gi|118467340|ref|NC_008596.1|	6492500	6492740	CrsL_WT_EXP_np_712	27.0716	5'overlap	MSMEG_6422
gi|118467340|ref|NC_008596.1|	6494908	6495680	CrsL_WT_EXP_np_713	28.7442	5'overlap	MSMEG_6424,MSMEG_6425
gi|118467340|ref|NC_008596.1|	6496073	6496264	CrsL_WT_EXP_np_714	4.48667	5'within_50bp	MSMEG_6426
gi|118467340|ref|NC_008596.1|	6501548	6501942	CrsL_WT_EXP_np_715	41.3765	5'overlap	MSMEG_6433,MSMEG_6434
gi|118467340|ref|NC_008596.1|	6504546	6504744	CrsL_WT_EXP_np_716	16.6328	5'overlap	MSMEG_6438
gi|118467340|ref|NC_008596.1|	6519815	6520112	CrsL_WT_EXP_np_717	5.41279	5'overlap	MSMEG_6456
gi|118467340|ref|NC_008596.1|	6520292	6520483	CrsL_WT_EXP_np_718	6.12134	annot.overlap	MSMEG_6457
gi|118467340|ref|NC_008596.1|	6528631	6528884	CrsL_WT_EXP_np_719	10.9629	annot.overlap	MSMEG_6463
gi|118467340|ref|NC_008596.1|	6531894	6532095	CrsL_WT_EXP_np_720	13.077	5'overlap	MSMEG_6466
gi|118467340|ref|NC_008596.1|	6541862	6542050	CrsL_WT_EXP_np_721	24.248	5'overlap	MSMEG_6478,MSMEG_6480
gi|118467340|ref|NC_008596.1|	6547469	6547695	CrsL_WT_EXP_np_722	3.75332	5'overlap	MSMEG_6485
gi|118467340|ref|NC_008596.1|	6569802	6569952	CrsL_WT_EXP_np_723	6.73536	3'overlap	MSMEG_6507
gi|118467340|ref|NC_008596.1|	6578437	6578667	CrsL_WT_EXP_np_724	3.82385	annot.overlap	MSMEG_6515
gi|118467340|ref|NC_008596.1|	6579822	6580606	CrsL_WT_EXP_np_725	530.337	5'overlap	MSMEG_6516,MSMEG_6518,MSMEG_6519
gi|118467340|ref|NC_008596.1|	6581342	6581443	CrsL_WT_EXP_np_726	2.66226	5'overlap	MSMEG_6520
gi|118467340|ref|NC_008596.1|	6601400	6602032	CrsL_WT_EXP_np_727	2.46961	5'overlap	MSMEG_6543,MSMEG_6544
gi|118467340|ref|NC_008596.1|	6626056	6626338	CrsL_WT_EXP_np_728	9.30608	5'overlap	MSMEG_6571,MSMEG_6572
gi|118467340|ref|NC_008596.1|	6685830	6686183	CrsL_WT_EXP_np_729	53.4698	5'overlap	MSMEG_6635
gi|118467340|ref|NC_008596.1|	6686994	6687308	CrsL_WT_EXP_np_730	16.4737	5'overlap	MSMEG_6636,MSMEG_6637
gi|118467340|ref|NC_008596.1|	6689978	6690246	CrsL_WT_EXP_np_731	5.96068	3'overlap	MSMEG_6639
gi|118467340|ref|NC_008596.1|	6703951	6704249	CrsL_WT_EXP_np_732	16.7668	5'overlap	MSMEG_6650
gi|118467340|ref|NC_008596.1|	6707463	6707852	CrsL_WT_EXP_np_733	157.37	annot.overlap	MSMEG_6653
gi|118467340|ref|NC_008596.1|	6724046	6724266	CrsL_WT_EXP_np_734	12.3025	5'overlap	MSMEG_6671
gi|118467340|ref|NC_008596.1|	6748636	6748896	CrsL_WT_EXP_np_735	5.73332	annot.overlap	MSMEG_6698
gi|118467340|ref|NC_008596.1|	6773252	6773407	CrsL_WT_EXP_np_736	3.06092	5'overlap	MSMEG_6725
gi|118467340|ref|NC_008596.1|	6802666	6803061	CrsL_WT_EXP_np_737	49.1162	5'overlap	MSMEG_6757,MSMEG_6758
gi|118467340|ref|NC_008596.1|	6805604	6805840	CrsL_WT_EXP_np_738	7.29237	annot.overlap	MSMEG_6761
gi|118467340|ref|NC_008596.1|	6818205	6818402	CrsL_WT_EXP_np_739	6.30606	5'overlap	MSMEG_6768
gi|118467340|ref|NC_008596.1|	6825337	6825560	CrsL_WT_EXP_np_740	29.9572	5'overlap	MSMEG_6776
gi|118467340|ref|NC_008596.1|	6828285	6828488	CrsL_WT_EXP_np_741	10.6232	5'overlap	MSMEG_6779,MSMEG_6780
gi|118467340|ref|NC_008596.1|	6872700	6873002	CrsL_WT_EXP_np_742	45.0421	5'overlap	MSMEG_6822
gi|118467340|ref|NC_008596.1|	6943150	6943493	CrsL_WT_EXP_np_743	88.4524	5'overlap	MSMEG_6897
gi|118467340|ref|NC_008596.1|	6952205	6952414	CrsL_WT_EXP_np_744	10.5196	5'overlap	MSMEG_6907
gi|118467340|ref|NC_008596.1|	6958245	6958663	CrsL_WT_EXP_np_745	9.43161	5'overlap	MSMEG_6914,MSMEG_6916
gi|118467340|ref|NC_008596.1|	6963066	6963494	CrsL_WT_EXP_np_746	3.80278	5'overlap	MSMEG_6920
gi|118467340|ref|NC_008596.1|	6963929	6964341	CrsL_WT_EXP_np_747	28.5364	5'overlap	MSMEG_6921,MSMEG_6922
gi|118467340|ref|NC_008596.1|	6968277	6968679	CrsL_WT_EXP_np_748	24.2329	5'overlap	MSMEG_6926,MSMEG_6927
gi|118467340|ref|NC_008596.1|	6973941	6974032	CrsL_WT_EXP_np_749	6.09544	annot.overlap	MSMEG_6929
gi|118467340|ref|NC_008596.1|	6976734	6977110	CrsL_WT_EXP_np_750	17.9962	5'overlap	MSMEG_6930,MSMEG_6933
gi|118467340|ref|NC_008596.1|	6978183	6978558	CrsL_WT_EXP_np_751	15.5624	5'overlap	MSMEG_6935
gi|118467340|ref|NC_008596.1|	6986023	6986452	CrsL_WT_EXP_np_752	177.412	5'overlap	MSMEG_6946
