# Supplementary material for: Expanding the CarD interaction network: CrsL is a novel transcription regulator in actinobacteria
Source: Nucleic Acids Res. 2025 Dec 17;53(22):gkaf1342. doi: 10.1093/nar/gkaf1342 (PMC12709188; doi:10.1093/nar/gkaf1342)
Supplement: gkaf1342_Supplemental_Files [file gkaf1342_supplemental_files.zip › Supplementary Table 5.xlsx]

## Sheet: DESeq2results_carD-EXP_vs_WT-EX
Genes with altered expression after CarD depletion in exponential phase of growth (FDR corrected P-value < 0.05)
Gene Tag	Gene Name	Protein Name	log2FoldChange(CarD/wt)	ratio (CarD/wt)	P-value	FDR-corrected P-value
MSMEG_6076	ispD	2-C-methyl-D-erythritol 4-phosphate cytidylyltransferase	-4.26468	0.052024	3.74844e-169	2.34015e-165
MSMEG_6077	MSMEG_6077	CarD family transcriptional regulator	-4.3954	0.0475174	6.9509e-145	2.16972e-141
MSMEG_6075	ispF	2-C-methyl-D-erythritol 2,4-cyclodiphosphate synthase	-4.19217	0.0547056	4.23666e-109	8.81648e-106
MSMEG_1392	MSMEG_1392	alcohol dehydrogenase	4.78127	27.4984	7.13808e-58	1.11408e-54
MSMEG_2449	mmsA	methylmalonate-semialdehyde dehydrogenase	3.52941	11.5467	9.37711e-52	1.17083e-48
MSMEG_2259	MSMEG_2259	carbon starvation protein A	-2.33158	0.198666	7.41585e-44	7.71619e-41
MSMEG_0637	MSMEG_0637	iron-sulfur binding oxidoreductase	-2.31117	0.201498	2.38021e-38	2.1228e-35
MSMEG_0826	thiC	thiamine biosynthesis protein ThiC	-1.84412	0.278526	3.46815e-35	2.70645e-32
MSMEG_0825	thiD	phosphomethylpyrimidine kinase	-1.84313	0.278716	1.27607e-34	8.85164e-32
MSMEG_0911	aceA	isocitrate lyase	1.96471	3.90334	3.0762e-34	1.92047e-31
MSMEG_4916	MSMEG_4916	alpha-amylase	-2.01695	0.24708	5.37114e-34	3.04837e-31
MSMEG_4918	glgB	glycogen branching protein	-1.84905	0.277575	8.24381e-33	4.28884e-30
MSMEG_6232	katA	catalase KatA	-3.13782	0.113611	5.4531e-31	2.61875e-28
MSMEG_6769	MSMEG_6769	transporter monovalent cation:proton antiporter-2 (CPA2) family protein	-3.43434	0.092504	8.8177e-31	3.93207e-28
MSMEG_4525	MSMEG_4525	coproporphyrinogen III oxidase	1.97662	3.9357	2.35935e-30	9.8196e-28
MSMEG_3097	ppc	phosphoenolpyruvate carboxylase	1.6191	3.07183	5.45457e-30	2.12831e-27
MSMEG_1604	MSMEG_1604	FAD dependent oxidoreductase	1.71682	3.2871	6.41847e-30	2.35709e-27
MSMEG_4702	MSMEG_4702	ABC transporter permease	1.68047	3.20533	8.07222e-30	2.79972e-27
MSMEG_2425	amt	ammonium transporter	1.63241	3.10031	2.3813e-28	7.82444e-26
MSMEG_0987	MSMEG_0987	hypothetical protein MSMEG_0987	1.60061	3.03273	5.53171e-28	1.72672e-25
MSMEG_5483	MSMEG_5483	porin	-1.91693	0.264817	6.09051e-28	1.81062e-25
MSMEG_1097	MSMEG_1097	glycosyl transferase family protein	-2.68181	0.155846	1.90258e-27	5.39902e-25
MSMEG_1927	MSMEG_1927	cobyrinic acid a,c-diamide synthase	-1.76278	0.294679	3.56904e-27	9.68761e-25
MSMEG_0989	MSMEG_0989	hypothetical protein MSMEG_0989	1.55786	2.94418	4.26122e-27	1.10845e-24
MSMEG_6540	MSMEG_6540	virulence factor Mce family protein	-1.8141	0.284382	9.63572e-27	2.40623e-24
MSMEG_3685	MSMEG_3685	hypothetical protein MSMEG_3685	2.01116	4.03107	1.19369e-26	2.86623e-24
MSMEG_2450	MSMEG_2450	hypothetical protein MSMEG_2450	1.95693	3.88234	1.69306e-26	3.91474e-24
MSMEG_3206	hisC	histidinol-phosphate aminotransferase	1.51615	2.86027	3.9127e-26	8.72393e-24
MSMEG_0230	MSMEG_0230	hypothetical protein MSMEG_0230	1.63906	3.11463	4.22717e-26	9.10007e-24
MSMEG_3208	hisH	imidazole glycerol phosphate synthase subunit HisH	1.50707	2.84232	9.13698e-26	1.90141e-23
MSMEG_2754	MSMEG_2754	hypothetical protein MSMEG_2754	1.66222	3.16504	1.09792e-25	2.21107e-23
MSMEG_3209	MSMEG_3209	phosphoribosyl isomerase A	1.51915	2.86623	1.32374e-25	2.58254e-23
MSMEG_0233	MSMEG_0233	lipoprotein Lpps	1.51853	2.86498	2.86315e-25	5.25725e-23
MSMEG_5541	pgi	glucose-6-phosphate isomerase	-1.65305	0.317966	2.79021e-25	5.25725e-23
MSMEG_4617	nadE	NAD synthetase	1.45995	2.75099	1.31194e-24	2.34012e-22
MSMEG_4615	MSMEG_4615		2.10319	4.2966	2.91453e-24	5.05428e-22
MSMEG_5211	MSMEG_5211	hypothetical protein MSMEG_5211	-1.48602	0.356995	5.72797e-24	9.52805e-22
MSMEG_5826	MSMEG_5826	pyruvate decarboxylase	-2.05393	0.240827	5.85791e-24	9.52805e-22
MSMEG_6237	MSMEG_6237	hypothetical protein MSMEG_6237	-2.04928	0.241604	5.95217e-24	9.52805e-22
MSMEG_0971	MSMEG_0971	hypothetical protein MSMEG_0971	1.5087	2.84554	8.47651e-24	1.32297e-21
MSMEG_2424	ftsY	signal recognition particle-docking protein FtsY	1.50088	2.83015	9.83327e-24	1.4973e-21
MSMEG_0824	MSMEG_0824	hypothetical protein MSMEG_0824	-1.79219	0.288734	1.05082e-23	1.56197e-21
MSMEG_2107	MSMEG_2107	hypothetical protein MSMEG_2107	-1.85689	0.276072	1.18258e-23	1.71694e-21
MSMEG_1928	MSMEG_1928	regulatory protein	-1.80152	0.286872	9.76006e-23	1.38482e-20
MSMEG_2337	fni	isopentenyl pyrophosphate isomerase	-2.04151	0.24291	1.24918e-22	1.73302e-20
MSMEG_6666	MSMEG_6666	hypothetical protein MSMEG_6666	-2.28602	0.205041	1.33582e-22	1.81293e-20
MSMEG_0684	MSMEG_0684	aldehyde oxidase	-2.06146	0.239574	1.81547e-22	2.41149e-20
MSMEG_5224	ispH	4-hydroxy-3-methylbut-2-enyl diphosphate reductase	1.46737	2.76518	3.3024e-22	4.29519e-20
MSMEG_2451	MSMEG_2451	HAD-superfamily hydrolase	1.53812	2.90415	3.62236e-22	4.61518e-20
MSMEG_3205	hisD	histidinol dehydrogenase	1.39241	2.62517	4.51831e-22	5.64157e-20
MSMEG_3207	hisB	imidazoleglycerol-phosphate dehydratase	1.38022	2.60308	6.36302e-22	7.78909e-20
MSMEG_1829	MSMEG_1829	F420-0--gamma-glutamyl ligase	-1.78821	0.28953	1.33691e-21	1.60507e-19
MSMEG_4254	MSMEG_4254	AMP-binding protein	-1.41018	0.376264	4.08899e-21	4.81653e-19
MSMEG_0372	fabG	3-ketoacyl-ACP reductase	-1.42796	0.371655	5.16598e-21	5.97245e-19
MSMEG_3210	MSMEG_3210	inositol monophosphate phosphatase	1.3784	2.5998	6.64612e-21	7.54395e-19
MSMEG_4495	MSMEG_4495	hypothetical protein MSMEG_4495	1.27535	2.42057	1.21316e-20	1.35246e-18
MSMEG_3619	MSMEG_3619	short chain dehydrogenase	1.34889	2.54715	1.25204e-20	1.37131e-18
MSMEG_4493	era	GTP-binding protein Era	1.33778	2.52763	1.71102e-20	1.8417e-18
MSMEG_1775	MSMEG_1775	cytochrome P450 monooxygenase	-2.90159	0.133824	1.79875e-20	1.90332e-18
MSMEG_4311	MSMEG_4311	hypothetical protein MSMEG_4311	1.43054	2.69547	2.04964e-20	2.09769e-18
MSMEG_4494	MSMEG_4494	hypothetical protein MSMEG_4494	1.45796	2.74719	2.02827e-20	2.09769e-18
MSMEG_3673	malQ	4-alpha-glucanotransferase	-1.53274	0.345621	2.50982e-20	2.52723e-18
MSMEG_6024	MSMEG_6024	acetoacetyl-CoA synthetase	-1.56391	0.338233	2.57166e-20	2.5484e-18
MSMEG_5922	MSMEG_5922	lipid-transfer protein	1.92689	3.80235	2.94794e-20	2.87563e-18
MSMEG_5923	MSMEG_5923	acetyl-CoA acetyltransferase	1.75637	3.37846	3.48058e-20	3.34296e-18
MSMEG_4723	MSMEG_4723	hypothetical protein MSMEG_4723	-1.56312	0.338419	5.68689e-20	5.37928e-18
MSMEG_0956	hemB	delta-aminolevulinic acid dehydratase	1.29272	2.4499	6.99921e-20	6.5218e-18
MSMEG_5727	alc	allantoicase	1.41537	2.66728	1.68376e-19	1.54584e-17
MSMEG_1735	MSMEG_1735	flavoprotein disulfide reductase	-1.38042	0.384106	1.73605e-19	1.57075e-17
MSMEG_2940	MSMEG_2940	hypothetical protein MSMEG_2940	1.35956	2.56606	1.92506e-19	1.71688e-17
MSMEG_5553	cheR	chemotaxis protein CheR	-1.43342	0.370251	2.12625e-19	1.8696e-17
MSMEG_1057	fni	isopentenyl pyrophosphate isomerase	-1.8638	0.274751	2.21831e-19	1.92346e-17
MSMEG_0229	ilvD	dihydroxy-acid dehydratase	1.32281	2.50152	2.8865e-19	2.4352e-17
MSMEG_5270	MSMEG_5270	cystathionine beta-synthase	1.35591	2.55959	2.86724e-19	2.4352e-17
MSMEG_5117	MSMEG_5117	proline dehydrogenase	2.0873	4.24952	3.13525e-19	2.60978e-17
MSMEG_6418	MSMEG_6418	prephenate dehydratase	-1.87615	0.27241	3.24798e-19	2.66805e-17
MSMEG_2271	hypB	hydrogenase nickel incorporation protein HypB	-1.45519	0.364707	4.29017e-19	3.47838e-17
MSMEG_4289	MSMEG_4289	amidohydrolase	1.29439	2.45274	6.17224e-19	4.94017e-17
MSMEG_6272	MSMEG_6272	NAD-glutamate dehydrogenase	1.83878	3.57709	6.57003e-19	5.19198e-17
MSMEG_6667	MSMEG_6667	hypothetical protein MSMEG_6667	-3.08849	0.117564	6.98592e-19	5.45164e-17
MSMEG_5921	MSMEG_5921	hypothetical protein MSMEG_5921	2.09137	4.26151	1.05179e-18	8.10659e-17
MSMEG_5042	MSMEG_5042	ATP-dependent rna helicase, dead/deah box family protein	1.3102	2.47977	1.07973e-18	8.22047e-17
MSMEG_3816	uvrB	excinuclease ABC subunit B	1.27337	2.41726	1.21538e-18	9.14172e-17
MSMEG_0599	MSMEG_0599	acyl-CoA synthetase	-1.6488	0.318905	1.24807e-18	9.27587e-17
MSMEG_0005	gyrB	DNA gyrase subunit B	1.23755	2.35798	2.07794e-18	1.52619e-16
MSMEG_4182	MSMEG_4182	arabinose-proton symporter	1.34729	2.54433	2.22364e-18	1.61421e-16
MSMEG_5187	MSMEG_5187	tetracycline-resistance determinant TetV	1.40767	2.65309	2.49545e-18	1.7907e-16
MSMEG_0055	MSMEG_0055	hypothetical protein MSMEG_0055	-1.74661	0.298002	3.04752e-18	2.15048e-16
MSMEG_3211	hisF	imidazole glycerol phosphate synthase subunit HisF	1.30634	2.47314	3.06572e-18	2.15048e-16
MSMEG_4504	dnaJ	molecular chaperone DnaJ	1.27313	2.41686	3.68306e-18	2.55481e-16
MSMEG_5016	MSMEG_5016	hypothetical protein MSMEG_5016	1.44401	2.72076	4.00431e-18	2.74714e-16
MSMEG_0990	mtaP	5\'-methylthioadenosine phosphorylase	1.31265	2.48398	4.69848e-18	3.18833e-16
MSMEG_4555	MSMEG_4555	LppR protein	1.4251	2.68533	5.90314e-18	3.96272e-16
MSMEG_0903	lpdA	dihydrolipoamide dehydrogenase	-1.38753	0.38222	7.72221e-18	5.1287e-16
MSMEG_4198	pyrD	dihydroorotate dehydrogenase 2	1.25877	2.39291	1.11023e-17	7.29596e-16
MSMEG_3143	acnA	aconitate hydratase 1	1.22998	2.34564	1.22192e-17	7.94632e-16
MSMEG_2795	MSMEG_2795	transmembrane transporter	1.48669	2.80245	1.41169e-17	9.08573e-16
MSMEG_0685	MSMEG_0685	oxidoreductase, molybdopterin-binding subunit	-2.38449	0.191513	1.75516e-17	1.11811e-15
MSMEG_0639	MSMEG_0639	oligopeptide transport ATP-binding protein AppF	1.18438	2.27266	1.99699e-17	1.25931e-15
MSMEG_4196	MSMEG_4196	LppL protein	1.41304	2.66297	2.51744e-17	1.57164e-15
MSMEG_3180	MSMEG_3180	MerR family transcriptional regulator	1.55324	2.93475	3.20045e-17	1.97826e-15
MSMEG_0267	MSMEG_0267	esterase	-2.18172	0.220413	3.24832e-17	1.98816e-15
MSMEG_5757	MSMEG_5757		1.88182	3.68538	4.51062e-17	2.73396e-15
MSMEG_4342	MSMEG_4342	metallo-beta-lactamase	-1.45038	0.365925	6.54934e-17	3.93149e-15
MSMEG_4915	MSMEG_4915	alpha-glucan phosphorylase	-1.34708	0.393086	7.26571e-17	4.31998e-15
MSMEG_0917	MSMEG_0917	hypothetical protein MSMEG_0917	1.3118	2.48251	7.67045e-17	4.51761e-15
MSMEG_1603	MSMEG_1603	inosine 5-monophosphate dehydrogenase	1.18278	2.27014	8.49565e-17	4.95685e-15
MSMEG_0361	MSMEG_0361	glycosyl hydrolase	-1.71928	0.303699	1.14842e-16	6.63849e-15
MSMEG_4340	MSMEG_4340	NAD/mycothiol-dependent formaldehyde dehydrogenase	-1.28706	0.409785	1.28025e-16	7.33268e-15
MSMEG_1767	MSMEG_1767	hypothetical protein MSMEG_1767	-1.76473	0.294281	1.3012e-16	7.38492e-15
MSMEG_2427	glnD	PII uridylyl-transferase	1.33792	2.52786	1.32075e-16	7.42832e-15
MSMEG_2750	MSMEG_2750	iron-dependent repressor IdeR	1.41648	2.66933	1.35636e-16	7.56052e-15
MSMEG_2426	MSMEG_2426	nitrogen regulatory protein P-II	1.40705	2.65195	1.70207e-16	9.40355e-15
MSMEG_5912	gabD2	succinate-semialdehyde dehydrogenase	-1.6497	0.318706	1.80749e-16	9.89839e-15
MSMEG_0763	MSMEG_0763	antibiotic transporter	-1.34407	0.393908	1.88492e-16	1.02327e-14
MSMEG_0216	MSMEG_0216	3-hydroxyacyl-CoA dehydrogenase	1.16281	2.23894	1.9384e-16	1.04323e-14
MSMEG_0549	MSMEG_0549	ABC transporter permease	-1.54596	0.342467	2.54287e-16	1.35685e-14
MSMEG_0892	MSMEG_0892	hypothetical protein MSMEG_0892	-1.78306	0.290566	2.98979e-16	1.57273e-14
MSMEG_6515	treS	trehalose synthase	-2.23526	0.212383	2.99783e-16	1.57273e-14
MSMEG_3325	MSMEG_3325	hypothetical protein MSMEG_3325	1.81141	3.50986	3.07856e-16	1.60162e-14
MSMEG_0633	MSMEG_0633	PAP2 superfamily protein	-1.73412	0.300593	3.18096e-16	1.64122e-14
MSMEG_3212	hisI	phosphoribosyl-AMP cyclohydrolase	1.33583	2.52421	3.36751e-16	1.72323e-14
MSMEG_4263	MSMEG_4263	ubiquinol-cytochrome C reductase cytochrome b subunit	1.16511	2.2425	3.39688e-16	1.72412e-14
MSMEG_4308	MSMEG_4308	5\'-nucleotidase	1.65398	3.14701	3.97262e-16	2.00009e-14
MSMEG_4738	MSMEG_4738	hypothetical protein MSMEG_4738	1.62241	3.07889	4.18604e-16	2.09068e-14
MSMEG_0823	MSMEG_0823	hypothetical protein MSMEG_0823	-1.64332	0.320119	4.3297e-16	2.14527e-14
MSMEG_0006	gyrA	DNA gyrase subunit A	1.17137	2.25226	4.72668e-16	2.32352e-14
MSMEG_4383	MSMEG_4383	MmpL5 protein	-1.21589	0.430509	4.92217e-16	2.40071e-14
MSMEG_4262	MSMEG_4262	ubiquinol-cytochrome C reductase iron-sulfur subunit	1.10454	2.1503	5.7546e-16	2.78496e-14
MSMEG_6414	MSMEG_6414	hypothetical protein MSMEG_6414	1.39483	2.62958	7.21321e-16	3.46401e-14
MSMEG_5402	MSMEG_5402	dehydrogenase DhgA	-2.05637	0.24042	9.81555e-16	4.67775e-14
MSMEG_1580	gcp	DNA-binding/iron metalloprotein/AP endonuclease	1.30312	2.46761	1.1389e-15	5.38648e-14
MSMEG_4261	MSMEG_4261	ubiquinol-cytochrome C reductase cytochrome C subunit	1.1178	2.17016	1.18282e-15	5.55215e-14
MSMEG_3864	cobN	cobaltochelatase subunit CobN	-1.23578	0.424614	1.33032e-15	6.19792e-14
MSMEG_2735	dapF	diaminopimelate epimerase	1.32365	2.50299	1.36384e-15	6.30701e-14
MSMEG_0550	MSMEG_0550	sulfonate binding protein	-1.64544	0.319649	1.37976e-15	6.33372e-14
MSMEG_5617	MSMEG_5617	immunogenic protein MPT63	-1.81961	0.283297	1.39757e-15	6.36866e-14
MSMEG_4834	MSMEG_4834	L-carnitine dehydratase/bile acid-inducible protein F	-2.02601	0.245533	1.75137e-15	7.92303e-14
MSMEG_3213	MSMEG_3213	hypothetical protein MSMEG_3213	1.17116	2.25193	2.09553e-15	9.41179e-14
MSMEG_3877	cobM	precorrin-4 C(11)-methyltransferase	1.35616	2.56004	2.15865e-15	9.62604e-14
MSMEG_3686	MSMEG_3686	hypothetical protein MSMEG_3686	1.40564	2.64934	2.61345e-15	1.15715e-13
MSMEG_0970	MSMEG_0970	phosphoglycerate mutase	1.40815	2.65397	2.64959e-15	1.16489e-13
MSMEG_5041	MSMEG_5041	acyltransferase	1.24981	2.3781	2.66849e-15	1.16499e-13
MSMEG_4496	MSMEG_4496	metalloprotease	1.26426	2.40204	2.77522e-15	1.20317e-13
MSMEG_4309	MSMEG_4309	low molecular weight protein-tyrosine-phosphatase	1.51249	2.85301	2.88107e-15	1.24045e-13
MSMEG_0334	MSMEG_0334	acetyl-/propionyl-coenzyme A carboxylase subunit alpha	-1.99693	0.250533	3.08805e-15	1.32046e-13
MSMEG_0687	MSMEG_0687	hypothetical protein MSMEG_0687	1.3491	2.54753	3.14291e-15	1.33477e-13
MSMEG_3671	MSMEG_3671	integral membrane protein	-1.33882	0.395343	3.53666e-15	1.49185e-13
MSMEG_6752	MSMEG_6752	endoglucanase A	-1.63531	0.321902	4.14796e-15	1.73797e-13
MSMEG_5496	MSMEG_5496	MscS mechanosensitive ion channel	-1.72512	0.302473	4.17962e-15	1.73956e-13
MSMEG_4704	MSMEG_4704	acyltransferase	-1.38431	0.383073	4.30483e-15	1.77981e-13
MSMEG_0122	MSMEG_0122	periplasmic solute-binding protein	1.79851	3.47861	4.33442e-15	1.78025e-13
MSMEG_2745	MSMEG_2745		1.14536	2.21201	4.62303e-15	1.87413e-13
MSMEG_2938	tesB	acyl-CoA thioesterase	1.19663	2.29204	4.59617e-15	1.87413e-13
MSMEG_5119	pruA	1-pyrroline-5-carboxylate dehydrogenase	2.08796	4.25146	4.69768e-15	1.8921e-13
MSMEG_5823	MSMEG_5823	transmembrane protein	1.23442	2.35286	5.41493e-15	2.16701e-13
MSMEG_1285	MSMEG_1285	hypothetical protein MSMEG_1285	-1.19871	0.435665	5.45656e-15	2.16976e-13
MSMEG_0551	MSMEG_0551	nitrate/sulfonate/bicarbonate ABC transporter ATPase	-1.94876	0.259039	5.54884e-15	2.1925e-13
MSMEG_3142	MSMEG_3142	HTH-type transcriptional repressor AcnR	1.34465	2.53968	5.70095e-15	2.23843e-13
MSMEG_4497	MSMEG_4497	PhoH family protein	1.13072	2.18968	7.10066e-15	2.77059e-13
MSMEG_0132	MSMEG_0132	hypothetical protein MSMEG_0132	-1.21525	0.430699	7.27463e-15	2.82084e-13
MSMEG_0133	MSMEG_0133	ABC transporter	-1.30127	0.40577	7.60981e-15	2.9326e-13
MSMEG_2975	MSMEG_2975	metallo-beta-lactamase	1.39404	2.62813	8.30596e-15	3.18123e-13
MSMEG_6514	MSMEG_6514	trehalose synthase-fused maltokinase	-1.70084	0.307607	8.83679e-15	3.36391e-13
MSMEG_0969	hemL	glutamate-1-semialdehyde aminotransferase	1.19393	2.28775	9.01028e-15	3.40916e-13
MSMEG_4556	lepA	GTP-binding protein LepA	1.13998	2.20378	9.12068e-15	3.43015e-13
MSMEG_0750	MSMEG_0750	membrane protein	1.18522	2.27398	9.19656e-15	3.43797e-13
MSMEG_2937	MSMEG_2937	pyridoxal biosynthesis lyase PdxS	1.07116	2.10112	1.18921e-14	4.41919e-13
MSMEG_2580	ispG	4-hydroxy-3-methylbut-2-en-1-yl diphosphate synthase	1.08302	2.11847	1.26542e-14	4.67456e-13
MSMEG_5821	MSMEG_5821	caax amino protease	1.40363	2.64567	1.38042e-14	5.06939e-13
MSMEG_0640	MSMEG_0640	oligopeptide transport ATP-binding protein OppD	1.04726	2.06661	1.55326e-14	5.67076e-13
MSMEG_4189	cysS	cysteinyl-tRNA synthetase	1.08956	2.12809	1.87886e-14	6.81961e-13
MSMEG_6255	MSMEG_6255	hypothetical protein MSMEG_6255	1.17664	2.26049	2.13235e-14	7.69493e-13
MSMEG_4766	ltrA	low temperature requirement protein LtrA	-1.77085	0.293036	2.16787e-14	7.77815e-13
MSMEG_6415	MSMEG_6415	hypothetical protein MSMEG_6415	1.4258	2.68664	2.4426e-14	8.71381e-13
MSMEG_3217	trpE	anthranilate synthase component I	1.05879	2.08318	2.49816e-14	8.86137e-13
MSMEG_1315	MSMEG_1315	transporter small conductance mechanosensitive ion channel (MscS) family protein	-1.918	0.264621	2.55212e-14	8.95106e-13
MSMEG_1830	cofD	LPPG:FO 2-phospho-L-lactate transferase	-1.52964	0.346364	2.53922e-14	8.95106e-13
MSMEG_0957	MSMEG_0957	hypothetical protein MSMEG_0957	1.35373	2.55573	2.67645e-14	9.33467e-13
MSMEG_1612	MSMEG_1612	extracellular solute-binding protein	1.52513	2.87813	3.08642e-14	1.07047e-12
MSMEG_4200	MSMEG_4200	hypothetical protein MSMEG_4200	-1.20651	0.433316	3.22465e-14	1.11224e-12
MSMEG_3875	cobK	cobalt-precorrin-6x reductase	1.33367	2.52042	3.75136e-14	1.2868e-12
MSMEG_3176	rarD	RarD protein	1.1508	2.22036	4.35769e-14	1.47854e-12
MSMEG_5925	MSMEG_5925	Rieske (2Fe-2S) domain-containing protein	1.19029	2.28199	4.35156e-14	1.47854e-12
MSMEG_4190	MSMEG_4190	inositol monophosphatase	1.23907	2.36046	4.68812e-14	1.58205e-12
MSMEG_0972	MSMEG_0972	cytochrome C biogenesis protein transmembrane region	1.2032	2.30251	6.04592e-14	2.02928e-12
MSMEG_5616	MSMEG_5616	glyoxalase/bleomycin resistance protein/dioxygenase	-2.02537	0.245642	6.33646e-14	2.11543e-12
MSMEG_6759	glpK	glycerol kinase	-1.08159	0.472507	6.90297e-14	2.2923e-12
MSMEG_2902	MSMEG_2902	hydrolase	1.41444	2.66557	7.10308e-14	2.34627e-12
MSMEG_5109	MSMEG_5109	hypothetical protein MSMEG_5109	1.65134	3.14125	7.5186e-14	2.47045e-12
MSMEG_5941	MSMEG_5941	3-ketosteroid-delta-1-dehydrogenase	-1.66199	0.316002	7.56231e-14	2.47181e-12
MSMEG_1676	add	adenosine deaminase	1.29672	2.4567	7.89029e-14	2.56558e-12
MSMEG_3768	MSMEG_3768	macrolide ABC transporter ATP-binding protein	-1.31359	0.402318	8.0323e-14	2.59822e-12
MSMEG_0954	hemD	uroporphyrinogen-III synthase	1.01142	2.01589	8.36563e-14	2.69209e-12
MSMEG_1516	MSMEG_1516	thioredoxin reductase	1.03423	2.04803	8.53364e-14	2.73208e-12
MSMEG_4244	MSMEG_4244	3-deoxy-7-phosphoheptulonate synthase	1.10586	2.15227	8.71896e-14	2.77717e-12
MSMEG_3302	MSMEG_3302	short-chain dehydrogenase/reductase SDR	1.37033	2.5853	8.96356e-14	2.84058e-12
MSMEG_5725	MSMEG_5725	aminotransferase	1.17006	2.25021	1.26233e-13	3.98017e-12
MSMEG_5638	MSMEG_5638	metallo-beta-lactamase	-1.19798	0.435886	1.40354e-13	4.40316e-12
MSMEG_5967	MSMEG_5967	glucose-methanol-choline oxidoreductase	1.71869	3.29138	1.43413e-13	4.47663e-12
MSMEG_3218	MSMEG_3218	hypothetical protein MSMEG_3218	1.11345	2.16362	1.45437e-13	4.49486e-12
MSMEG_4690	pepN	aminopeptidase	-1.32952	0.397901	1.44907e-13	4.49486e-12
MSMEG_5180	MSMEG_5180	hypothetical protein MSMEG_5180	1.81383	3.51573	1.46487e-13	4.505e-12
MSMEG_4703	MSMEG_4703	glycerol-3-phosphate acyltransferase	-1.21901	0.429578	1.47264e-13	4.50671e-12
MSMEG_1602	guaB	inosine 5\'-monophosphate dehydrogenase	1.11395	2.16438	1.49675e-13	4.55815e-12
MSMEG_5797	MSMEG_5797	hypothetical protein MSMEG_5797	1.1602	2.23488	1.55441e-13	4.71075e-12
MSMEG_6193	MSMEG_6193	anion-transporting ATPase	-1.19195	0.437711	1.60714e-13	4.84705e-12
MSMEG_0121	MSMEG_0121	rhamnolipid biosynthesis 3-oxoacyl-ACP reductase	1.31289	2.48439	1.69161e-13	5.07728e-12
MSMEG_0939	MSMEG_0939	Ppx/GppA phosphatase	-1.13627	0.454935	1.74041e-13	5.19874e-12
MSMEG_6612	moxR	ATPase, MoxR family protein	-2.54389	0.171479	1.8638e-13	5.54081e-12
MSMEG_5441	metG	methionyl-tRNA synthetase	-1.21691	0.430204	2.04815e-13	6.06001e-12
MSMEG_1178	MSMEG_1178	transcriptional regulator	1.55002	2.92821	2.13949e-13	6.30038e-12
MSMEG_5728	MSMEG_5728	polysaccharide deacetylase	1.21599	2.32301	2.31436e-13	6.78335e-12
MSMEG_5209	MSMEG_5209	alpha/beta hydrolase	-1.79783	0.287607	2.98162e-13	8.69824e-12
MSMEG_5704	MSMEG_5704	hypothetical protein MSMEG_5704	1.71674	3.28694	3.039e-13	8.82441e-12
MSMEG_2176	MSMEG_2176	hypothetical protein MSMEG_2176	1.19337	2.28686	3.07164e-13	8.87788e-12
MSMEG_3054	coaBC	bifunctional phosphopantothenoylcysteine decarboxylase/phosphopantothenate synthase	1.03687	2.05177	3.10524e-13	8.93364e-12
MSMEG_4914	MSMEG_4914	virginiamycin B hydrolase	-1.18833	0.43881	3.24687e-13	9.29826e-12
MSMEG_4502	MSMEG_4502	16S ribosomal RNA methyltransferase RsmE	1.23228	2.34938	3.38938e-13	9.66205e-12
MSMEG_5267	MSMEG_5267	glutaryl-CoA dehydrogenase	-1.39514	0.380208	3.51255e-13	9.96766e-12
MSMEG_3461	katG	catalase/peroxidase HPI	-1.20921	0.432505	3.60483e-13	1.01832e-11
MSMEG_1611	MSMEG_1611	TetR family transcriptional regulator	1.19128	2.28355	3.63976e-13	1.02356e-11
MSMEG_5799	MSMEG_5799	nucleoside-diphosphate-sugar epimerase	-1.39764	0.379549	3.88409e-13	1.08737e-11
MSMEG_6322	MSMEG_6322	bifunctional wax ester synthase/acyl-CoA diacylglycerol acyltransferase	-1.85276	0.276863	4.18574e-13	1.16659e-11
MSMEG_4917	MSMEG_4917	hypothetical protein MSMEG_4917	1.01215	2.01692	4.24418e-13	1.17762e-11
MSMEG_5839	MSMEG_5839	protease 2	-1.08586	0.471111	4.66558e-13	1.28881e-11
MSMEG_1515	MSMEG_1515	two-component sensor histidine kinase	1.15838	2.23206	4.71777e-13	1.29749e-11
MSMEG_3079	MSMEG_3079	hypothetical protein MSMEG_3079	1.08435	2.12043	4.83982e-13	1.32522e-11
MSMEG_5442	MSMEG_5442	glutamate dehydrogenase	-1.1075	0.464096	4.89985e-13	1.3358e-11
MSMEG_4043	MSMEG_4043	amidohydrolase	1.22467	2.33701	4.9326e-13	1.33888e-11
MSMEG_1077	MSMEG_1077	hypothetical protein MSMEG_1077	1.26479	2.40292	5.09459e-13	1.37686e-11
MSMEG_1794	MSMEG_1794	dehydrogenase	-1.62167	0.32496	5.55697e-13	1.49535e-11
MSMEG_1822	MSMEG_1822	biotin	1.03713	2.05214	6.1438e-13	1.63913e-11
MSMEG_5197	MSMEG_5197	long-chain specific acyl-CoA dehydrogenase	-1.23739	0.42414	6.12586e-13	1.63913e-11
MSMEG_0974	ccsB	cytochrome C biogenesis protein CcsB	1.02769	2.03876	6.36709e-13	1.68606e-11
MSMEG_5183	MSMEG_5183	3-hydroxyacyl-CoA dehydrogenase	1.25637	2.38894	6.3737e-13	1.68606e-11
MSMEG_0007	MSMEG_0007	hypothetical protein MSMEG_0007	1.03446	2.04835	6.4654e-13	1.7031e-11
MSMEG_5400	MSMEG_5400	dehydrogenase	-1.92758	0.26287	7.1947e-13	1.88725e-11
MSMEG_4701	MSMEG_4701	hypothetical protein MSMEG_4701	1.80104	3.48472	7.39445e-13	1.93153e-11
MSMEG_2736	MSMEG_2736	GTP-binding protein	1.00151	2.0021	8.08575e-13	2.09458e-11
MSMEG_1581	MSMEG_1581	hypothetical protein MSMEG_1581	1.26123	2.397	8.43155e-13	2.17513e-11
MSMEG_1768	MSMEG_1768	hypothetical protein MSMEG_1768	-1.83308	0.280665	8.80687e-13	2.2626e-11
MSMEG_1229	gyrB	DNA gyrase subunit B	1.19307	2.28639	8.98416e-13	2.29869e-11
MSMEG_2174	MSMEG_2174	superfamily protein I DNA or RNA helicase	1.03694	2.05187	9.02417e-13	2.29951e-11
MSMEG_3073	ribH	6,7-dimethyl-8-ribityllumazine synthase	1.14215	2.2071	9.99455e-13	2.53642e-11
MSMEG_0973	MSMEG_0973	hypothetical protein MSMEG_0973	1.08179	2.11667	1.10408e-12	2.7906e-11
MSMEG_0904	MSMEG_0904	hypothetical protein MSMEG_0904	-1.56262	0.338536	1.13351e-12	2.85342e-11
MSMEG_2758	MSMEG_2758	RNA polymerase sigma factor	1.02248	2.03141	1.19215e-12	2.98899e-11
MSMEG_1577	MSMEG_1577	hypothetical protein MSMEG_1577	1.22737	2.34139	1.20585e-12	3.01125e-11
MSMEG_3815	MSMEG_3815	drug efflux membrane protein	1.22537	2.33815	1.29589e-12	3.22319e-11
MSMEG_5693	MSMEG_5693	transporter major facilitator family protein	1.1033	2.14846	1.32864e-12	3.29156e-11
MSMEG_3528	MSMEG_3528	ErfK/YbiS/YcfS/YnhG family protein	1.16184	2.23742	1.34474e-12	3.31826e-11
MSMEG_3127	MSMEG_3127	hypothetical protein MSMEG_3127	1.06278	2.08895	1.35057e-12	3.31954e-11
MSMEG_5039	MSMEG_5039	siderophore-interacting protein	1.27896	2.42664	1.43168e-12	3.50509e-11
MSMEG_1820	purE	phosphoribosylaminoimidazole carboxylase catalytic subunit	1.27403	2.41835	1.47256e-12	3.59109e-11
MSMEG_0337	MSMEG_0337	hypothetical protein MSMEG_0337	-2.07103	0.237989	1.50338e-12	3.652e-11
MSMEG_1819	purK	phosphoribosylaminoimidazole carboxylase ATPase subunit	1.01622	2.02261	1.56184e-12	3.77929e-11
MSMEG_1579	rimI	ribosomal-protein-alanine acetyltransferase	1.21416	2.32006	1.58266e-12	3.81487e-11
MSMEG_3493	MSMEG_3493	hypothetical protein MSMEG_3493	1.09183	2.13145	1.62147e-12	3.89341e-11
MSMEG_5342	MSMEG_5342	hypothetical protein MSMEG_5342	-1.34411	0.393898	1.68676e-12	4.03464e-11
MSMEG_3175	MSMEG_3175	ribosomal large subunit pseudouridine synthase D	1.1506	2.22006	1.7593e-12	4.19209e-11
MSMEG_2359	MSMEG_2359	methionine synthase, vitamin-B12 independent	1.11465	2.16542	1.77844e-12	4.20102e-11
MSMEG_2913	MSMEG_2913	hydrolase	-2.1634	0.223229	1.78323e-12	4.20102e-11
MSMEG_3301	MSMEG_3301	hypothetical protein MSMEG_3301	1.26644	2.40567	1.78182e-12	4.20102e-11
MSMEG_3303	MSMEG_3303	carboxylic ester hydrolase	1.24063	2.36302	1.82769e-12	4.28957e-11
MSMEG_4287	MSMEG_4287	integral membrane protein	1.01294	2.01802	1.84465e-12	4.31114e-11
MSMEG_5920	MSMEG_5920	FMN-dependent monooxygenase	1.42544	2.68596	1.85069e-12	4.31114e-11
MSMEG_4900	MSMEG_4900	Pks14 protein	1.08945	2.12793	1.87205e-12	4.34469e-11
MSMEG_1352	MSMEG_1352	alpha/beta hydrolase	1.18953	2.28079	1.90867e-12	4.41328e-11
MSMEG_4505	hrcA	heat-inducible transcription repressor	1.11434	2.16497	2.04137e-12	4.70269e-11
MSMEG_5664	MSMEG_5664	hypothetical protein MSMEG_5664	-1.22526	0.42772	2.17549e-12	4.99323e-11
MSMEG_3902	MSMEG_3902	ATPase AAA	0.943264	1.92287	2.27358e-12	5.19926e-11
MSMEG_6163	MSMEG_6163	hypothetical protein MSMEG_6163	1.3005	2.46314	2.5279e-12	5.75974e-11
MSMEG_4179	MSMEG_4179	integral membrane protein	1.12966	2.18808	2.54243e-12	5.77179e-11
MSMEG_6234	MSMEG_6234	hypothetical protein MSMEG_6234	-1.91297	0.265545	2.8228e-12	6.38505e-11
MSMEG_2730	MSMEG_2730		1.10609	2.15261	3.21713e-12	7.25073e-11
MSMEG_5086	MSMEG_5086	long-chain-acyl-CoA synthetase	-1.04733	0.483864	3.25528e-12	7.31034e-11
MSMEG_4355	MSMEG_4355	peptide ABC transporter permease	-1.48774	0.35657	3.45435e-12	7.72957e-11
MSMEG_0464	MSMEG_0464	phosphomethylpyrimidine kinase	-1.23474	0.42492	3.54027e-12	7.89355e-11
MSMEG_2746	MSMEG_2746	hypothetical protein MSMEG_2746	1.10904	2.15702	3.63265e-12	8.07069e-11
MSMEG_2581	MSMEG_2581	acetyltransferase	0.999745	1.99965	3.76653e-12	8.33845e-11
MSMEG_6513	MSMEG_6513	membrane transporter	-1.54539	0.342604	3.79526e-12	8.37237e-11
MSMEG_5015	MSMEG_5015	hypothetical protein MSMEG_5015	1.44899	2.73016	3.84214e-12	8.44595e-11
MSMEG_2588	cobQ	cobyric acid synthase	1.13985	2.20359	3.94374e-12	8.57867e-11
MSMEG_4631	MSMEG_4631	hypothetical protein MSMEG_4631	-1.33185	0.397258	3.91842e-12	8.57867e-11
MSMEG_4696	MSMEG_4696	alpha-amylase	1.07446	2.10594	3.93628e-12	8.57867e-11
MSMEG_2462	MSMEG_2462	carbon-monoxide dehydrogenase	1.18672	2.27635	4.15904e-12	9.01559e-11
MSMEG_0371	MSMEG_0371	MaoC like domain-containing protein	-1.43437	0.37001	4.91054e-12	1.06078e-10
MSMEG_4697	MSMEG_4697	hypothetical protein MSMEG_4697	-1.20107	0.434951	5.04481e-12	1.08603e-10
MSMEG_0134	MSMEG_0134	virulence factor Mce family protein	-1.10061	0.466318	5.18137e-12	1.11159e-10
MSMEG_3231	cydD	cysteine ABC transporter permease/ATP-binding protein	1.01453	2.02024	5.56441e-12	1.18968e-10
MSMEG_4695	MSMEG_4695	hypothetical protein MSMEG_4695	1.23315	2.35079	5.93827e-12	1.26528e-10
MSMEG_4745	MSMEG_4745	ErfK/YbiS/YcfS/YnhG family protein	1.01513	2.02108	6.11872e-12	1.29929e-10
MSMEG_2032	MSMEG_2032	hypothetical protein MSMEG_2032	1.61013	3.05279	6.82755e-12	1.4449e-10
MSMEG_1576	MSMEG_1576	alpha/beta hydrolase	1.0935	2.13391	7.1271e-12	1.50319e-10
MSMEG_6309	MSMEG_6309	ABC transporter ATP-binding protein	-1.33795	0.395583	7.46458e-12	1.56907e-10
MSMEG_5816	MSMEG_5816	hypothetical protein MSMEG_5816	-1.29981	0.406181	8.01951e-12	1.68006e-10
MSMEG_2121	MSMEG_2121	multiphosphoryl transfer protein (MTP)	-1.15958	0.447643	8.32412e-12	1.73804e-10
MSMEG_1353	MSMEG_1353	ABC transporter	1.10249	2.14725	8.37603e-12	1.74305e-10
MSMEG_0491	MSMEG_0491	LacI family transcriptional regulator	1.04262	2.05996	9.65303e-12	2.00212e-10
MSMEG_6909	MSMEG_6909	amino acid ABC transporter permease	-1.49876	0.353857	1.00656e-11	2.08078e-10
MSMEG_6614	MSMEG_6614	integral membrane protein	-1.33249	0.397083	1.06985e-11	2.20431e-10
MSMEG_5473	MSMEG_5473	transporter	-1.88398	0.270935	1.21654e-11	2.49057e-10
MSMEG_6293	MSMEG_6293	transcriptional regulatory protein	1.39167	2.62382	1.21676e-11	2.49057e-10
MSMEG_3103	tkt	transketolase	-1.1059	0.464612	1.28316e-11	2.61791e-10
MSMEG_0688	MSMEG_0688	aminotransferase	1.12741	2.18466	1.36513e-11	2.77606e-10
MSMEG_0709	dnaK	molecular chaperone DnaK	0.990132	1.98637	1.39138e-11	2.82026e-10
MSMEG_3080	MSMEG_3080	hypothetical protein MSMEG_3080	0.957561	1.94202	1.40214e-11	2.83287e-10
MSMEG_1781	MSMEG_1781	hypothetical protein MSMEG_1781	-1.84614	0.278135	1.4454e-11	2.91086e-10
MSMEG_0953	hemC	porphobilinogen deaminase	0.942395	1.92172	1.53713e-11	3.08562e-10
MSMEG_2347	MSMEG_2347	phytoene dehydrogenase	-1.71457	0.304694	1.54724e-11	3.09597e-10
MSMEG_3244	MSMEG_3244	hypothetical protein MSMEG_3244	1.13293	2.19303	1.61351e-11	3.21825e-10
MSMEG_4705	MSMEG_4705	acyltransferase	-1.2524	0.419749	1.65059e-11	3.28173e-10
MSMEG_2976	hisS	histidyl-tRNA synthetase	0.975423	1.96622	1.85207e-11	3.67062e-10
MSMEG_0643	MSMEG_0643	extracellular solute-binding protein	1.21991	2.32933	2.05513e-11	4.06019e-10
MSMEG_3494	MSMEG_3494	hypothetical protein MSMEG_3494	1.05436	2.07679	2.11279e-11	4.16093e-10
MSMEG_2275	hypD	hydrogenase expression/formation protein HypD	-1.09308	0.468758	2.17065e-11	4.24807e-10
MSMEG_3074	MSMEG_3074	hypothetical protein MSMEG_3074	1.00439	2.0061	2.16882e-11	4.24807e-10
MSMEG_2927	MSMEG_2927	ABC transporter permease	-1.85422	0.276583	2.17749e-11	4.24815e-10
MSMEG_0539	MSMEG_0539	Crp/Fnr family transcriptional regulator protein	-1.14844	0.451112	2.18954e-11	4.25835e-10
MSMEG_6137	MSMEG_6137	non-ribosomal peptide synthetase	-1.08175	0.472454	2.37498e-11	4.60467e-10
MSMEG_2823	MSMEG_2823		1.19823	2.29458	2.42925e-11	4.69529e-10
MSMEG_3169	ileS	isoleucyl-tRNA synthetase	0.957822	1.94238	2.46519e-11	4.75006e-10
MSMEG_2365	gatA	aspartyl/glutamyl-tRNA amidotransferase subunit A	-1.05738	0.480505	2.64488e-11	5.08062e-10
MSMEG_1613	MSMEG_1613	polar amino acid ABC transporter inner membrane protein	1.99271	3.97985	2.67725e-11	5.12702e-10
MSMEG_6321	MSMEG_6321	glycerol dehydratase large subunit	-1.56812	0.337248	2.7116e-11	5.17691e-10
MSMEG_1578	MSMEG_1578	peptidase M22, glycoprotease	1.16101	2.23614	2.8014e-11	5.33206e-10
MSMEG_5265	MSMEG_5265	cystathionine gamma-synthase	-0.98904	0.503813	2.88389e-11	5.47239e-10
MSMEG_5726	MSMEG_5726	hypothetical protein MSMEG_5726	1.16897	2.2485	2.9069e-11	5.49933e-10
MSMEG_2587	map	methionine aminopeptidase	1.00321	2.00445	2.91602e-11	5.49991e-10
MSMEG_5927	MSMEG_5927	hypothetical protein MSMEG_5927	1.16645	2.24459	3.0594e-11	5.75296e-10
MSMEG_5489	rpmF	50S ribosomal protein L32	1.08323	2.11878	3.1255e-11	5.85961e-10
MSMEG_1769	MSMEG_1769	UsfY protein	-1.61344	0.326817	3.15784e-11	5.90251e-10
MSMEG_4197	MSMEG_4197	hypothetical protein MSMEG_4197	1.15122	2.22102	3.36349e-11	6.26815e-10
MSMEG_3644	MSMEG_3644	MerR family transcriptional regulator	0.915409	1.8861	3.74053e-11	6.92941e-10
MSMEG_0409	MSMEG_0409	condensation domain-containing protein	-1.18953	0.438444	3.82044e-11	7.03007e-10
MSMEG_3283	MSMEG_3283	membrane transporter	1.18419	2.27235	3.82864e-11	7.03007e-10
MSMEG_6559	MSMEG_6559	hypothetical protein MSMEG_6559	1.35028	2.54962	3.81821e-11	7.03007e-10
MSMEG_2659	ald	alanine dehydrogenase	1.74347	3.34839	4.22452e-11	7.73421e-10
MSMEG_5081	MSMEG_5081	hypothetical protein MSMEG_5081	1.1583	2.23195	4.28452e-11	7.79832e-10
MSMEG_6233	MSMEG_6233	hypothetical protein MSMEG_6233	-3.08395	0.117934	4.28376e-11	7.79832e-10
MSMEG_1980	MSMEG_1980	hypothetical protein MSMEG_1980	-1.50961	0.351206	4.46107e-11	8.09606e-10
MSMEG_2594	asnB	asparagine synthase	-1.36542	0.388123	4.58866e-11	8.30349e-10
MSMEG_4183	MSMEG_4183	phosphoglycolate phosphatase	1.01637	2.02282	4.85339e-11	8.75714e-10
MSMEG_1762	MSMEG_1762	piperideine-6-carboxylic acid dehydrogenase	1.18136	2.26791	4.91638e-11	8.84524e-10
MSMEG_6306	gltX	glutamyl-Q tRNA(Asp) synthetase	-1.68143	0.311774	5.39276e-11	9.67442e-10
MSMEG_5836	MSMEG_5836	hypothetical protein MSMEG_5836	-1.23769	0.424052	5.73015e-11	1.02502e-09
MSMEG_5401	MSMEG_5401	hypothetical protein MSMEG_5401	-1.59834	0.330256	6.20359e-11	1.10654e-09
MSMEG_3404	MSMEG_3404	HNH endonuclease domain-containing protein	1.12227	2.17689	6.29203e-11	1.11912e-09
MSMEG_2452	MSMEG_2452	hypothetical protein MSMEG_2452	1.65937	3.15878	6.41582e-11	1.1379e-09
MSMEG_3900	ectB	diaminobutyrate--2-oxoglutarate aminotransferase	-2.08953	0.234957	6.52864e-11	1.15463e-09
MSMEG_1853	MSMEG_1853		-2.57852	0.167412	7.12279e-11	1.25615e-09
MSMEG_3858	MSMEG_3858	hypothetical protein MSMEG_3858	1.09564	2.13708	7.42527e-11	1.3058e-09
MSMEG_2344	MSMEG_2344	dehydrogenase	-1.59995	0.329887	7.47262e-11	1.31044e-09
MSMEG_0309	MSMEG_0309	aldehyde dehydrogenase	-1.13326	0.455884	7.6925e-11	1.34157e-09
MSMEG_1601	MSMEG_1601	hypothetical protein MSMEG_1601	1.26442	2.40231	7.69315e-11	1.34157e-09
MSMEG_5481	MSMEG_5481	hypothetical protein MSMEG_5481	1.68712	3.22012	8.41537e-11	1.46343e-09
MSMEG_3442	MSMEG_3442	cyclohexadienyl dehydratase	1.25741	2.39067	9.02816e-11	1.56563e-09
MSMEG_0564	MSMEG_0564	xanthine/uracil permease	-1.75046	0.297207	9.98692e-11	1.7271e-09
MSMEG_0116	MSMEG_0116	taurine import ATP-binding protein TauB	-2.17688	0.221154	1.02487e-10	1.76748e-09
MSMEG_6195	MSMEG_6195	ion-transporting ATPase	-0.986853	0.504577	1.0517e-10	1.80874e-09
MSMEG_2639	MSMEG_2639	integral membrane protein	-1.1564	0.448629	1.07752e-10	1.84807e-09
MSMEG_0300	MSMEG_0300	amidohydrolase	2.0673	4.191	1.13001e-10	1.93278e-09
MSMEG_3072	MSMEG_3072	bifunctional 3,4-dihydroxy-2-butanone 4-phosphate synthase/GTP cyclohydrolase II protein	1.0727	2.10337	1.14034e-10	1.94513e-09
MSMEG_2272	hypA	hydrogenase nickel incorporation protein HypA	-1.48937	0.356168	1.14513e-10	1.94797e-09
MSMEG_1514	MSMEG_1514	hypothetical protein MSMEG_1514	1.19065	2.28255	1.18159e-10	2.00454e-09
MSMEG_2249	MSMEG_2249	hypothetical protein MSMEG_2249	-1.31583	0.401693	1.27235e-10	2.15265e-09
MSMEG_5184	MSMEG_5184	alpha-methylacyl-CoA racemase	1.28554	2.43773	1.30071e-10	2.19468e-09
MSMEG_0114	MSMEG_0114	extracellular solute-binding protein	-2.04124	0.242954	1.31057e-10	2.20537e-09
MSMEG_6072	MSMEG_6072	citrate transporter	-1.51297	0.35039	1.54238e-10	2.58847e-09
MSMEG_0221	MSMEG_0221	hypothetical protein MSMEG_0221	-1.6349	0.321993	1.64877e-10	2.75959e-09
MSMEG_2459	MSMEG_2459	transporter ATPase	1.21926	2.32828	1.66221e-10	2.77465e-09
MSMEG_4260	MSMEG_4260	cytochrome C oxidase subunit 3	1.04385	2.06173	1.69146e-10	2.81594e-09
MSMEG_6366	MSMEG_6366	O-antigen export system, ATP-binding protein	-0.994131	0.502038	1.70588e-10	2.8324e-09
MSMEG_6610	MSMEG_6610	hypothetical protein MSMEG_6610	-2.0221	0.2462	1.78386e-10	2.95401e-09
MSMEG_3178	dnaE	DNA polymerase III subunit alpha	0.870492	1.82829	1.79065e-10	2.95742e-09
MSMEG_6524	MSMEG_6524	polyamine/opine/phosphonate ABC transporter periplasmic ligand-binding protein	-1.13814	0.454345	1.85731e-10	3.05942e-09
MSMEG_3758	tyrS	tyrosyl-tRNA synthetase	1.07844	2.11175	2.04668e-10	3.36248e-09
MSMEG_1929	MSMEG_1929	hypothetical protein MSMEG_1929	1.09383	2.1344	2.20548e-10	3.61387e-09
MSMEG_3332	MSMEG_3332	TetR family transcriptional regulator	1.4934	2.81552	2.3761e-10	3.88325e-09
MSMEG_2466	MSMEG_2466	glutaryl-CoA dehydrogenase	1.32715	2.50907	2.42843e-10	3.9584e-09
MSMEG_0073	MSMEG_0073		1.14936	2.21815	2.52458e-10	4.10441e-09
MSMEG_1492	MSMEG_1492	MarR family transcriptional regulator	-1.4947	0.354854	2.53498e-10	4.11062e-09
MSMEG_2200	purU	formyltetrahydrofolate deformylase	1.04532	2.06383	2.57611e-10	4.1665e-09
MSMEG_2593	MSMEG_2593	GNAT family acetyltransferase	-1.00947	0.496727	2.7975e-10	4.51286e-09
MSMEG_6367	MSMEG_6367	glycosyl transferase family protein	-1.0536	0.481765	2.86486e-10	4.60961e-09
MSMEG_3226	MSMEG_3226	glutamate synthase NADH/NADPH small subunit	0.992089	1.98906	2.93664e-10	4.71296e-09
MSMEG_3621	ndh	NADH dehydrogenase	-1.08019	0.472966	2.95126e-10	4.72429e-09
MSMEG_3331	MSMEG_3331	hypothetical protein MSMEG_3331	1.25976	2.39455	3.14638e-10	5.02375e-09
MSMEG_5399	MSMEG_5399	ATP-dependent DNA helicase RecQ	-1.72835	0.301797	3.15473e-10	5.02423e-09
MSMEG_2456	MSMEG_2456	5,10-methylenetetrahydromethanopterin reductase	1.18174	2.2685	3.21897e-10	5.11349e-09
MSMEG_2358	mnmA	tRNA-specific 2-thiouridylase MnmA	1.02773	2.03881	3.33842e-10	5.28978e-09
MSMEG_2617	cobB	cobyrinic acid a,c-diamide synthase	0.941438	1.92044	3.35544e-10	5.30329e-09
MSMEG_4282	MSMEG_4282	hypothetical protein MSMEG_4282	1.18372	2.27162	3.66075e-10	5.77123e-09
MSMEG_5637	MSMEG_5637	penicillin-binding protein 4	-1.04918	0.483241	3.82708e-10	6.01826e-09
MSMEG_3248	MSMEG_3248	branched-chain amino acid ABC transporter permease	-0.978652	0.507454	4.01303e-10	6.29481e-09
MSMEG_3199	nadA	quinolinate synthetase	1.56007	2.94867	4.15851e-10	6.50666e-09
MSMEG_1133	MSMEG_1133	bifunctional short chain isoprenyl diphosphate synthase	-1.09543	0.467998	4.1995e-10	6.55438e-09
MSMEG_4336	MSMEG_4336	hypothetical protein MSMEG_4336	1.02964	2.04151	4.76874e-10	7.42425e-09
MSMEG_3121	MSMEG_3121	DNA-binding protein	0.950372	1.93237	4.80455e-10	7.4614e-09
MSMEG_5471	galU	UTP-glucose-1-phosphate uridylyltransferase	-1.03289	0.488729	4.91754e-10	7.61791e-09
MSMEG_5943	MSMEG_5943	peroxisomal multifunctional enzyme type 2	-1.8617	0.275153	4.93554e-10	7.62688e-09
MSMEG_4977	MSMEG_4977	3\'(2\'),5\'-bisphosphate nucleotidase	-1.34006	0.395005	5.1244e-10	7.89917e-09
MSMEG_0375	MSMEG_0375	phospholipase D	-1.67294	0.313613	5.17829e-10	7.96258e-09
MSMEG_4484	MSMEG_4484	transmembrane protein	-1.05032	0.48286	5.36156e-10	8.22413e-09
MSMEG_2370	MSMEG_2370	DoxX subfamily protein	1.07084	2.10065	5.40706e-10	8.25337e-09
MSMEG_6926	MSMEG_6926	tRNA adenylyltransferase	-1.22352	0.428235	5.40675e-10	8.25337e-09
MSMEG_4699	MSMEG_4699	NAD-glutamate dehydrogenase	-0.87031	0.547029	5.87411e-10	8.94441e-09
MSMEG_0362	MSMEG_0362	amidohydrolase	1.25991	2.39481	6.16705e-10	9.36761e-09
MSMEG_3887	tatA	twin arginine translocase A	0.890738	1.85412	6.2761e-10	9.51012e-09
MSMEG_4188	MSMEG_4188	short chain dehydrogenase	1.00861	2.01198	6.34776e-10	9.59541e-09
MSMEG_4217	MSMEG_4217	DivIVA protein	0.864695	1.82095	6.39816e-10	9.64825e-09
MSMEG_3230	MSMEG_3230		1.0389	2.05466	6.5317e-10	9.82588e-09
MSMEG_6523	MSMEG_6523	ABC transporter	-1.24165	0.422888	6.58089e-10	9.87607e-09
MSMEG_5706	MSMEG_5706	DNA or RNA helicase of superfamily protein II	0.971312	1.96062	7.14731e-10	1.07004e-08
MSMEG_1477	MSMEG_1477	major facilitator superfamily protein	-1.07494	0.474692	7.4983e-10	1.1199e-08
MSMEG_1031	MSMEG_1031	hypothetical protein MSMEG_1031	0.976627	1.96786	7.70336e-10	1.14778e-08
MSMEG_1821	MSMEG_1821	acyl-CoA dehydrogenase	0.969424	1.95806	8.08345e-10	1.20155e-08
MSMEG_4079	MSMEG_4079	hydrolase	1.09161	2.13112	8.45796e-10	1.25423e-08
MSMEG_3492	MSMEG_3492	phosphodiesterase	-1.48483	0.357291	8.53103e-10	1.26207e-08
MSMEG_1416	MSMEG_1416	pyridine nucleotide-disulfide oxidoreductase	-1.14901	0.450933	9.20015e-10	1.35784e-08
MSMEG_1028	MSMEG_1028	geranylgeranyl reductase	1.01331	2.01854	9.46136e-10	1.3931e-08
MSMEG_2262	hybA	hydrogenase-2, small subunit	-1.48087	0.358273	9.73408e-10	1.42697e-08
MSMEG_6337	MSMEG_6337	phosphotransferase enzyme family protein	-1.36739	0.387591	9.73712e-10	1.42697e-08
MSMEG_2579	MSMEG_2579	zinc metalloprotease	0.847322	1.79916	9.81578e-10	1.43513e-08
MSMEG_3894	MSMEG_3894	proteasome subunit alpha	0.843132	1.79394	1.00285e-09	1.45939e-08
MSMEG_6216	MSMEG_6216	integral membrane protein	-1.07909	0.473328	1.00184e-09	1.45939e-08
MSMEG_3122	sufB	FeS assembly protein SufB	0.966674	1.95433	1.06637e-09	1.54822e-08
MSMEG_0359	MSMEG_0359	hypothetical protein MSMEG_0359	-1.08664	0.470858	1.09266e-09	1.5827e-08
MSMEG_3123	sufD	FeS assembly protein SufD	0.984506	1.97864	1.11693e-09	1.61412e-08
MSMEG_6307	MSMEG_6307	glutamine-binding periplasmic protein/glutamine transporter permease	-1.40404	0.37787	1.1203e-09	1.61526e-08
MSMEG_3247	MSMEG_3247	branched-chain amino acid ABC transporter substrate-binding protein	-0.898386	0.536486	1.13553e-09	1.63344e-08
MSMEG_4087	MSMEG_4087	major facilitator superfamily protein	-1.20768	0.432965	1.14018e-09	1.63636e-08
MSMEG_5285	MSMEG_5285	phospholipase	1.14435	2.21046	1.17396e-09	1.68097e-08
MSMEG_6221	MSMEG_6221	integral membrane protein	-1.09862	0.466962	1.18938e-09	1.69915e-08
MSMEG_2796	MSMEG_2796	integral membrane protein	1.20496	2.30531	1.19246e-09	1.69967e-08
MSMEG_3003	aspS	aspartyl-tRNA synthetase	0.91846	1.8901	1.19922e-09	1.70541e-08
MSMEG_4349	MSMEG_4349	hypothetical protein MSMEG_4349	-1.14505	0.452174	1.27352e-09	1.80695e-08
MSMEG_2116	MSMEG_2116	PTS system, glucose-specific IIBC component	-1.21692	0.430201	1.2944e-09	1.83241e-08
MSMEG_0384	rfbA	glucose-1-phosphate thymidylyltransferase	-1.57658	0.335276	1.32727e-09	1.87469e-08
MSMEG_5817	MSMEG_5817	hypothetical protein MSMEG_5817	1.46238	2.75562	1.36117e-09	1.91823e-08
MSMEG_0796	MSMEG_0796	ABC transporter	0.953111	1.93604	1.38857e-09	1.95244e-08
MSMEG_4721	MSMEG_4721	permease of the major facilitator superfamily protein	-1.09906	0.466821	1.39694e-09	1.95979e-08
MSMEG_6291	MSMEG_6291	D-amino-acid dehydrogenase	1.32503	2.50537	1.40487e-09	1.96651e-08
MSMEG_3088	MSMEG_3088		1.13544	2.19685	1.41795e-09	1.98038e-08
MSMEG_5182	MSMEG_5182	2-nitropropane dioxygenase	1.0805	2.11476	1.44002e-09	2.00671e-08
MSMEG_6312	MSMEG_6312	cytochrome P450	1.08853	2.12657	1.47604e-09	2.05233e-08
MSMEG_2525	MSMEG_2525	amino acid permease	1.65624	3.15194	1.50393e-09	2.08183e-08
MSMEG_2963	MSMEG_2963	extracellular solute-binding protein	0.861433	1.81684	1.50374e-09	2.08183e-08
MSMEG_1766	MSMEG_1766	hypothetical protein MSMEG_1766	-1.48183	0.358034	1.53748e-09	2.11119e-08
MSMEG_1942	MSMEG_1942	integral membrane protein	1.45781	2.74692	1.53249e-09	2.11119e-08
MSMEG_3224	MSMEG_3224	hypothetical protein MSMEG_3224	1.19763	2.29363	1.53867e-09	2.11119e-08
MSMEG_5226	xseA	exodeoxyribonuclease VII large subunit	0.949954	1.93181	1.5296e-09	2.11119e-08
MSMEG_3262	MSMEG_3262	L-xylulose reductase	1.398	2.63537	1.55117e-09	2.12368e-08
MSMEG_2578	dxr	1-deoxy-D-xylulose 5-phosphate reductoisomerase	1.08936	2.1278	1.58022e-09	2.15871e-08
MSMEG_6196	MSMEG_6196	gaba permease	0.990286	1.98658	1.60436e-09	2.1869e-08
MSMEG_6500	MSMEG_6500	hypothetical protein MSMEG_6500	-1.05009	0.482938	1.61556e-09	2.19738e-08
MSMEG_5534	pcrA	ATP-dependent DNA helicase PcrA	-0.896123	0.537329	1.63162e-09	2.21439e-08
MSMEG_2939	MSMEG_2939	glutamine amidotransferase subunit PdxT	1.04651	2.06553	1.64004e-09	2.221e-08
MSMEG_3232	cydB	cytochrome D ubiquinol oxidase subunit II	0.943326	1.92296	1.67738e-09	2.26664e-08
MSMEG_0845	MSMEG_0845	monovalent cation/H+ antiporter subunit E	0.925913	1.89989	1.75824e-09	2.37078e-08
MSMEG_2616	cobO	cob(I)yrinic acid a,c-diamide adenosyltransferase	0.925674	1.89957	1.81253e-09	2.43871e-08
MSMEG_3225	MSMEG_3225	ferredoxin-dependent glutamate synthase 1	0.898349	1.86393	1.84843e-09	2.48167e-08
MSMEG_2276	hypE	hydrogenase expression/formation protein HypE	-1.06412	0.478264	1.85948e-09	2.49033e-08
MSMEG_2694	MSMEG_2694	XRE family transcriptional regulator	0.940211	1.91881	1.86286e-09	2.49033e-08
MSMEG_6319	MSMEG_6319	penicillin-binding protein, transpeptidase	-1.02467	0.491522	1.89778e-09	2.53159e-08
MSMEG_5225	MSMEG_5225	hypothetical protein MSMEG_5225	0.942698	1.92212	1.91776e-09	2.55279e-08
MSMEG_3183	ilvA	threonine dehydratase	0.875937	1.8352	1.9325e-09	2.56694e-08
MSMEG_2357	MSMEG_2357	cysteine desulfurase	0.956955	1.94121	1.93723e-09	2.56775e-08
MSMEG_6253	MSMEG_6253	fur family protein transcriptional regulator	1.04891	2.06896	1.94526e-09	2.57293e-08
MSMEG_5690	MSMEG_5690	hypothetical protein MSMEG_5690	-1.66399	0.315566	1.97213e-09	2.60296e-08
MSMEG_3081	MSMEG_3081	hypothetical protein MSMEG_3081	0.897922	1.86338	1.98924e-09	2.62e-08
MSMEG_1575	alr	alanine racemase	0.991538	1.9883	2.08475e-09	2.74002e-08
MSMEG_1610	guaA	GMP synthase	0.941823	1.92095	2.13378e-09	2.79856e-08
MSMEG_2308	MSMEG_2308	geranylgeranyl reductase	0.977772	1.96942	2.24781e-09	2.94195e-08
MSMEG_2381	MSMEG_2381	hypothetical protein MSMEG_2381	1.15529	2.22729	2.33055e-09	3.04386e-08
MSMEG_2311	MSMEG_2311	hypothetical protein MSMEG_2311	0.951409	1.93376	2.3596e-09	3.07536e-08
MSMEG_3878	cobL	precorrin-6Y C5,15-methyltransferase	1.19667	2.2921	2.4174e-09	3.14413e-08
MSMEG_0220	MSMEG_0220	monoglyceride lipase	-1.57458	0.33574	2.601e-09	3.37589e-08
MSMEG_3200	nadB	L-aspartate oxidase	0.887397	1.84983	2.74969e-09	3.56148e-08
MSMEG_6607	MSMEG_6607	hypothetical protein MSMEG_6607	-1.65756	0.316976	2.83024e-09	3.65822e-08
MSMEG_3433	MSMEG_3433	IS1549, transposase	1.10699	2.15396	2.85086e-09	3.67725e-08
MSMEG_3106	MSMEG_3106	quinone oxidoreductase	1.13846	2.20146	2.87194e-09	3.68921e-08
MSMEG_5939	MSMEG_5939	acetaldehyde dehydrogenase	-1.11388	0.462048	2.86631e-09	3.68921e-08
MSMEG_5198	MSMEG_5198	carnitinyl-CoA dehydratase	-1.12215	0.459408	2.9617e-09	3.79669e-08
MSMEG_2925	MSMEG_2925	permease membrane component	-1.47032	0.360902	3.10157e-09	3.96785e-08
MSMEG_0120	MSMEG_0120	transcriptional regulatory protein	1.30914	2.47794	3.12112e-09	3.98469e-08
MSMEG_2394	MSMEG_2394	cystathionine gamma-lyase	-0.959718	0.514157	3.132e-09	3.99042e-08
MSMEG_2837	MSMEG_2837	nitrate reductase NarB	-1.56745	0.337403	3.15079e-09	4.00618e-08
MSMEG_2729	miaB	(dimethylallyl)adenosine tRNA methylthiotransferase	0.855401	1.80926	3.27294e-09	4.15304e-08
MSMEG_2964	MSMEG_2964	adenine phosphoribosyltransferase	0.981623	1.97469	3.48718e-09	4.4073e-08
MSMEG_4849	MSMEG_4849	carveol dehydrogenase	1.30736	2.47488	3.48744e-09	4.4073e-08
MSMEG_2263	hybC	hydrogenase-2, large subunit	-1.115	0.46169	3.5219e-09	4.43291e-08
MSMEG_4920	MSMEG_4920	acetyl-CoA acetyltransferase	1.05146	2.07262	3.5198e-09	4.43291e-08
MSMEG_2038	MSMEG_2038	monooxygenase, flavin-binding family protein	-1.12851	0.457386	3.72077e-09	4.66441e-08
MSMEG_4242	MSMEG_4242	transcriptional regulatory protein	1.11973	2.17306	3.7174e-09	4.66441e-08
MSMEG_5248	MSMEG_5248	acyl	0.905256	1.87288	3.73579e-09	4.67385e-08
MSMEG_2463	MSMEG_2463	nicotine dehydrogenase chain A	1.28849	2.44273	3.81545e-09	4.76397e-08
MSMEG_1957	MSMEG_1957	hypothetical protein MSMEG_1957	-0.871977	0.546398	3.92217e-09	4.88745e-08
MSMEG_4980	MSMEG_4980	major facilitator superfamily protein	-1.14816	0.4512	4.13389e-09	5.14101e-08
MSMEG_0198	MSMEG_0198	acyl-CoA dehydrogenase	1.73726	3.33401	4.17408e-09	5.18067e-08
MSMEG_3124	sufC	FeS assembly ATPase SufC	0.895706	1.86052	4.19082e-09	5.19113e-08
MSMEG_1179	hutU	urocanate hydratase	1.14438	2.21051	4.21308e-09	5.20837e-08
MSMEG_3062	MSMEG_3062	hypothetical protein MSMEG_3062	-1.42162	0.373294	4.26033e-09	5.25637e-08
MSMEG_5228	MSMEG_5228	3-beta hydroxysteroid dehydrogenase/isomerase	0.925242	1.899	4.35238e-09	5.35935e-08
MSMEG_4558	MSMEG_4558	hypothetical protein MSMEG_4558	1.06883	2.09774	4.42518e-09	5.43827e-08
MSMEG_6433	MSMEG_6433	hypothetical protein MSMEG_6433	1.11021	2.15877	4.59261e-09	5.63294e-08
MSMEG_5824	purL	phosphoribosylformylglycinamidine synthase II	0.869949	1.8276	4.63749e-09	5.67684e-08
MSMEG_2393	gpsA	NAD(P)H-dependent glycerol-3-phosphate dehydrogenase	-1.10261	0.465673	4.84759e-09	5.92241e-08
MSMEG_6900	MSMEG_6900	penicillin-binding protein 1	0.791237	1.73056	4.99991e-09	6.09657e-08
MSMEG_3101	zwf	glucose-6-phosphate 1-dehydrogenase	-0.883912	0.541896	5.10727e-09	6.21534e-08
MSMEG_0844	MSMEG_0844	monovalent cation/H+ antiporter subunit F	1.05198	2.07338	5.1458e-09	6.25004e-08
MSMEG_2026	MSMEG_2026	short chain dehydrogenase	-1.2263	0.427413	5.23007e-09	6.34007e-08
MSMEG_5014	MSMEG_5014	ATPase P	1.13035	2.18911	5.26538e-09	6.3705e-08
MSMEG_1078	MSMEG_1078	hydrolase	1.15925	2.23342	5.3122e-09	6.41471e-08
MSMEG_3299	MSMEG_3299		0.9948	1.9928	5.32435e-09	6.41697e-08
MSMEG_1936	MSMEG_1936	hypothetical protein MSMEG_1936	0.898575	1.86422	5.37564e-09	6.4663e-08
MSMEG_0862	MSMEG_0862	molybdopterin biosynthesis protein MoeA	-1.13257	0.456101	5.62804e-09	6.75689e-08
MSMEG_6190	MSMEG_6190	metallo-beta-lactamase	-1.07242	0.475521	5.77672e-09	6.92209e-08
MSMEG_3637	MSMEG_3637	hypothetical protein MSMEG_3637	0.979874	1.97229	5.81602e-09	6.95583e-08
MSMEG_0333	MSMEG_0333	carboxyl transferase domain-containing protein	-2.01208	0.247915	5.89291e-09	7.02586e-08
MSMEG_1476	sppA	signal peptide peptidase SppA, 67K type	-0.867482	0.548103	5.90834e-09	7.02586e-08
MSMEG_4492	MSMEG_4492	amidase	1.01232	2.01715	5.90641e-09	7.02586e-08
MSMEG_1115	ubiE	ubiquinone/menaquinone biosynthesis methyltransferase	-1.25714	0.418373	6.02657e-09	7.13926e-08
MSMEG_4683	MSMEG_4683	formamidopyrimidine-DNA glycosylase	-1.19194	0.437715	6.02006e-09	7.13926e-08
MSMEG_4698	MSMEG_4698	hypothetical protein MSMEG_4698	-1.08537	0.471271	6.44725e-09	7.62314e-08
MSMEG_2962	secF	preprotein translocase subunit SecF	0.841453	1.79185	6.6882e-09	7.89309e-08
MSMEG_2839	MSMEG_2839	transcriptional accessory protein	-0.926037	0.526302	6.89199e-09	8.11825e-08
MSMEG_5205	MSMEG_5205	hypothetical protein MSMEG_5205	-1.64809	0.319062	7.23687e-09	8.50844e-08
MSMEG_2258	MSMEG_2258	hypothetical protein MSMEG_2258	-2.32028	0.200228	7.69169e-09	9.02617e-08
MSMEG_0559	MSMEG_0559	hypothetical protein MSMEG_0559	1.00512	2.00712	8.13733e-09	9.53121e-08
MSMEG_0521	MSMEG_0521		-2.36583	0.194005	8.55935e-09	1.00067e-07
MSMEG_3273	MSMEG_3273	glutamyl aminopeptidase, M42 family protein	-1.48981	0.356058	8.72064e-09	1.01763e-07
MSMEG_3100	opcA	OpcA protein	-0.859801	0.551029	9.38753e-09	1.0934e-07
MSMEG_0241	MSMEG_0241	MmpL11 protein	-0.835268	0.560479	9.69857e-09	1.12753e-07
MSMEG_0863	MSMEG_0863	short chain dehydrogenase	-1.08436	0.471601	9.90751e-09	1.14968e-07
MSMEG_4975	MSMEG_4975	flavin-nucleotide-binding protein	-0.958567	0.514568	1.00007e-08	1.15833e-07
MSMEG_6210	MSMEG_6210	hypothetical protein MSMEG_6210	1.21569	2.32252	1.01249e-08	1.17055e-07
MSMEG_1169	MSMEG_1169	integral membrane transporter	-1.09352	0.468618	1.02684e-08	1.18276e-07
MSMEG_5659	MSMEG_5659	ABC transporter ATP-binding protein	0.882701	1.84382	1.0252e-08	1.18276e-07
MSMEG_1451	MSMEG_1451	arylsulfatase	-1.19272	0.437477	1.04099e-08	1.19685e-07
MSMEG_3004	MSMEG_3004	hypothetical protein MSMEG_3004	0.984924	1.97921	1.04509e-08	1.19935e-07
MSMEG_2133	MSMEG_2133	hypothetical protein MSMEG_2133	1.03425	2.04805	1.06459e-08	1.21949e-07
MSMEG_0641	MSMEG_0641	binding-protein-dependent transporters inner membrane component	1.00665	2.00923	1.06959e-08	1.22298e-07
MSMEG_4632	MSMEG_4632	saccharopine dehydrogenase	-1.08426	0.471635	1.07667e-08	1.22882e-07
MSMEG_2453	MSMEG_2453	GntR family transcriptional regulator	1.10952	2.15774	1.11133e-08	1.26607e-07
MSMEG_4237	MSMEG_4237	transmembrane protein	1.02741	2.03836	1.12413e-08	1.27832e-07
MSMEG_0225	MSMEG_0225	MmpL4 protein	-0.88692	0.540767	1.12747e-08	1.27978e-07
MSMEG_6166	MSMEG_6166	hypothetical protein MSMEG_6166	1.48862	2.8062	1.15454e-08	1.30813e-07
MSMEG_0670	MSMEG_0670	FAD dependent oxidoreductase	-1.3178	0.401147	1.19415e-08	1.35056e-07
MSMEG_2411	MSMEG_2411	integral membrane protein	0.854593	1.80825	1.27468e-08	1.43903e-07
MSMEG_5639	MSMEG_5639	enoyl-CoA hydratase	-0.910453	0.532018	1.32411e-08	1.49213e-07
MSMEG_5189	MSMEG_5189	oxidoreductase	-1.41793	0.374248	1.32808e-08	1.49391e-07
MSMEG_5966	MSMEG_5966	oxidoreductase, short chain dehydrogenase/reductase	1.54113	2.91023	1.34767e-08	1.51322e-07
MSMEG_0937	regX3	DNA-binding response regulator RegX3	0.994537	1.99244	1.37706e-08	1.54345e-07
MSMEG_2273	hypF	[NiFe] hydrogenase maturation protein HypF [Mycobacterium smegmatis str. MC2 155]	-1.07711	0.473977	1.39243e-08	1.55787e-07
MSMEG_5199	MSMEG_5199	acyl-CoA dehydrogenase	-1.04599	0.484311	1.40554e-08	1.56973e-07
MSMEG_3674	MSMEG_3674	hypothetical protein MSMEG_3674	-1.06893	0.476672	1.44879e-08	1.61514e-07
MSMEG_2458	MSMEG_2458	hypothetical protein MSMEG_2458	1.17493	2.25782	1.51567e-08	1.68669e-07
MSMEG_0451	MSMEG_0451	oxidoreductase, FAD-linked	-2.28823	0.204726	1.60156e-08	1.7791e-07
MSMEG_0710	grpE	co-chaperone GrpE	0.907107	1.87528	1.6111e-08	1.78652e-07
MSMEG_0131	MSMEG_0131	long-chain-fatty-acid--CoA ligase	-1.14022	0.453691	1.66544e-08	1.8435e-07
MSMEG_3174	lspA	lipoprotein signal peptidase	1.12634	2.18304	1.6952e-08	1.87312e-07
MSMEG_4216	MSMEG_4216	hypothetical protein MSMEG_4216	0.857104	1.8114	1.72306e-08	1.90055e-07
MSMEG_6292	MSMEG_6292	transcription elongation factor GreA	1.55101	2.93022	1.74707e-08	1.92363e-07
MSMEG_3895	MSMEG_3895	proteasome subunit beta	0.810997	1.75442	1.87347e-08	2.05917e-07
MSMEG_2667	MSMEG_2667	HpcH/HpaI aldolase/citrate lyase	0.857945	1.81245	1.88259e-08	2.06556e-07
MSMEG_0074	MSMEG_0074	IS1549, transposase	0.982553	1.97596	1.92241e-08	2.10555e-07
MSMEG_6369	MSMEG_6369	O-antigen export system, permease	-1.0536	0.481764	1.93733e-08	2.11817e-07
MSMEG_2977	MSMEG_2977	hypothetical protein MSMEG_2977	1.05578	2.07884	1.96268e-08	2.14211e-07
MSMEG_5968	MSMEG_5968	polysaccharide biosynthesis protein	1.18017	2.26603	1.96609e-08	2.14211e-07
MSMEG_6608	MSMEG_6608	hypothetical protein MSMEG_6608	-1.58147	0.33414	1.98453e-08	2.15844e-07
MSMEG_2027	MSMEG_2027	hypothetical protein MSMEG_2027	1.1151	2.1661	2.00388e-08	2.16845e-07
MSMEG_5794	MSMEG_5794	hypothetical protein MSMEG_5794	1.09383	2.1344	2.00116e-08	2.16845e-07
MSMEG_6213	MSMEG_6213	manganese containing catalase	-1.55702	0.339853	2.00415e-08	2.16845e-07
MSMEG_1384	MSMEG_1384	hypothetical protein MSMEG_1384	1.63507	3.10602	2.07368e-08	2.23979e-07
MSMEG_3177	MSMEG_3177	transcriptional regulatory protein	1.11294	2.16287	2.08968e-08	2.25318e-07
MSMEG_1559	glmM	phosphoglucosamine mutase	-0.908317	0.532806	2.11728e-08	2.27507e-07
MSMEG_3033	aroB	3-dehydroquinate synthase	0.823878	1.77016	2.11449e-08	2.27507e-07
MSMEG_6365	MSMEG_6365	hypothetical protein MSMEG_6365	-0.962097	0.51331	2.18638e-08	2.34529e-07
MSMEG_5475	MSMEG_5475	acetate operon repressor	-1.24985	0.420491	2.2231e-08	2.38059e-07
MSMEG_2378	serA	D-3-phosphoglycerate dehydrogenase	-0.821653	0.565793	2.23579e-08	2.39008e-07
MSMEG_3126	MSMEG_3126	SUF system FeS assembly protein, NifU family protein	0.829953	1.77763	2.251e-08	2.40222e-07
MSMEG_1432	MSMEG_1432	acetylcholinesterase	-1.13556	0.455158	2.26719e-08	2.41537e-07
MSMEG_4628	MSMEG_4628	hypothetical protein MSMEG_4628	0.894843	1.85941	2.38067e-08	2.53195e-07
MSMEG_5924	MSMEG_5924	hypothetical protein MSMEG_5924	1.33934	2.53036	2.48209e-08	2.63532e-07
MSMEG_0846	MSMEG_0846	monovalent cation/H+ antiporter subunit D	0.81705	1.7618	2.50825e-08	2.65857e-07
MSMEG_2625	nusA	transcription elongation factor NusA	0.9301	1.90541	2.56096e-08	2.70985e-07
MSMEG_3125	MSMEG_3125	cysteine desulfurase	0.815905	1.7604	2.58617e-08	2.73189e-07
MSMEG_3632	gnd	6-phosphogluconate dehydrogenase	0.842194	1.79277	2.62133e-08	2.76435e-07
MSMEG_4354	MSMEG_4354	dipeptide-binding protein of ABC transporter	-1.05549	0.481133	2.68468e-08	2.82638e-07
MSMEG_1267	MSMEG_1267		1.15239	2.22281	2.72419e-08	2.86315e-07
MSMEG_3776	argC	N-acetyl-gamma-glutamyl-phosphate reductase	0.918755	1.89048	2.76589e-08	2.9021e-07
MSMEG_2428	MSMEG_2428	DNA-binding protein	1.29595	2.45538	2.99372e-08	3.13588e-07
MSMEG_5479	MSMEG_5479	type I antifreeze protein	1.643	3.12314	3.02006e-08	3.15816e-07
MSMEG_6901	MSMEG_6901	hypothetical protein MSMEG_6901	0.782269	1.71983	3.12784e-08	3.2654e-07
MSMEG_3540	MSMEG_3540	hypothetical protein MSMEG_3540	1.44914	2.73046	3.1443e-08	3.27711e-07
MSMEG_1705	MSMEG_1705	D-xylose transport ATP-binding protein XylG	0.888776	1.8516	3.18174e-08	3.3106e-07
MSMEG_5956	MSMEG_5956	NAD dependent epimerase/dehydratase	1.00668	2.00928	3.19479e-08	3.31864e-07
MSMEG_5010	MSMEG_5010	hypothetical protein MSMEG_5010	1.3561	2.55992	3.20042e-08	3.31898e-07
MSMEG_0848	MSMEG_0848	monovalent cation/H+ antiporter subunit A	0.850231	1.80279	3.21241e-08	3.32588e-07
MSMEG_4357	MSMEG_4357	ABC transporter ATP-binding protein	-0.915614	0.530118	3.32556e-08	3.43733e-07
MSMEG_6114	ppa	inorganic pyrophosphatase	-0.843816	0.557168	3.4371e-08	3.54674e-07
MSMEG_2824	MSMEG_2824	IS1549, transposase	0.962402	1.94855	3.62697e-08	3.73034e-07
MSMEG_3312	MSMEG_3312	hemerythrin HHE cation binding domain-containing protein	-1.59489	0.331047	3.62303e-08	3.73034e-07
MSMEG_6899	MSMEG_6899	hypothetical protein MSMEG_6899	0.882569	1.84366	3.6558e-08	3.75381e-07
MSMEG_0410	MSMEG_0410	MmpL protein	-0.819792	0.566524	3.81752e-08	3.91343e-07
MSMEG_0696	MSMEG_0696	hypothetical protein MSMEG_0696	-2.0127	0.247809	3.8563e-08	3.9467e-07
MSMEG_1982	MSMEG_1982	acyl-CoA synthetase	-1.49886	0.353833	3.93127e-08	4.01684e-07
MSMEG_3222	MSMEG_3222	prolipoprotein diacylglyceryl transferase	0.765086	1.69947	3.99151e-08	4.07173e-07
MSMEG_2661	MSMEG_2661	hypothetical protein MSMEG_2661	-1.13511	0.455302	4.00163e-08	4.0754e-07
MSMEG_5078	glgC	glucose-1-phosphate adenylyltransferase	-1.41569	0.37483	4.02563e-08	4.09316e-07
MSMEG_2752	MSMEG_2752	RNA polymerase sigma factor SigB	0.776215	1.71263	4.11145e-08	4.17362e-07
MSMEG_5715	MSMEG_5715	hypothetical protein MSMEG_5715	-1.05633	0.480852	4.11829e-08	4.17378e-07
MSMEG_3459	MSMEG_3459	hypothetical protein MSMEG_3459	-1.02216	0.492378	4.13532e-08	4.18425e-07
MSMEG_4180	hisG	ATP phosphoribosyltransferase	0.915742	1.88654	4.16186e-08	4.20428e-07
MSMEG_2410	MSMEG_2410	serine-threonine protein kinase	0.783363	1.72114	4.19121e-08	4.2271e-07
MSMEG_2261	MSMEG_2261	hypothetical protein MSMEG_2261	-1.62339	0.324571	4.24437e-08	4.2738e-07
MSMEG_3901	ectA	L-2,4-diaminobutyric acid acetyltransferase	-2.0365	0.243754	4.29136e-08	4.31417e-07
MSMEG_6761	MSMEG_6761	glycerol-3-phosphate dehydrogenase	-0.917033	0.529597	4.31744e-08	4.3334e-07
MSMEG_0111	MSMEG_0111	magnesium transporter	-1.21121	0.431906	4.43407e-08	4.44332e-07
MSMEG_5545	MSMEG_5545	formamidopyrimidine-DNA glycosylase	0.969749	1.9585	4.6449e-08	4.64713e-07
MSMEG_2626	MSMEG_2626	hypothetical protein MSMEG_2626	0.759722	1.69316	4.7183e-08	4.71302e-07
MSMEG_5181	MSMEG_5181	IS1549, transposase	0.965529	1.95278	4.80579e-08	4.79274e-07
MSMEG_3173	MSMEG_3173	L-asparaginase	1.23017	2.34595	4.92016e-08	4.89898e-07
MSMEG_4288	MSMEG_4288	integral membrane protein	1.04056	2.05702	4.97808e-08	4.94875e-07
MSMEG_2961	secD	preprotein translocase subunit SecD	0.759419	1.69281	5.02864e-08	4.99107e-07
MSMEG_3490	MSMEG_3490	membrane acyltransferase	-0.848729	0.555274	5.07648e-08	5.03055e-07
MSMEG_1338	MSMEG_1338		1.25807	2.39175	5.13079e-08	5.07632e-07
MSMEG_2468	MSMEG_2468	L-carnitine dehydratase/bile acid-inducible protein F	-0.885449	0.541319	5.22244e-08	5.15881e-07
MSMEG_5237	MSMEG_5237	hypothetical protein MSMEG_5237	-1.04552	0.484469	5.24415e-08	5.17207e-07
MSMEG_3667	MSMEG_3667	para-nitrobenzyl esterase	0.968553	1.95688	5.30828e-08	5.22707e-07
MSMEG_0365	MSMEG_0365	hypothetical protein MSMEG_0365	-0.858351	0.551583	5.3509e-08	5.26074e-07
MSMEG_0249	MSMEG_0249	integral membrane protein	-1.18766	0.439014	5.47278e-08	5.37073e-07
MSMEG_3223	MSMEG_3223	TM2 domain-containing protein	1.00319	2.00442	5.47999e-08	5.37073e-07
MSMEG_2144	MSMEG_2144	hypothetical protein MSMEG_2144	0.919909	1.892	5.58357e-08	5.46367e-07
MSMEG_1136	MSMEG_1136	hypothetical protein MSMEG_1136	-1.15463	0.449181	5.89152e-08	5.75598e-07
MSMEG_0239	MSMEG_0239	O-acetylhomoserine/O-acetylserine sulfhydrylase	-0.886566	0.5409	5.90755e-08	5.76263e-07
MSMEG_0500	MSMEG_0500	regulator of polyketide synthase expression	-1.7312	0.3012	6.08799e-08	5.92938e-07
MSMEG_3250	MSMEG_3250	ABC transporter ATP-binding protein	-0.823344	0.565131	6.10961e-08	5.94117e-07
MSMEG_5469	MSMEG_5469	GNAT family acetyltransferase	-1.07378	0.475074	6.35789e-08	6.1634e-07
MSMEG_6103	folP	dihydropteroate synthase	0.877321	1.83696	6.35108e-08	6.1634e-07
MSMEG_2115	MSMEG_2115	hypothetical protein MSMEG_2115	-1.04388	0.485022	6.50398e-08	6.2855e-07
MSMEG_3172	MSMEG_3172	DNA polymerase IV	0.910409	1.87958	6.49949e-08	6.2855e-07
MSMEG_4680	lipP	carboxylesterase	-0.891848	0.538923	6.60698e-08	6.37518e-07
MSMEG_0238	MSMEG_0238	O-acetylhomoserine/O-acetylserine sulfhydrylase	-1.04269	0.485422	6.99449e-08	6.73867e-07
MSMEG_4181	hisE	phosphoribosyl-ATP pyrophosphatase	1.1271	2.1842	7.04553e-08	6.77738e-07
MSMEG_2769	MSMEG_2769	TrkB protein	-0.992949	0.50245	7.14777e-08	6.86516e-07
MSMEG_6592	MSMEG_6592	short-chain dehydrogenase/reductase SDR	-1.04882	0.483365	7.1814e-08	6.88686e-07
MSMEG_6543	MSMEG_6543		-0.772475	0.585412	7.22532e-08	6.91835e-07
MSMEG_0252	trmB	tRNA (guanine-N(7)-)-methyltransferase	0.887174	1.84955	7.28161e-08	6.96158e-07
MSMEG_0816	MSMEG_0816	flavin-binding monooxygenase	-1.96412	0.256295	7.39843e-08	7.06245e-07
MSMEG_3300	MSMEG_3300	oxidoreductase, Gfo/Idh/MocA family protein	1.03513	2.0493	7.47108e-08	7.12091e-07
MSMEG_1678	MSMEG_1678	LysR family transcriptional regulator	1.0092	2.01279	7.50541e-08	7.14273e-07
MSMEG_3666	MSMEG_3666	C-5 sterol desaturase	0.907962	1.87639	7.58892e-08	7.21121e-07
MSMEG_5829	MSMEG_5829	Dyp-type peroxidase	-1.84135	0.279061	8.07862e-08	7.66487e-07
MSMEG_0642	MSMEG_0642	ABC transporter permease	1.05721	2.08091	9.14053e-08	8.65923e-07
MSMEG_4724	MSMEG_4724	oligoribonuclease	-0.972633	0.509575	9.27927e-08	8.77735e-07
MSMEG_2345	MSMEG_2345		-1.66255	0.315881	9.7443e-08	9.20327e-07
MSMEG_4911	pncB	nicotinate phosphoribosyltransferase	-0.946755	0.518798	9.99615e-08	9.42688e-07
MSMEG_0867	MSMEG_0867	hydrolase	-1.04318	0.485258	1.01432e-07	9.55117e-07
MSMEG_2460	MSMEG_2460	transporter permease	1.07937	2.11311	1.04473e-07	9.82269e-07
MSMEG_0336	MSMEG_0336	hypothetical protein MSMEG_0336	-2.29729	0.203444	1.06178e-07	9.96795e-07
MSMEG_1803	MSMEG_1803	RsbW protein	-0.919131	0.528827	1.06798e-07	1.00111e-06
MSMEG_3594	MSMEG_3594	anthranilate dioxygenase reductase	0.92884	1.90374	1.07935e-07	1.01026e-06
MSMEG_4898	MSMEG_4898	hypothetical protein MSMEG_4898	0.838656	1.78838	1.10506e-07	1.03276e-06
MSMEG_5159	MSMEG_5159	DNA-binding response regulator	-1.41012	0.376281	1.11658e-07	1.04198e-06
MSMEG_0988	menA	1,4-dihydroxy-2-naphthoate octaprenyltransferase	-1.78916	0.289341	1.14971e-07	1.07129e-06
MSMEG_0945	MSMEG_0945	hypothetical protein MSMEG_0945	0.910979	1.88032	1.16379e-07	1.08279e-06
MSMEG_3567	MSMEG_3567	enoyl-CoA hydratase	-1.03049	0.489545	1.21644e-07	1.13009e-06
MSMEG_5660	MSMEG_5660	ABC transporter ATP-binding protein	0.753386	1.68574	1.22184e-07	1.13338e-06
MSMEG_6417	MSMEG_6417	hypothetical protein MSMEG_6417	1.14147	2.20605	1.22408e-07	1.13338e-06
MSMEG_6587	hrpA	ATP-dependent helicase HrpA	0.768608	1.70363	1.22542e-07	1.13338e-06
MSMEG_0784	ackA	acetate kinase	0.945815	1.92628	1.23035e-07	1.13626e-06
MSMEG_3249	MSMEG_3249	branched-chain amino acid ABC transporter permease	-0.8434	0.557328	1.23722e-07	1.14091e-06
MSMEG_0672	MSMEG_0672	hypothetical protein MSMEG_0672	-1.412	0.37579	1.24212e-07	1.14205e-06
MSMEG_0730	MSMEG_0730	oleandomycin glycosyltransferase	-1.35779	0.39018	1.24159e-07	1.14205e-06
MSMEG_1684	MSMEG_1684	hypothetical protein MSMEG_1684	-0.79903	0.574735	1.24482e-07	1.14285e-06
MSMEG_2122	MSMEG_2122	dihydroxyacetone kinase subunit DhaL	-1.29932	0.406319	1.24963e-07	1.14558e-06
MSMEG_6663	MSMEG_6663	C5-O-methyltransferase	-1.40898	0.376577	1.28852e-07	1.17951e-06
MSMEG_3270	MSMEG_3270	sn-glycerol-3-phosphate ABC transporter ATP-binding protein	-1.76699	0.293821	1.29226e-07	1.1812e-06
MSMEG_5268	MSMEG_5268	hypothetical protein MSMEG_5268	0.753849	1.68629	1.29804e-07	1.18385e-06
MSMEG_6256	asd	aspartate-semialdehyde dehydrogenase	0.813513	1.75749	1.29895e-07	1.18385e-06
MSMEG_2924	MSMEG_2924	permease binding-protein component	-1.46796	0.361494	1.34343e-07	1.2226e-06
MSMEG_3896	MSMEG_3896	hypothetical protein MSMEG_3896	0.831126	1.77907	1.36255e-07	1.2382e-06
MSMEG_1875	MSMEG_1875	sensor histidine kinase MtrB	0.818338	1.76337	1.40508e-07	1.27498e-06
MSMEG_4501	MSMEG_4501	sodium:dicarboxylate symporter	1.35927	2.56555	1.41597e-07	1.283e-06
MSMEG_3326	MSMEG_3326	carboxylate-amine ligase	1.76587	3.40079	1.42195e-07	1.28656e-06
MSMEG_2367	gatB	aspartyl/glutamyl-tRNA amidotransferase subunit B	0.928955	1.9039	1.44199e-07	1.3028e-06
MSMEG_3220	trpB	tryptophan synthase subunit beta	0.72595	1.65399	1.45058e-07	1.30867e-06
MSMEG_3221	trpA	tryptophan synthase subunit alpha	0.775453	1.71173	1.45849e-07	1.31391e-06
MSMEG_4626	MSMEG_4626	ribonuclease, Rne/Rng family protein	0.779876	1.71698	1.52188e-07	1.36903e-06
MSMEG_5233	MSMEG_5233	RmlD substrate binding domain-containing protein	-1.87659	0.272326	1.53239e-07	1.37651e-06
MSMEG_5837	MSMEG_5837	glutathione peroxidase	-1.07499	0.474673	1.53512e-07	1.37697e-06
MSMEG_2442	rnhB	ribonuclease HII	0.787247	1.72578	1.54215e-07	1.3813e-06
MSMEG_5474	MSMEG_5474	universal stress protein family protein	-1.77476	0.292243	1.55513e-07	1.39092e-06
MSMEG_0711	dnaJ	molecular chaperone DnaJ	0.782484	1.72009	1.57283e-07	1.40274e-06
MSMEG_1637	MSMEG_1637	sensor signal transduction histidine kinase	0.771748	1.70734	1.5726e-07	1.40274e-06
MSMEG_3775	argJ	bifunctional ornithine acetyltransferase/N-acetylglutamate synthase	0.824721	1.77119	1.57802e-07	1.40536e-06
MSMEG_6467	MSMEG_6467	starvation-induced DNA protecting protein	-1.40708	0.377073	1.63016e-07	1.44973e-06
MSMEG_3582	lon	ATP-dependent protease La	0.914782	1.88528	1.65993e-07	1.47411e-06
MSMEG_1804	MSMEG_1804	RNA polymerase sigma factor SigF	-0.836384	0.560045	1.68571e-07	1.49487e-06
MSMEG_5416	MSMEG_5416	LpqU protein	0.82451	1.77093	1.7117e-07	1.51576e-06
MSMEG_5502	MSMEG_5502	hypothetical protein MSMEG_5502	-1.68682	0.31061	1.72272e-07	1.52336e-06
MSMEG_2095	MSMEG_2095	serine esterase, cutinase	-0.963826	0.512695	1.72633e-07	1.52439e-06
MSMEG_3593	MSMEG_3593	hypothetical protein MSMEG_3593	-1.45618	0.364456	1.76371e-07	1.5552e-06
MSMEG_0001	dnaN	DNA polymerase III subunit beta	-0.730314	0.602773	1.78309e-07	1.57008e-06
MSMEG_3620	MSMEG_3620	hypothetical protein MSMEG_3620	1.23448	2.35297	1.8158e-07	1.59662e-06
MSMEG_0728	MSMEG_0728	hypothetical protein MSMEG_0728	-1.27078	0.414434	1.84604e-07	1.62093e-06
MSMEG_2461	MSMEG_2461	transporter permease	1.13411	2.19484	1.85539e-07	1.62686e-06
MSMEG_6081	MSMEG_6081	hypothetical protein MSMEG_6081	0.752084	1.68422	1.86195e-07	1.63031e-06
MSMEG_0251	MSMEG_0251	hypothetical protein MSMEG_0251	0.756546	1.68944	1.87744e-07	1.64157e-06
MSMEG_2777	MSMEG_2777	alpha/beta hydrolase	1.06157	2.0872	1.8826e-07	1.6436e-06
MSMEG_3271	MSMEG_3271	dihydroxyacetone kinase	-1.24221	0.422726	1.88502e-07	1.6436e-06
MSMEG_6105	MSMEG_6105	cell division protein	0.733779	1.66299	1.93719e-07	1.68673e-06
MSMEG_3219	trpC	indole-3-glycerol-phosphate synthase	0.711313	1.63729	1.95311e-07	1.69822e-06
MSMEG_1558	MSMEG_1558	hypothetical protein MSMEG_1558	-0.816654	0.567757	1.96841e-07	1.70915e-06
MSMEG_0934	MSMEG_0934	hypothetical protein MSMEG_0934	-0.956671	0.515244	1.98286e-07	1.7193e-06
MSMEG_1925	MSMEG_1925	isochorismate synthase DhbC	-1.01915	0.493406	2.04067e-07	1.76698e-06
MSMEG_6557	MSMEG_6557	dehydrogenase	1.15966	2.23405	2.08627e-07	1.80395e-06
MSMEG_5713	MSMEG_5713	major facilitator family protein transporter	-1.11841	0.4606	2.12222e-07	1.83251e-06
MSMEG_2388	leuD	isopropylmalate isomerase small subunit	0.828739	1.77613	2.12961e-07	1.83635e-06
MSMEG_6598	MSMEG_6598	riboflavin synthase subunit beta	-1.03061	0.489502	2.13665e-07	1.83988e-06
MSMEG_0740	MSMEG_0740	glycosyl hydrolase	-0.83558	0.560358	2.18595e-07	1.87974e-06
MSMEG_2597	MSMEG_2597	aldehyde dehydrogenase	0.915632	1.88639	2.26243e-07	1.94283e-06
MSMEG_5935	MSMEG_5935	ATP-dependent DNA helicase	-0.873354	0.545876	2.32408e-07	1.99303e-06
MSMEG_6882	MSMEG_6882	LysR family transcriptional regulator	-1.26452	0.416238	2.38561e-07	2.04298e-06
MSMEG_6138	MSMEG_6138	metallopeptidase	-0.934809	0.523112	2.41071e-07	2.06166e-06
MSMEG_1926	MSMEG_1926	acid phosphatase	-0.977709	0.507785	2.44248e-07	2.08596e-06
MSMEG_6087	MSMEG_6087	beta-lactamase	0.753942	1.68639	2.46759e-07	2.10453e-06
MSMEG_4833	MSMEG_4833	acyl-CoA dehydrogenase	-1.08797	0.470423	2.47818e-07	2.11068e-06
MSMEG_5937	MSMEG_5937	4-hydroxy-2-ketovalerate aldolase	-0.815938	0.568039	2.48166e-07	2.11076e-06
MSMEG_4241	MSMEG_4241	integral membrane protein	0.779032	1.71598	2.53825e-07	2.15596e-06
MSMEG_2274	hypC	hydrogenase assembly chaperone HypC/HupF	-1.19166	0.437798	2.57428e-07	2.18359e-06
MSMEG_6246	MSMEG_6246	pyridoxal-phosphate-dependent transferase	0.786514	1.7249	2.71093e-07	2.29638e-06
MSMEG_4240	MSMEG_4240	polyprenyl synthetase	0.812924	1.75677	2.74046e-07	2.31825e-06
MSMEG_3078	uvrC	excinuclease ABC subunit C	0.721504	1.6489	2.83195e-07	2.39241e-06
MSMEG_0261	MSMEG_0261	p40 protein	-0.961496	0.513524	2.95429e-07	2.49239e-06
MSMEG_1802	MSMEG_1802	ChaB protein	-1.16173	0.446976	3.04403e-07	2.56463e-06
MSMEG_5423	mfd	transcription-repair coupling factor	0.711501	1.63751	3.08034e-07	2.59172e-06
MSMEG_2570	MSMEG_2570	xanthine/uracil permease	1.54167	2.91131	3.08706e-07	2.59388e-06
MSMEG_0335	MSMEG_0335	enoyl-CoA hydratase/isomerase	-1.90458	0.267094	3.1276e-07	2.62441e-06
MSMEG_2313	nrdF2	ribonucleotide-diphosphate reductase subunit beta	-0.737134	0.59993	3.15596e-07	2.64465e-06
MSMEG_2671	folA	dihydrofolate reductase	0.752655	1.68489	3.17145e-07	2.65407e-06
MSMEG_0900	MSMEG_0900	eptc-inducible aldehyde dehydrogenase	-1.2003	0.435186	3.21896e-07	2.69022e-06
MSMEG_3257	xylB	xylulokinase	-1.03977	0.486405	3.23301e-07	2.69836e-06
MSMEG_0035	MSMEG_0035	FHA domain-containing protein	0.747442	1.67881	3.28172e-07	2.73535e-06
MSMEG_5511	MSMEG_5511	von Willebrand factor A	0.760285	1.69383	3.32698e-07	2.76938e-06
MSMEG_3794	MSMEG_3794	hypothetical protein MSMEG_3794	1.16753	2.24627	3.40373e-07	2.82949e-06
MSMEG_5800	purF	amidophosphoribosyltransferase	0.747214	1.67855	3.44839e-07	2.86281e-06
MSMEG_6687	MSMEG_6687	aldehyde dehydrogenase	-1.18072	0.44113	3.49748e-07	2.8997e-06
MSMEG_6750	MSMEG_6750	hypothetical protein MSMEG_6750	-1.28004	0.411784	3.55777e-07	2.94577e-06
MSMEG_2776	dxs	1-deoxy-D-xylulose-5-phosphate synthase	0.759996	1.69349	3.57352e-07	2.95099e-06
MSMEG_4356	MSMEG_4356	ABC transporter	-0.974271	0.508997	3.57112e-07	2.95099e-06
MSMEG_4707	MSMEG_4707	non-heme bromoperoxidase BPO-A2	-1.22186	0.428729	3.58219e-07	2.95424e-06
MSMEG_1703	MSMEG_1703	amidohydrolase	0.797636	1.73825	3.60024e-07	2.96521e-06
MSMEG_0713	MSMEG_0713	MerR family transcriptional regulator	0.790268	1.7294	3.65135e-07	3.00335e-06
MSMEG_1670	sdhA	succinate dehydrogenase flavoprotein subunit	-0.856191	0.552409	3.69261e-07	3.03328e-06
MSMEG_1694	upp	uracil phosphoribosyltransferase	-1.27239	0.413974	3.71565e-07	3.04549e-06
MSMEG_5240	fumC	fumarate hydratase	0.819242	1.76448	3.71722e-07	3.04549e-06
MSMEG_3705	MSMEG_3705	major facilitator superfamily protein	0.948288	1.92958	3.80238e-07	3.11117e-06
MSMEG_5436	ispE	4-diphosphocytidyl-2-C-methyl-D-erythritol kinase	-1.03222	0.488959	3.8491e-07	3.14249e-06
MSMEG_5476	gcl	glyoxylate carboligase	-1.04081	0.486053	3.85072e-07	3.14249e-06
MSMEG_6082	MSMEG_6082	carbonic anhydrase	0.791091	1.73038	3.91122e-07	3.18769e-06
MSMEG_2464	MSMEG_2464	2Fe-2S-binding domain-containing protein	1.20373	2.30335	3.95208e-07	3.2168e-06
MSMEG_2965	relA	GTP pyrophosphokinase	0.703832	1.62883	4.15412e-07	3.37685e-06
MSMEG_6541	MSMEG_6541	anti-sigma factor antagonist	-1.35192	0.391772	4.18819e-07	3.40011e-06
MSMEG_3254	MSMEG_3254	RDD family protein	-0.908896	0.532592	4.19694e-07	3.40067e-06
MSMEG_5470	MSMEG_5470	molybdopterin biosynthesis protein MoeA 1	-0.997932	0.500717	4.19977e-07	3.40067e-06
MSMEG_3141	MSMEG_3141	hypothetical protein MSMEG_3141	-0.95044	0.517474	4.34726e-07	3.5147e-06
MSMEG_3709	MSMEG_3709	hypothetical protein MSMEG_3709	1.15897	2.23298	4.35185e-07	3.5147e-06
MSMEG_6487	MSMEG_6487	2-hydroxy-3-carboxy-6-oxo-7-methylocta-2, 4-dienoate decarboxylase	-1.37801	0.384749	4.39456e-07	3.54461e-06
MSMEG_4832	MSMEG_4832	acyl-CoA dehydrogenase	-1.07354	0.47515	4.40596e-07	3.54921e-06
MSMEG_2465	MSMEG_2465	adenine deaminase	1.03922	2.05511	4.42152e-07	3.55716e-06
MSMEG_4644	MSMEG_4644	molybdopterin-guanine dinucleotide biosynthesis protein A	0.992169	1.98917	4.43335e-07	3.56209e-06
MSMEG_5130	MSMEG_5130	extracellular solute-binding protein	0.755925	1.68871	4.47735e-07	3.59281e-06
MSMEG_6100	MSMEG_6100	hypothetical protein MSMEG_6100	0.977397	1.96891	4.53439e-07	3.63392e-06
MSMEG_4682	MSMEG_4682	Na+/H+ antiporter	1.00821	2.01142	4.58657e-07	3.67102e-06
MSMEG_0383	MSMEG_0383	hypothetical protein MSMEG_0383	-0.89467	0.53787	4.72293e-07	3.77149e-06
MSMEG_2413	MSMEG_2413	methyltransferase	0.842398	1.79303	4.73627e-07	3.77149e-06
MSMEG_5236	MSMEG_5236	dienelactone hydrolase	0.992099	1.98908	4.73585e-07	3.77149e-06
MSMEG_5644	MSMEG_5644	membrane protein	-1.19212	0.43766	4.73163e-07	3.77149e-06
MSMEG_3105	cyoE	protoheme IX farnesyltransferase	0.744602	1.67551	4.76065e-07	3.78608e-06
MSMEG_0280	MSMEG_0280	alpha/beta hydrolase	-1.21798	0.429885	4.92052e-07	3.90407e-06
MSMEG_3138	trx	thioredoxin	0.887806	1.85036	4.92152e-07	3.90407e-06
MSMEG_4679	MSMEG_4679	hypothetical protein MSMEG_4679	-1.30871	0.403681	5.02438e-07	3.98061e-06
MSMEG_2641	MSMEG_2641	enoyl-CoA hydratase	-1.09348	0.468631	5.08131e-07	4.02061e-06
MSMEG_6522	MSMEG_6522	ABC transporter inner membrane protein	-1.08729	0.470645	5.15049e-07	4.07019e-06
MSMEG_4919	MSMEG_4919	hypothetical protein MSMEG_4919	0.913245	1.88328	5.18085e-07	4.08783e-06
MSMEG_6758	MSMEG_6758	transport integral membrane protein	-1.15307	0.449667	5.1859e-07	4.08783e-06
MSMEG_0976	MSMEG_0976	hypothetical protein MSMEG_0976	1.25311	2.38355	5.23834e-07	4.12395e-06
MSMEG_4629	folC		0.704726	1.62983	5.25727e-07	4.13365e-06
MSMEG_1067	MSMEG_1067	hypothetical protein MSMEG_1067	-1.58705	0.332852	5.53572e-07	4.34711e-06
MSMEG_5841	purC	phosphoribosylaminoimidazole-succinocarboxamide synthase	-1.08028	0.472936	5.57023e-07	4.36871e-06
MSMEG_3569	MSMEG_3569	hypothetical protein MSMEG_3569	-1.1973	0.436092	5.6172e-07	4.40002e-06
MSMEG_6198	MSMEG_6198	DNA-binding protein	-1.06621	0.477572	5.65814e-07	4.42654e-06
MSMEG_3215	MSMEG_3215	molybdenum ABC transporter ATPase	0.781959	1.71946	5.86809e-07	4.57931e-06
MSMEG_5919	MSMEG_5919	hypothetical protein MSMEG_5919	1.22205	2.33279	5.86424e-07	4.57931e-06
MSMEG_5174	MSMEG_5174	GntR family transcriptional regulator	1.02056	2.02871	5.91019e-07	4.60641e-06
MSMEG_5554	MSMEG_5554	ANTAR domain-containing protein	1.0625	2.08855	5.93386e-07	4.61909e-06
MSMEG_0370	MSMEG_0370	hypothetical protein MSMEG_0370	-0.775555	0.584164	6.16729e-07	4.79481e-06
MSMEG_3432	MSMEG_3432	choline dehydrogenase	1.16756	2.24631	6.24245e-07	4.84721e-06
MSMEG_2348	MSMEG_2348		-0.888868	0.540038	6.37918e-07	4.94723e-06
MSMEG_5512	MSMEG_5512	magnesium chelatase	0.793594	1.73339	6.39335e-07	4.95207e-06
MSMEG_4085	MSMEG_4085	nitrilotriacetate monooxygenase component A	-1.18152	0.440887	6.43745e-07	4.98005e-06
MSMEG_4071	MSMEG_4071		1.1552	2.22715	6.44871e-07	4.98258e-06
MSMEG_4585	rbsK	ribokinase	-0.935537	0.522848	6.63632e-07	5.1212e-06
MSMEG_1592	MSMEG_1592	hypothetical protein MSMEG_1592	-1.02385	0.491802	6.86798e-07	5.29343e-06
MSMEG_0682	MSMEG_0682	hypothetical protein MSMEG_0682	-0.978967	0.507343	6.98151e-07	5.3743e-06
MSMEG_3770	argG	argininosuccinate synthase	0.727926	1.65626	6.99832e-07	5.3806e-06
MSMEG_6544	MSMEG_6544	transporter	-0.794577	0.576512	7.08951e-07	5.44401e-06
MSMEG_6249	MSMEG_6249	hypothetical protein MSMEG_6249	0.746531	1.67775	7.23328e-07	5.54759e-06
MSMEG_5149	pimE	mannosyltransferase	-1.07612	0.474303	7.28138e-07	5.57763e-06
MSMEG_3055	metK	S-adenosylmethionine synthetase	0.728679	1.65712	7.52359e-07	5.7561e-06
MSMEG_3976	MSMEG_3976	DNA-binding protein	1.16394	2.24069	7.55834e-07	5.77561e-06
MSMEG_4199	MSMEG_4199	hypothetical protein MSMEG_4199	-0.860273	0.550848	7.60676e-07	5.8055e-06
MSMEG_1033	nrdF2	ribonucleotide-diphosphate reductase subunit beta	-0.705785	0.613109	7.62304e-07	5.81082e-06
MSMEG_6425	MSMEG_6425	rhodanese-like domain-containing protein	0.826108	1.7729	7.70976e-07	5.86976e-06
MSMEG_0056	MSMEG_0056	hypothetical protein MSMEG_0056	-1.3127	0.402567	7.77227e-07	5.90562e-06
MSMEG_5691	MSMEG_5691	hypothetical protein MSMEG_5691	0.841858	1.79236	7.77577e-07	5.90562e-06
MSMEG_1839	MSMEG_1839	alkane 1-monooxygenase	0.996429	1.99506	7.83109e-07	5.9404e-06
MSMEG_6317	MSMEG_6317	lipolytic protein G-D-S-L	-1.08342	0.47191	8.05301e-07	6.10133e-06
MSMEG_2771	MSMEG_2771	TrkA protein	-0.966009	0.51192	8.07428e-07	6.11003e-06
MSMEG_1799	MSMEG_1799	transcriptional regulator	-0.950598	0.517418	8.17247e-07	6.17685e-06
MSMEG_4007	MSMEG_4007	oxidoreductase, 2OG-Fe(II) oxygenase	-1.10396	0.465238	8.19285e-07	6.18476e-06
MSMEG_5127	MSMEG_5127	hypothetical protein MSMEG_5127	-0.869932	0.547172	8.45606e-07	6.37575e-06
MSMEG_5410	MSMEG_5410	radical SAM domain-containing protein	-1.38843	0.381981	8.57033e-07	6.45411e-06
MSMEG_1339	rpmG	50S ribosomal protein L33	0.806536	1.74901	8.68997e-07	6.53632e-06
MSMEG_1361	MSMEG_1361	alpha-mannosidase	-0.938713	0.521698	8.76028e-07	6.58128e-06
MSMEG_0262	MSMEG_0262	hypothetical protein MSMEG_0262	-0.922694	0.527523	8.78837e-07	6.58653e-06
MSMEG_0697	MSMEG_0697	integral membrane protein	-1.64762	0.319167	8.78286e-07	6.58653e-06
MSMEG_5940	MSMEG_5940	2-keto-4-pentenoate hydratase	-1.0513	0.482535	8.85449e-07	6.62812e-06
MSMEG_1865	MSMEG_1865	IS1549, transposase	0.960792	1.94638	8.9555e-07	6.69571e-06
MSMEG_1848	MSMEG_1848		-0.845046	0.556693	8.98403e-07	6.70901e-06
MSMEG_6191	MSMEG_6191	translation initiation inhibitor	-0.923016	0.527405	9.02024e-07	6.728e-06
MSMEG_6723	MSMEG_6723	hypothetical protein MSMEG_6723	-0.827292	0.563586	9.18617e-07	6.84358e-06
MSMEG_1066	MSMEG_1066	hypothetical protein MSMEG_1066	0.884126	1.84565	9.33038e-07	6.94274e-06
MSMEG_2373	ilvH	acetolactate synthase 3 regulatory subunit	0.710829	1.63674	9.6009e-07	7.13553e-06
MSMEG_0391	MSMEG_0391	Rmt3 protein	0.731337	1.66018	9.73575e-07	7.22715e-06
MSMEG_0368	MSMEG_0368	hypothetical protein MSMEG_0368	-0.872929	0.546037	1.0376e-06	7.67643e-06
MSMEG_3631	MSMEG_3631	integral membrane protein	0.732217	1.66119	1.03779e-06	7.67643e-06
MSMEG_3773	argD	acetylornithine aminotransferase	0.742177	1.6727	1.0365e-06	7.67643e-06
MSMEG_2611	MSMEG_2611	mycothione reductase	0.696286	1.62033	1.04023e-06	7.68538e-06
MSMEG_5684	MSMEG_5684	phosphoserine aminotransferase	0.747423	1.67879	1.04644e-06	7.72215e-06
MSMEG_5559	MSMEG_5559	metabolite/sugar transporter	-1.5347	0.34515	1.06799e-06	7.87186e-06
MSMEG_2734	miaA	tRNA delta(2)-isopentenylpyrophosphate transferase	-1.16012	0.447475	1.08719e-06	8.00389e-06
MSMEG_1567	MSMEG_1567	hypothetical protein MSMEG_1567	-0.845445	0.556539	1.09279e-06	8.0357e-06
MSMEG_4322	MSMEG_4322	hypothetical protein MSMEG_4322	-1.07082	0.476049	1.09696e-06	8.05682e-06
MSMEG_1780	MSMEG_1780	hypothetical protein MSMEG_1780	-1.66653	0.315009	1.12109e-06	8.22438e-06
MSMEG_4934	MSMEG_4934	ATP:cob(I)alamin adenosyltransferase	-0.867565	0.548071	1.13914e-06	8.34703e-06
MSMEG_0058	MSMEG_0058	hypothetical protein MSMEG_0058	-0.909819	0.532252	1.1563e-06	8.46282e-06
MSMEG_6113	dacB	D-alanyl-D-alanine carboxypeptidase/D-alanyl-D-alanine-endopeptidase	-0.784292	0.580637	1.18877e-06	8.69029e-06
MSMEG_1672	sdhC	succinate dehydrogenase, cytochrome b556 subunit	-0.772902	0.585239	1.22017e-06	8.90935e-06
MSMEG_3293	MSMEG_3293	hypothetical protein MSMEG_3293	2.27405	4.8368	1.22904e-06	8.9532e-06
MSMEG_5412	MSMEG_5412	immunogenic protein MPT63	-0.942402	0.520366	1.22897e-06	8.9532e-06
MSMEG_1758	MSMEG_1758	hypothetical protein MSMEG_1758	-3.33731	0.0989394	1.25408e-06	9.12494e-06
MSMEG_3536	MSMEG_3536	sugar transporter	-1.09555	0.467958	1.27989e-06	9.30193e-06
MSMEG_2081	MSMEG_2081	acyl-CoA dehydrogenase	-0.910474	0.53201	1.29457e-06	9.39764e-06
MSMEG_6724	MSMEG_6724	cobalt ABC transporter	-0.734899	0.60086	1.29727e-06	9.40634e-06
MSMEG_6609	MSMEG_6609	hypothetical protein MSMEG_6609	-1.92822	0.262754	1.30319e-06	9.43833e-06
MSMEG_6217	MSMEG_6217	integral membrane protein	-1.06166	0.479082	1.30496e-06	9.44015e-06
MSMEG_3630	MSMEG_3630	CopY family transcriptional regulator protein	0.718058	1.64497	1.3145e-06	9.49819e-06
MSMEG_1064	MSMEG_1064	phosphate/sulfate permease	0.804164	1.74613	1.31805e-06	9.50181e-06
MSMEG_6422	MSMEG_6422	ferritin family protein	1.52035	2.8686	1.31776e-06	9.50181e-06
MSMEG_2400	rpmB	50S ribosomal protein L28	0.745633	1.67671	1.33094e-06	9.58368e-06
MSMEG_5828	MSMEG_5828	aminopeptidase	0.866081	1.8227	1.34679e-06	9.68663e-06
MSMEG_6459	MSMEG_6459	ferredoxin-dependent glutamate synthase 1	-0.771002	0.58601	1.3621e-06	9.78553e-06
MSMEG_4742	MSMEG_4742	clavaldehyde dehydrogenase	-1.16641	0.445529	1.41866e-06	1.01801e-05
MSMEG_1704	MSMEG_1704	ABC transporter	0.96592	1.95331	1.4351e-06	1.02863e-05
MSMEG_6350	MSMEG_6350		1.23724	2.35747	1.44626e-06	1.03544e-05
MSMEG_6485	MSMEG_6485	ATP-binding protein	-0.882431	0.542453	1.51043e-06	1.08014e-05
MSMEG_6073	MSMEG_6073	TrmH family RNA methyltransferase	0.692543	1.61613	1.61838e-06	1.15601e-05
MSMEG_3580	MSMEG_3580	antigen 85-C	0.762171	1.69604	1.69328e-06	1.20675e-05
MSMEG_4042	MSMEG_4042	GntR family transcriptional regulator	0.843037	1.79382	1.69222e-06	1.20675e-05
MSMEG_6084	MSMEG_6084		0.850383	1.80298	1.71307e-06	1.21896e-05
MSMEG_6478	MSMEG_6478	cytochrome P450	0.983804	1.97767	1.71431e-06	1.21896e-05
MSMEG_0938	MSMEG_0938	hypothetical protein MSMEG_0938	-0.752222	0.593688	1.74383e-06	1.23854e-05
MSMEG_1214	MSMEG_1214	oxidoreductase	-1.41923	0.373913	1.78312e-06	1.26357e-05
MSMEG_3638	MSMEG_3638	hypothetical protein MSMEG_3638	0.822641	1.76864	1.7816e-06	1.26357e-05
MSMEG_4684	MSMEG_4684	ribose-5-phosphate isomerase B	-0.896408	0.537223	1.78834e-06	1.26583e-05
MSMEG_2631	MSMEG_2631	MATE efflux family protein	0.712954	1.63916	1.80626e-06	1.27707e-05
MSMEG_5132	typA	GTP-binding protein TypA	0.804867	1.74698	1.82638e-06	1.28983e-05
MSMEG_0232	MSMEG_0232	sugar transporter family protein	0.909208	1.87801	1.85028e-06	1.30523e-05
MSMEG_4279	MSMEG_4279	adenylate and guanylate cyclase catalytic domain-containing protein	1.1605	2.23535	1.86397e-06	1.3134e-05
MSMEG_3099	pgl	6-phosphogluconolactonase	-0.747882	0.595477	1.87249e-06	1.31792e-05
MSMEG_4967	MSMEG_4967	hypothetical protein MSMEG_4967	0.741281	1.67166	1.8771e-06	1.31968e-05
MSMEG_2615	MSMEG_2615	chelatase	0.672155	1.59345	1.93312e-06	1.35753e-05
MSMEG_2349	MSMEG_2349	glycosyl hydrolase family protein	-0.888164	0.540301	2.0264e-06	1.42144e-05
MSMEG_4185	metH	B12-dependent methionine synthase	0.678415	1.60038	2.07908e-06	1.45675e-05
MSMEG_0137	MSMEG_0137	virulence factor mce family protein	-0.787071	0.579519	2.08655e-06	1.46035e-05
MSMEG_5605	MSMEG_5605	cytochrome bd ubiquinol oxidase subunit I	-1.16124	0.447127	2.17968e-06	1.52382e-05
MSMEG_3704	MSMEG_3704	3-alpha-hydroxysteroid dehydrogenase	1.02425	2.0339	2.18231e-06	1.52395e-05
MSMEG_2756	MSMEG_2756	hypothetical protein MSMEG_2756	0.743594	1.67434	2.18703e-06	1.52554e-05
MSMEG_0693	MSMEG_0693	hypothetical protein MSMEG_0693	0.997423	1.99643	2.24641e-06	1.56522e-05
MSMEG_3479	tpx	thiol peroxidase	0.875271	1.83435	2.27718e-06	1.58488e-05
MSMEG_5011	MSMEG_5011	hypothetical protein MSMEG_5011	1.56685	2.96256	2.33471e-06	1.62312e-05
MSMEG_3284	MSMEG_3284	MarR family transcriptional regulator	1.22978	2.3453	2.35453e-06	1.63507e-05
MSMEG_5059	MSMEG_5059	ABC transporter permease	-0.729093	0.603283	2.37165e-06	1.64514e-05
MSMEG_3654	azi	preprotein translocase subunit SecA	0.656584	1.57635	2.46713e-06	1.70946e-05
MSMEG_4554	MSMEG_4554	serine/threonine protein kinase	1.17322	2.25514	2.48824e-06	1.72218e-05
MSMEG_4251	MSMEG_4251	cyclase/dehydrase	-0.763956	0.588879	2.53778e-06	1.75453e-05
MSMEG_4923	MSMEG_4923	hypothetical protein MSMEG_4923	-1.08951	0.469921	2.55532e-06	1.7647e-05
MSMEG_0849	MSMEG_0849	oxygenase	1.59452	3.01994	2.5701e-06	1.77295e-05
MSMEG_3242	MSMEG_3242	starvation-inducible DNA-binding protein or fine tangled pili major subunit	1.33854	2.52895	2.59461e-06	1.78788e-05
MSMEG_4727	MSMEG_4727	mycocerosic acid synthase	-0.721537	0.606451	2.60508e-06	1.79311e-05
MSMEG_1029	MSMEG_1029	transcriptional regulatory protein	0.696153	1.62018	2.66139e-06	1.82985e-05
MSMEG_2123	dhaK	dihydroxyacetone kinase subunit DhaK	-1.15386	0.44942	2.66443e-06	1.82993e-05
MSMEG_0571	MSMEG_0571	carbon-nitrogen hydrolase	3.09432	8.54052	2.79041e-06	1.91434e-05
MSMEG_3259	MSMEG_3259	acyl-CoA dehydrogenase	-0.802003	0.573552	2.79844e-06	1.91775e-05
MSMEG_0975	MSMEG_0975	hypothetical protein MSMEG_0975	0.763792	1.69795	2.83396e-06	1.93783e-05
MSMEG_3384	MSMEG_3384	isoflavone reductase	1.10682	2.1537	2.83228e-06	1.93783e-05
MSMEG_4924	MSMEG_4924	adenylate cyclase	-0.865703	0.548779	2.84056e-06	1.94022e-05
MSMEG_6591	MSMEG_6591	class V aminotransferase	-0.837194	0.559731	2.87842e-06	1.96393e-05
MSMEG_2143	MSMEG_2143	hypothetical protein MSMEG_2143	0.913474	1.88358	2.93815e-06	2.00139e-05
MSMEG_4767	MSMEG_4767	major facilitator superfamily protein permease	0.82564	1.77232	2.93973e-06	2.00139e-05
MSMEG_1615	ggt	gamma-glutamyltranspeptidase	1.4453	2.72319	2.95341e-06	2.00851e-05
MSMEG_3031	aroK	shikimate kinase	0.70712	1.63254	2.97531e-06	2.02121e-05
MSMEG_6257	MSMEG_6257	aspartate kinase	0.672907	1.59428	2.99478e-06	2.03222e-05
MSMEG_4332	MSMEG_4332	glycerol-3-phosphate dehydrogenase	1.00008	2.00011	3.0005e-06	2.03389e-05
MSMEG_6784	MSMEG_6784	beta-lactamase	-1.13358	0.455783	3.01298e-06	2.04013e-05
MSMEG_6140	MSMEG_6140	membrane protein	-1.07113	0.475945	3.01943e-06	2.04229e-05
MSMEG_1344	secE	preprotein translocase subunit SecE	0.647726	1.5667	3.05028e-06	2.06092e-05
MSMEG_0764	MSMEG_0764	Na+/H+ antiporter	-0.813369	0.569051	3.16733e-06	2.13769e-05
MSMEG_3228	MSMEG_3228	acyl-CoA thioesterase	-0.711274	0.610781	3.21981e-06	2.17076e-05
MSMEG_5536	MSMEG_5536	chorismate mutase	0.92438	1.89787	3.24898e-06	2.18807e-05
MSMEG_5835	MSMEG_5835	FAD-binding dehydrogenase	-0.807672	0.571303	3.31526e-06	2.2303e-05
MSMEG_3880	MSMEG_3880	nitrilase/cyanide hydratase and apolipoprotein N-acyltransferase	-0.766472	0.587853	3.39856e-06	2.28387e-05
MSMEG_1486	MSMEG_1486	RNA polymerase sigma factor SigL	0.774688	1.71082	3.4861e-06	2.33767e-05
MSMEG_1959	MSMEG_1959	hypothetical protein MSMEG_1959	-0.741555	0.598094	3.48321e-06	2.33767e-05
MSMEG_1510	MSMEG_1510	dTDP-4-dehydrorhamnose 3,5-epimerase	-0.900053	0.535867	3.53864e-06	2.37036e-05
MSMEG_2511	MSMEG_2511	siderophore utilization protein	0.700627	1.62521	3.64989e-06	2.43964e-05
MSMEG_6744	MSMEG_6744	oxidoreductase FAD/NAD	-1.62026	0.325276	3.64978e-06	2.43964e-05
MSMEG_6725	MSMEG_6725	ABC transporter ATP-binding protein	-0.692624	0.618727	3.71067e-06	2.47762e-05
MSMEG_0172	MSMEG_0172	transmembrane protein	1.11016	2.1587	3.74546e-06	2.49818e-05
MSMEG_3738	engA	GTP-binding protein EngA	0.680392	1.60258	3.7675e-06	2.51019e-05
MSMEG_2379	leuB	3-isopropylmalate dehydrogenase	-0.745928	0.596284	3.78915e-06	2.52192e-05
MSMEG_6157	topA	DNA topoisomerase I	-0.675782	0.625993	3.81561e-06	2.53683e-05
MSMEG_4469	MSMEG_4469	cobalt transporter	0.785772	1.72401	3.83754e-06	2.5487e-05
MSMEG_0994	resD	DNA-binding response regulator ResD	-1.27397	0.41352	3.84184e-06	2.54884e-05
MSMEG_6250	MSMEG_6250	glutamate--cysteine ligase	0.680182	1.60234	3.8889e-06	2.57733e-05
MSMEG_3859	MSMEG_3859	glycosyl transferase family protein	0.746839	1.67811	4.05006e-06	2.68129e-05
MSMEG_3266	MSMEG_3266	maltose/maltodextrin-binding protein	-1.39558	0.380093	4.116e-06	2.72205e-05
MSMEG_1916	MSMEG_1916	hypothetical protein MSMEG_1916	1.86946	3.65397	4.20094e-06	2.77529e-05
MSMEG_1213	MSMEG_1213	cytochrome P450 monooxygenase	-1.39086	0.381339	4.2075e-06	2.77669e-05
MSMEG_0810	MSMEG_0810	pyrimidine permease RutG	-0.941067	0.520848	4.2138e-06	2.7779e-05
MSMEG_0466	MSMEG_0466	hypothetical protein MSMEG_0466	-1.59452	0.331132	4.22342e-06	2.78131e-05
MSMEG_3855	MSMEG_3855	hypothetical protein MSMEG_3855	0.95527	1.93894	4.22862e-06	2.7818e-05
MSMEG_4291	dtd	D-tyrosyl-tRNA(Tyr) deacylase	1.0941	2.1348	4.26964e-06	2.80583e-05
MSMEG_5087	MSMEG_5087	hypothetical protein MSMEG_5087	-0.863463	0.549632	4.29732e-06	2.82105e-05
MSMEG_3505	MSMEG_3505	6-aminohexanoate-cyclic-dimer hydrolase	0.818185	1.76319	4.315e-06	2.82968e-05
MSMEG_1787	MSMEG_1787	RsbW protein	-1.11789	0.460766	4.33234e-06	2.83807e-05
MSMEG_6283	MSMEG_6283	FAD binding domain-containing protein	-0.723633	0.605571	4.35732e-06	2.85144e-05
MSMEG_3102	tal	transaldolase	-0.747142	0.595783	4.40364e-06	2.87572e-05
MSMEG_5703	moaC	molybdenum cofactor biosynthesis protein MoaC	0.901029	1.8674	4.40255e-06	2.87572e-05
MSMEG_1332	MSMEG_1332	hypothetical protein MSMEG_1332	-1.1528	0.449752	4.43575e-06	2.89367e-05
MSMEG_4971	MSMEG_4971	oxidoreductase	-0.747809	0.595507	4.52686e-06	2.95002e-05
MSMEG_6071	MSMEG_6071	metallo-beta-lactamase superfamily protein	-1.38536	0.382794	4.55546e-06	2.96556e-05
MSMEG_3255	MSMEG_3255	DoxX subfamily protein	-1.12962	0.457037	4.58268e-06	2.97583e-05
MSMEG_3771	argR	arginine repressor	0.72753	1.6558	4.58042e-06	2.97583e-05
MSMEG_6265	MSMEG_6265	transcriptional regulator	0.892788	1.85676	4.58554e-06	2.97583e-05
MSMEG_3908	MSMEG_3908	hypothetical protein MSMEG_3908	-0.776214	0.583897	4.62736e-06	2.99985e-05
MSMEG_1076	MSMEG_1076	hypothetical protein MSMEG_1076	-1.17062	0.444231	4.67383e-06	3.02684e-05
MSMEG_1278	MSMEG_1278	death-on-curing protein	0.885055	1.84684	4.70572e-06	3.04433e-05
MSMEG_0197	MSMEG_0197	nudix hydrolase	1.78928	3.45643	4.74468e-06	3.06636e-05
MSMEG_4968	MSMEG_4968	two-component system sensor kinase	-1.30267	0.405377	4.97674e-06	3.21301e-05
MSMEG_0430	MSMEG_0430	ISMsm4, transposase	-1.29384	0.407864	5.31167e-06	3.4257e-05
MSMEG_1874	mtrA	DNA-binding response regulator MtrA	0.77439	1.71047	5.4453e-06	3.50826e-05
MSMEG_5161	MSMEG_5161	transmembrane transporter	-1.06681	0.477375	5.55933e-06	3.57803e-05
MSMEG_0374	MSMEG_0374	glycolate oxidase subunit	-1.51564	0.349742	5.84391e-06	3.75345e-05
MSMEG_2683	thyX	FAD-dependent thymidylate synthase	-0.911632	0.531583	5.84311e-06	3.75345e-05
MSMEG_1351	MSMEG_1351	cyclopropane-fatty-acyl-phospholipid synthase	1.11123	2.1603	5.86966e-06	3.76611e-05
MSMEG_1881	secA	preprotein translocase subunit SecA	0.63372	1.55156	5.92144e-06	3.79154e-05
MSMEG_6662	MSMEG_6662	short chain dehydrogenase	-0.818812	0.566909	5.91647e-06	3.79154e-05
MSMEG_3772	argF	ornithine carbamoyltransferase	0.703719	1.6287	5.95604e-06	3.80979e-05
MSMEG_6862	MSMEG_6862	transcriptional regulator	-1.46655	0.361847	6.0075e-06	3.83878e-05
MSMEG_3267	MSMEG_3267	transporter	-1.45486	0.36479	6.0319e-06	3.85042e-05
MSMEG_6186	MSMEG_6186	hypothetical protein MSMEG_6186	0.927512	1.90199	6.11539e-06	3.89973e-05
MSMEG_1827	MSMEG_1827	hydrolase, nudix family protein	-1.39002	0.381559	6.18963e-06	3.94305e-05
MSMEG_5969	MSMEG_5969	hypothetical protein MSMEG_5969	0.82025	1.76571	6.34047e-06	4.03502e-05
MSMEG_5263	greA	transcription elongation factor GreA	0.637758	1.55591	6.41901e-06	4.08084e-05
MSMEG_4210	MSMEG_4210	hypothetical protein MSMEG_4210	1.43302	2.70012	6.51036e-06	4.13471e-05
MSMEG_2441	lepB	signal peptidase I	0.627448	1.54483	6.55965e-06	4.16178e-05
MSMEG_5454	MSMEG_5454	choloylglycine hydrolase	-1.82385	0.282466	6.73767e-06	4.27038e-05
MSMEG_1011	MSMEG_1011	short chain dehydrogenase	-0.866067	0.548641	6.88634e-06	4.35995e-05
MSMEG_2080	MSMEG_2080	acyl-CoA dehydrogenase	-0.793415	0.576977	6.89295e-06	4.35995e-05
MSMEG_4627	ndk	nucleoside diphosphate kinase	0.856705	1.8109	6.95992e-06	4.39785e-05
MSMEG_2447	MSMEG_2447	regulatory protein	0.803058	1.7448	6.99649e-06	4.41649e-05
MSMEG_0754	MSMEG_0754	hypothetical protein MSMEG_0754	0.769452	1.70462	7.24929e-06	4.57145e-05
MSMEG_5362	MSMEG_5362	hypothetical protein MSMEG_5362	0.708067	1.63361	7.38819e-06	4.65434e-05
MSMEG_1669	sdhB	succinate dehydrogenase iron-sulfur subunit	-0.725517	0.60478	7.41223e-06	4.66477e-05
MSMEG_1367	rpoB	DNA-directed RNA polymerase subunit beta	0.603652	1.51956	7.5465e-06	4.74449e-05
MSMEG_1623	MSMEG_1623	short chain dehydrogenase	-1.67788	0.312541	7.67619e-06	4.82117e-05
MSMEG_6364	MSMEG_6364		1.18049	2.26654	7.6867e-06	4.82292e-05
MSMEG_3769	argH	argininosuccinate lyase	0.645671	1.56447	7.72554e-06	4.84243e-05
MSMEG_2491	MSMEG_2491	acetylornithine deacetylase	1.20894	2.31167	7.79845e-06	4.88322e-05
MSMEG_0866	MSMEG_0866	DNA or RNA helicase of superfamily protein II	0.657217	1.57704	7.84394e-06	4.90678e-05
MSMEG_5266	MSMEG_5266	RDD family protein	0.935723	1.91285	7.90953e-06	4.93792e-05
MSMEG_5060	MSMEG_5060	ABC transporter permease	-0.754504	0.59275	8.03613e-06	5.01195e-05
MSMEG_1594	MSMEG_1594	enoyl-CoA hydratase	-0.890935	0.539264	8.19243e-06	5.10432e-05
MSMEG_6203	MSMEG_6203	cysteine synthase/cystathionine beta-synthase	-0.796242	0.575847	8.31381e-06	5.17479e-05
MSMEG_3918	MSMEG_3918	hypothetical protein MSMEG_3918	0.915	1.88557	8.39876e-06	5.22246e-05
MSMEG_2423	smc	chromosome segregation protein SMC	-0.667037	0.629799	8.48558e-06	5.27119e-05
MSMEG_0993	MSMEG_0993	histidine kinase	-1.03713	0.487295	8.51332e-06	5.28317e-05
MSMEG_5694	MSMEG_5694	hypothetical protein MSMEG_5694	0.820581	1.76612	8.59838e-06	5.33065e-05
MSMEG_5408	lgt	prolipoprotein diacylglyceryl transferase	-1.5389	0.344147	8.93537e-06	5.53408e-05
MSMEG_2291	MSMEG_2291	short chain dehydrogenase	-0.835322	0.560458	8.96817e-06	5.54889e-05
MSMEG_1291	MSMEG_1291	oxidoreductase	-0.796726	0.575654	9.04124e-06	5.58856e-05
MSMEG_1282	MSMEG_1282	hypothetical protein MSMEG_1282	0.822508	1.76848	9.12944e-06	5.6375e-05
MSMEG_4753	MSMEG_4753	antioxidant, AhpC/TSA family protein	1.04357	2.06132	9.14163e-06	5.63945e-05
MSMEG_1981	MSMEG_1981	hypothetical protein MSMEG_1981	-1.44465	0.367382	9.20203e-06	5.66551e-05
MSMEG_3290	MSMEG_3290	regulatory protein	-0.895519	0.537554	9.20153e-06	5.66551e-05
MSMEG_5548	cobF	precorrin 6A synthase	-1.03011	0.489672	9.33942e-06	5.74443e-05
MSMEG_3285	MSMEG_3285	3-isopropylmalate dehydrogenase	0.77413	1.71016	9.37601e-06	5.76126e-05
MSMEG_3016	MSMEG_3016	hypothetical protein MSMEG_3016	-1.3943	0.38043	9.55466e-06	5.86527e-05
MSMEG_5261	MSMEG_5261	mycothiol conjugate amidase Mca	-0.683933	0.622466	9.67645e-06	5.93419e-05
MSMEG_6311	lys1	saccharopine dehydrogenase	0.979435	1.97169	9.6892e-06	5.93618e-05
MSMEG_1706	MSMEG_1706	xylose transporter permease XylH	0.803257	1.74504	9.74898e-06	5.96695e-05
MSMEG_5542	MSMEG_5542	transcriptional regulator	-0.80153	0.57374	1.01411e-05	6.20086e-05
MSMEG_5227	xseB	exodeoxyribonuclease VII small subunit	1.12162	2.17591	1.01817e-05	6.2196e-05
MSMEG_0102	MSMEG_0102	acyl-CoA dehydrogenase	-0.925787	0.526393	1.02888e-05	6.27887e-05
MSMEG_3542	MSMEG_3542	hypothetical protein MSMEG_3542	1.06929	2.0984	1.06756e-05	6.50858e-05
MSMEG_3233	MSMEG_3233	cytochrome D ubiquinol oxidase subunit 1	0.685836	1.60863	1.07271e-05	6.53362e-05
MSMEG_0889	MSMEG_0889	succinate-semialdehyde dehydrogenase	-0.846089	0.556291	1.07666e-05	6.55128e-05
MSMEG_0822	MSMEG_0822	cytochrome P450	-1.22262	0.428503	1.08114e-05	6.57213e-05
MSMEG_2505	MSMEG_2505	3-isopropylmalate dehydratase large subunit	-1.2766	0.412766	1.09459e-05	6.64737e-05
MSMEG_1552	eat	ethanolamine permease	0.644713	1.56343	1.11746e-05	6.77969e-05
MSMEG_6305	MSMEG_6305	hypothetical protein MSMEG_6305	-2.2254	0.213839	1.12932e-05	6.84498e-05
MSMEG_6104	folE	GTP cyclohydrolase I	0.673016	1.5944	1.15035e-05	6.96567e-05
MSMEG_0814	MSMEG_0814	membrane protein	-1.24368	0.422294	1.15985e-05	7.00962e-05
MSMEG_3739	cmk	cytidylate kinase	0.686377	1.60924	1.16877e-05	7.05673e-05
MSMEG_0288	MSMEG_0288	FAD dependent oxidoreductase	2.40377	5.29186	1.17191e-05	7.06883e-05
MSMEG_1736	MSMEG_1736	glycerol-3-phosphate dehydrogenase	-0.645266	0.639375	1.175e-05	7.08064e-05
MSMEG_0992	MSMEG_0992	2-nitropropane dioxygenase	0.937579	1.91531	1.1799e-05	7.10328e-05
MSMEG_5235	MSMEG_5235	short chain dehydrogenase	-1.24147	0.422943	1.18362e-05	7.11882e-05
MSMEG_5892	MSMEG_5892	alpha,alpha-trehalose-phosphate synthase	0.621967	1.53897	1.20493e-05	7.24002e-05
MSMEG_0263	MSMEG_0263	amidohydrolase	-0.832976	0.56137	1.20649e-05	7.2424e-05
MSMEG_2035	MSMEG_2035	amine oxidase	-0.873487	0.545826	1.21066e-05	7.26044e-05
MSMEG_5497	MSMEG_5497	hypothetical protein MSMEG_5497	-3.09267	0.117223	1.21355e-05	7.27081e-05
MSMEG_3246	MSMEG_3246	response regulator	0.951111	1.93336	1.21526e-05	7.2741e-05
MSMEG_4531	cysW	sulfate ABC transporter permease CysW	-0.761068	0.59006	1.21926e-05	7.29103e-05
MSMEG_4286	lipA	lipoyl synthase	0.614334	1.53085	1.2332e-05	7.36681e-05
MSMEG_4624	rpmA	50S ribosomal protein L27	0.634194	1.55207	1.23429e-05	7.36681e-05
MSMEG_1738	MSMEG_1738	transmembrane protein	0.742476	1.67304	1.24687e-05	7.42769e-05
MSMEG_6767	MSMEG_6767	mycocerosic acid synthase	-1.1906	0.438119	1.25733e-05	7.48283e-05
MSMEG_2523	MSMEG_2523	efflux ABC transporter permease	2.12197	4.35288	1.27437e-05	7.57706e-05
MSMEG_1731	MSMEG_1731	IS6120, transposase	0.890188	1.85342	1.28238e-05	7.61014e-05
MSMEG_2728	MSMEG_2728	glutamate transport ATP-binding protein GluA	-0.868352	0.547772	1.2822e-05	7.61014e-05
MSMEG_2310	MSMEG_2310	monooxygenase	0.712748	1.63892	1.29993e-05	7.70701e-05
MSMEG_4691	MSMEG_4691	HNH nuclease	-0.817241	0.567526	1.30816e-05	7.74109e-05
MSMEG_0135	MSMEG_0135	virulence factor Mce family protein	-0.782427	0.581388	1.31383e-05	7.76726e-05
MSMEG_1030	MSMEG_1030	monooxygenase	0.709078	1.63476	1.3324e-05	7.86959e-05
MSMEG_0843	MSMEG_0843	monovalent cation/H+ antiporter subunit G	0.904109	1.87139	1.34008e-05	7.90002e-05
MSMEG_5670	MSMEG_5670	efflux membrane protein	0.813476	1.75744	1.33938e-05	7.90002e-05
MSMEG_5717	MSMEG_5717	pyridoxamine 5\'-phosphate oxidase	-0.984458	0.505416	1.34663e-05	7.93113e-05
MSMEG_3651	MSMEG_3651	membrane associated protein	-0.700307	0.615441	1.35305e-05	7.96142e-05
MSMEG_0009	MSMEG_0009	hypothetical protein MSMEG_0009	1.28027	2.42884	1.35866e-05	7.98691e-05
MSMEG_6579	MSMEG_6579	hypothetical protein MSMEG_6579	0.962762	1.94904	1.37931e-05	8.10072e-05
MSMEG_2372	ilvB	acetolactate synthase 1 catalytic subunit	0.620023	1.5369	1.3846e-05	8.12409e-05
MSMEG_2598	MSMEG_2598	short chain dehydrogenase	0.940768	1.91955	1.38833e-05	8.13835e-05
MSMEG_2083	MSMEG_2083	inositol monophosphatase	-0.939529	0.521403	1.39518e-05	8.17083e-05
MSMEG_3292	MSMEG_3292	DNA-binding protein	1.18448	2.27281	1.40786e-05	8.23737e-05
MSMEG_2760	MSMEG_2760	polyphosphate glucokinase	-0.969454	0.510699	1.42298e-05	8.31803e-05
MSMEG_6594	MSMEG_6594	amino acid ABC transporter permease	-1.08748	0.470583	1.42473e-05	8.32049e-05
MSMEG_0438	MSMEG_0438	periplasmic binding protein	-0.877239	0.544408	1.42952e-05	8.34067e-05
MSMEG_1553	eutB	ethanolamine ammonia-lyase, large subunit	0.648665	1.56772	1.44596e-05	8.4287e-05
MSMEG_0138	MSMEG_0138	virulence factor Mce family protein	-0.653286	0.63583	1.45143e-05	8.4527e-05
MSMEG_5272	MSMEG_5272	hypothetical protein MSMEG_5272	0.83639	1.78558	1.48963e-05	8.66707e-05
MSMEG_3365	MSMEG_3365	AraC family transcriptional regulator	0.891158	1.85466	1.49547e-05	8.69297e-05
MSMEG_5281	MSMEG_5281	LpqV protein	-1.34738	0.393006	1.50437e-05	8.73654e-05
MSMEG_1363	MSMEG_1363	glucokinase	0.98822	1.98374	1.52354e-05	8.83966e-05
MSMEG_0432	MSMEG_0432	bifunctional uroporphyrinogen-III synthetase/response regulator domain-containing protein	1.30426	2.46958	1.52851e-05	8.86027e-05
MSMEG_4057	MSMEG_4057	GntR family transcriptional regulator	0.961084	1.94677	1.53297e-05	8.87788e-05
MSMEG_3899	ectC	L-ectoine synthase	-2.13374	0.227866	1.55214e-05	8.98055e-05
MSMEG_4121	MSMEG_4121	GntR family transcriptional regulator	0.900885	1.86721	1.55544e-05	8.99129e-05
MSMEG_0783	pta	phosphate acetyltransferase	0.633637	1.55147	1.56095e-05	9.01484e-05
MSMEG_4976	MSMEG_4976	isochorismatase hydrolase	-0.801594	0.573715	1.57622e-05	9.09458e-05
MSMEG_0441	MSMEG_0441	hypothetical protein MSMEG_0441	-0.971917	0.509828	1.59332e-05	9.18476e-05
MSMEG_1970	MSMEG_1970	sigma factor	1.5208	2.8695	1.59643e-05	9.19419e-05
MSMEG_0968	MSMEG_0968	cytochrome P450	-1.08732	0.470634	1.60449e-05	9.23208e-05
MSMEG_3628	MSMEG_3628	ComA operon protein 2	-0.880483	0.543185	1.65778e-05	9.52992e-05
MSMEG_2727	MSMEG_2727	glutamate binding protein	-0.663833	0.631199	1.69697e-05	9.74627e-05
MSMEG_2850	MSMEG_2850	cell entry (mce) related family protein	0.884302	1.84587	1.71018e-05	9.8131e-05
MSMEG_4485	glyS	glycyl-tRNA synthetase	0.61187	1.52824	1.72165e-05	9.86984e-05
MSMEG_0265	MSMEG_0265	uracil DNA glycosylase superfamily protein	-1.88323	0.271077	1.7272e-05	9.8926e-05
MSMEG_1007	MSMEG_1007	transporter	-0.895312	0.537631	1.7614e-05	0.000100516
MSMEG_1774	MSMEG_1774	hypothetical protein MSMEG_1774	-1.09244	0.468966	1.76071e-05	0.000100516
MSMEG_3905	MSMEG_3905	hypothetical protein MSMEG_3905	0.755239	1.68791	1.75977e-05	0.000100516
MSMEG_4272	MSMEG_4272	HesB/YadR/YfhF family protein	0.991468	1.98821	1.75963e-05	0.000100516
MSMEG_4208	MSMEG_4208	integral membrane protein	1.43592	2.70555	1.80047e-05	0.000102651
MSMEG_4762	MSMEG_4762	ABC transporter	-1.84628	0.278108	1.80822e-05	0.000102999
MSMEG_2434	MSMEG_2434	hypothetical protein MSMEG_2434	-0.824879	0.564529	1.84834e-05	0.000105189
MSMEG_6338	MSMEG_6338	phosphoglycerate mutase	-1.38885	0.381869	1.8933e-05	0.000107649
MSMEG_3616	MSMEG_3616	integral membrane protein	0.881433	1.8422	1.93163e-05	0.000109729
MSMEG_0250	MSMEG_0250	membrane protein, MmpL family protein	0.63464	1.55255	1.95584e-05	0.000111003
MSMEG_4041	MSMEG_4041	hydroxyquinol 1,2-dioxygenase	0.832113	1.78029	1.96043e-05	0.000111162
MSMEG_0794	MSMEG_0794	hypothetical protein MSMEG_0794	0.672833	1.5942	1.97775e-05	0.000112043
MSMEG_3793	infC	translation initiation factor IF-3	0.577896	1.49267	2.01504e-05	0.000114001
MSMEG_6936	MSMEG_6936	hypothetical protein MSMEG_6936	0.716877	1.64362	2.01598e-05	0.000114001
MSMEG_0394	MSMEG_0394	hypothetical protein MSMEG_0394	0.635417	1.55339	2.03565e-05	0.000115009
MSMEG_0603	MSMEG_0603	acyl-CoA dehydrogenase	0.835785	1.78483	2.05181e-05	0.000115818
MSMEG_0901	MSMEG_0901	hypothetical protein MSMEG_0901	-1.02432	0.491643	2.0552e-05	0.000115905
MSMEG_3030	aroC	chorismate synthase	0.703449	1.62839	2.07624e-05	0.000116985
MSMEG_5580	MSMEG_5580	Ku protein	0.664385	1.58489	2.09546e-05	0.000117962
MSMEG_3455	hslR	heat shock protein 15	0.720333	1.64756	2.0979e-05	0.000117966
MSMEG_5552	MSMEG_5552	hypothetical protein MSMEG_5552	1.26046	2.39572	2.09932e-05	0.000117966
MSMEG_0338	MSMEG_0338	acyl-CoA dehydrogenase	-1.43037	0.371035	2.10713e-05	0.000118299
MSMEG_2725	MSMEG_2725	glutamate transporter permease GluD	-0.684545	0.622202	2.13636e-05	0.000119832
MSMEG_6179	MSMEG_6179	acetyl-coenzyme A synthetase	-0.69265	0.618716	2.16997e-05	0.000121608
MSMEG_6539	MSMEG_6539	hypothetical protein MSMEG_6539	-0.663779	0.631223	2.19247e-05	0.000122758
MSMEG_2431	MSMEG_2431	amidohydrolase	0.640331	1.55869	2.20588e-05	0.000123399
MSMEG_3460	MSMEG_3460	ferric uptake regulation protein	-1.83948	0.279423	2.21571e-05	0.000123838
MSMEG_4623	obgE	GTPase ObgE	0.617278	1.53398	2.22323e-05	0.000124147
MSMEG_6575	MSMEG_6575	beta-lactamase	0.750619	1.68252	2.23812e-05	0.000124867
MSMEG_5050	map	methionine aminopeptidase	-0.778108	0.583131	2.24255e-05	0.000125002
MSMEG_1985	MSMEG_1985	LysR family transcriptional regulator	-0.9046	0.534181	2.2491e-05	0.000125256
MSMEG_0952	hemA	glutamyl-tRNA reductase	0.603221	1.5191	2.26585e-05	0.000126076
MSMEG_3268	MSMEG_3268	ABC transporter permease	-1.44267	0.367886	2.27749e-05	0.000126611
MSMEG_6158	MSMEG_6158	hypothetical protein MSMEG_6158	-0.658113	0.633707	2.29398e-05	0.000127414
MSMEG_1832	MSMEG_1832	hypothetical protein MSMEG_1832	0.780077	1.71722	2.30088e-05	0.000127604
MSMEG_5832	purS	phosphoribosylformylglycinamidine synthase subunit PurS	0.712662	1.63883	2.30149e-05	0.000127604
MSMEG_1108	MSMEG_1108	alpha/beta hydrolase	-0.705223	0.613347	2.31281e-05	0.000128118
MSMEG_6917	leuS	leucyl-tRNA synthetase	0.588967	1.50417	2.33248e-05	0.000129093
MSMEG_2201	MSMEG_2201	ZbpA protein	0.702111	1.62688	2.33598e-05	0.000129172
MSMEG_6477	msrA	methionine sulfoxide reductase A	0.690808	1.61419	2.349e-05	0.000129777
MSMEG_1050	MSMEG_1050	SAM-dependent methyltransferase	-0.684571	0.622191	2.37982e-05	0.000131364
MSMEG_0795	MSMEG_0795	ABC transporter ATP-binding protein	0.644158	1.56283	2.41115e-05	0.000132975
MSMEG_0057	MSMEG_0057	hypothetical protein MSMEG_0057	-0.756779	0.591816	2.43506e-05	0.000134175
MSMEG_5302	MSMEG_5302	aerobic C4-dicarboxylate transporter	0.672444	1.59377	2.46025e-05	0.000135444
MSMEG_5544	MSMEG_5544	short chain dehydrogenase	0.77281	1.70859	2.46512e-05	0.000135593
MSMEG_1692	MSMEG_1692	ECF-family protein RNA polymerase sigma factor	-1.38913	0.381794	2.47303e-05	0.000135908
MSMEG_6733	MSMEG_6733	carbon-nitrogen hydrolase	-0.852071	0.553989	2.48295e-05	0.000136333
MSMEG_3740	rluB	ribosomal large subunit pseudouridine synthase B	0.621878	1.53888	2.4931e-05	0.00013677
MSMEG_2330	MSMEG_2330	SAM-dependent methyltransferase	-0.673547	0.626963	2.5e-05	0.000137028
MSMEG_0310	MSMEG_0310		-1.18741	0.439091	2.53571e-05	0.000138742
MSMEG_2726	MSMEG_2726	glutamate permease	-0.671971	0.627649	2.53449e-05	0.000138742
MSMEG_5066	MSMEG_5066	integral membrane protein	0.736331	1.66593	2.57278e-05	0.000140647
MSMEG_5701	moaE	molybdopterin converting factor subunit 2	0.777999	1.71475	2.59246e-05	0.000141599
MSMEG_5396	MSMEG_5396	KDP operon transcriptional regulatory protein KdpE	1.43657	2.70676	2.64805e-05	0.000144508
MSMEG_5207	MSMEG_5207	hypothetical protein MSMEG_5207	-2.18182	0.220398	2.71133e-05	0.000147832
MSMEG_5247	MSMEG_5247	PhoH family protein	0.722247	1.64975	2.71518e-05	0.000147913
MSMEG_3157	MSMEG_3157	hypothetical protein MSMEG_3157	0.81406	1.75815	2.72247e-05	0.000148181
MSMEG_5100	MSMEG_5100	indolepyruvate ferredoxin oxidoreductase	0.733588	1.66277	2.84317e-05	0.000154616
MSMEG_6112	MSMEG_6112	hypothetical protein MSMEG_6112	-0.732742	0.601759	2.87204e-05	0.00015605
MSMEG_5590	MSMEG_5590	carboxylate-amine ligase	-1.3509	0.392047	2.89609e-05	0.00015722
MSMEG_2755	MSMEG_2755	hypothetical protein MSMEG_2755	0.640907	1.55931	2.92782e-05	0.000158737
MSMEG_3906	MSMEG_3906	tRNA (adenine-N(1)-)-methyltransferase	-0.724649	0.605144	2.92912e-05	0.000158737
MSMEG_2629	rbfA	ribosome-binding factor A	0.614023	1.53052	2.97973e-05	0.000161339
MSMEG_6212	MSMEG_6212	hemerythrin HHE cation binding domain-containing protein	-1.12762	0.457669	3.00603e-05	0.000162623
MSMEG_5702	MSMEG_5702	molybdenum cofactor synthesis domain-containing protein	0.806179	1.74857	3.02596e-05	0.000163559
MSMEG_0234	MSMEG_0234	metallopeptidase	0.627118	1.54448	3.03756e-05	0.000164044
MSMEG_0078	MSMEG_0078	hypothetical protein MSMEG_0078	-0.665291	0.630561	3.0467e-05	0.000164395
MSMEG_5611	MSMEG_5611	spore protein	0.937422	1.9151	3.09806e-05	0.000167022
MSMEG_2672	MSMEG_2672	acyl-CoA synthetase	0.864508	1.82072	3.15618e-05	0.000170009
MSMEG_6086	MSMEG_6086	antibiotic biosynthesis monooxygenase domain-containing protein	0.715993	1.64261	3.17753e-05	0.000171011
MSMEG_2264	MSMEG_2264	peptidase M52, hydrogen uptake protein	-1.17415	0.443144	3.21827e-05	0.000173055
MSMEG_5931	MSMEG_5931	short chain dehydrogenase	-1.50783	0.351639	3.25395e-05	0.000174823
MSMEG_0847	MSMEG_0847	monovalent cation/H+ antiporter subunit C	0.731301	1.66014	3.33942e-05	0.000179261
MSMEG_3269	MSMEG_3269	sugar ABC transporter ATP-binding protein	-1.38462	0.382991	3.38622e-05	0.00018146
MSMEG_5292	MSMEG_5292	hypothetical protein MSMEG_5292	1.00456	2.00633	3.38434e-05	0.00018146
MSMEG_2157	MSMEG_2157	hypothetical protein MSMEG_2157	1.41454	2.66574	3.39665e-05	0.000181856
MSMEG_2391	ppk	polyphosphate kinase	-0.683917	0.622473	3.39942e-05	0.000181856
MSMEG_0797	MSMEG_0797		0.620645	1.53756	3.40663e-05	0.000182085
MSMEG_4141	MSMEG_4141	hypothetical protein MSMEG_4141	1.37126	2.58697	3.41415e-05	0.000182331
MSMEG_4274	cobU	cobinamide kinase / cobinamide phosphate guanyltransferase	0.796908	1.73737	3.45661e-05	0.000184441
MSMEG_1485	map	methionine aminopeptidase	0.70454	1.62963	3.49525e-05	0.000186209
MSMEG_3907	MSMEG_3907	recombinase B	-0.79331	0.577019	3.49869e-05	0.000186209
MSMEG_5273	MSMEG_5273	acetyl-CoA acetyltransferase	-0.579997	0.668965	3.49795e-05	0.000186209
MSMEG_4167	MSMEG_4167	alcohol dehydrogenase	0.881719	1.84257	3.50816e-05	0.000186554
MSMEG_5305	MSMEG_5305	choline dehydrogenase	1.15303	2.22381	3.56376e-05	0.00018935
MSMEG_5354	MSMEG_5354	O-methyltransferase, family protein 2	1.05646	2.07983	3.56978e-05	0.000189508
MSMEG_3201	nadC	nicotinate-nucleotide pyrophosphorylase	0.687232	1.61019	3.62923e-05	0.0001925
MSMEG_2670	thyA	thymidylate synthase	0.675326	1.59696	3.65857e-05	0.000193727
MSMEG_3042	MSMEG_3042	bifunctional pyrimidine regulatory protein PyrR/uracil phosphoribosyltransferase	0.771138	1.70662	3.65647e-05	0.000193727
MSMEG_4086	ssuD	nitrilotriacetate monooxygenase component A	-1.24528	0.421826	3.73287e-05	0.000197494
MSMEG_6211	MSMEG_6211	hypothetical protein MSMEG_6211	-1.85894	0.275678	3.79381e-05	0.000200548
MSMEG_2299	MSMEG_2299	ribonucleotide-diphosphate reductase subunit alpha	-0.869726	0.547251	3.80475e-05	0.000200956
MSMEG_6754	MSMEG_6754	MaoC like domain-containing protein	-0.691546	0.61919	3.85072e-05	0.000203213
MSMEG_5284	MSMEG_5284	patatin	0.674288	1.59581	4.0236e-05	0.000212156
MSMEG_2387	leuC	isopropylmalate isomerase large subunit	0.695687	1.61966	4.03856e-05	0.000212766
MSMEG_2668	MSMEG_2668	hypothetical protein MSMEG_2668	-0.829162	0.562856	4.1797e-05	0.000220016
MSMEG_1764	MSMEG_1764	L-lysine aminotransferase	0.911566	1.88109	4.19969e-05	0.000220882
MSMEG_5503	MSMEG_5503	hypothetical protein MSMEG_5503	-1.34661	0.393215	4.22182e-05	0.000221859
MSMEG_6049	MSMEG_6049	hypothetical protein MSMEG_6049	-1.16568	0.445754	4.27977e-05	0.000224526
MSMEG_6271	leuA	2-isopropylmalate synthase	0.686668	1.60956	4.27709e-05	0.000224526
MSMEG_0888	MSMEG_0888	hypothetical protein MSMEG_0888	-1.09787	0.467205	4.35208e-05	0.000228128
MSMEG_3649	MSMEG_3649	hypothetical protein MSMEG_3649	-0.682028	0.623288	4.35796e-05	0.000228245
MSMEG_2822	MSMEG_2822		1.20223	2.30096	4.39468e-05	0.000229975
MSMEG_1039	MSMEG_1039	periplasmic binding protein	-0.795402	0.576182	4.41832e-05	0.000231018
MSMEG_1876	MSMEG_1876	lipoprotein LpqB	0.580467	1.49533	4.42593e-05	0.000231222
MSMEG_3430	MSMEG_3430	SAM-dependent methyltransferase	0.871948	1.83013	4.44675e-05	0.000232116
MSMEG_1751	MSMEG_1751	norsolorinic acid reductase	0.957487	1.94192	4.52643e-05	0.000236077
MSMEG_4339	MSMEG_4339	hypothetical protein MSMEG_4339	-1.05608	0.480936	4.55127e-05	0.000237175
MSMEG_3774	argB	acetylglutamate kinase	0.70067	1.62526	4.60418e-05	0.000239732
MSMEG_2793	MSMEG_2793	sensor-type histidine kinase PrrB	-0.849149	0.555112	4.62431e-05	0.000240379
MSMEG_6842	MSMEG_6842	2,2-dialkylglycine decarboxylase	-1.85757	0.275941	4.62324e-05	0.000240379
MSMEG_6501	MSMEG_6501	hypothetical protein MSMEG_6501	-1.3973	0.37964	4.70006e-05	0.000244114
MSMEG_2418	rnc	ribonuclease III	0.663775	1.58422	4.70555e-05	0.000244196
MSMEG_2522	MSMEG_2522	efflux ABC transporter permease	1.60637	3.04484	4.72026e-05	0.000244756
MSMEG_1019	MSMEG_1019	ribonucleotide-diphosphate reductase subunit alpha	-0.821667	0.565788	4.74037e-05	0.000245595
MSMEG_0363	MSMEG_0363	TetR family transcriptional regulator	0.607537	1.52366	4.75603e-05	0.000246202
MSMEG_2628	infB	translation initiation factor IF-2	0.584221	1.49923	4.89891e-05	0.000253388
MSMEG_1385	MSMEG_1385	PAP2 superfamily protein	-0.655864	0.634695	4.92821e-05	0.000254692
MSMEG_3061	priA	primosome assembly protein PriA	-0.969821	0.510569	4.94416e-05	0.000255305
MSMEG_3087	secG	preprotein translocase subunit SecG	0.649883	1.56904	4.95381e-05	0.000255592
MSMEG_3501	MSMEG_3501	hypothetical protein MSMEG_3501	1.60131	3.03418	5.07852e-05	0.00026181
MSMEG_1026	MSMEG_1026	acetyltransferase	0.744608	1.67552	5.10703e-05	0.000263063
MSMEG_5932	MSMEG_5932	hypothetical protein MSMEG_5932	-1.7124	0.305153	5.17134e-05	0.000266155
MSMEG_6898	MSMEG_6898	hypothetical protein MSMEG_6898	1.2029	2.30202	5.19586e-05	0.000267197
MSMEG_6109	MSMEG_6109	LpqG protein	-0.816033	0.568002	5.22035e-05	0.000268236
MSMEG_2493	MSMEG_2493	aminotransferase, class I and II family protein	1.24235	2.36584	5.24012e-05	0.00026903
MSMEG_2630	MSMEG_2630	DHH family protein	0.575793	1.4905	5.27579e-05	0.000270588
MSMEG_4382	MSMEG_4382	dehydrogenase/reductase SDR family protein member 10	-1.26293	0.416697	5.27912e-05	0.000270588
MSMEG_2321	serB	phosphoserine phosphatase	0.63212	1.54984	5.30185e-05	0.00027153
MSMEG_5773	MSMEG_5773	fatty acid desaturase	0.695438	1.61938	5.3266e-05	0.000272574
MSMEG_6116	MSMEG_6116	OHCU decarboxylase	-0.643031	0.640366	5.51788e-05	0.00028213
MSMEG_4084	MSMEG_4084	acyl-CoA dehydrogenase	-0.748326	0.595294	5.59939e-05	0.000286064
MSMEG_3298	MSMEG_3298	response regulator receiver domain-containing protein	0.693444	1.61714	5.62222e-05	0.000286995
MSMEG_2955	MSMEG_2955	hypothetical protein MSMEG_2955	-1.19073	0.438081	5.63459e-05	0.000287392
MSMEG_3754	MSMEG_3754	hypothetical protein MSMEG_3754	0.640957	1.55936	5.64562e-05	0.000287719
MSMEG_2309	MSMEG_2309	transcriptional regulatory protein	0.59687	1.51243	5.67379e-05	0.000288919
MSMEG_5239	glpX	fructose 1,6-bisphosphatase II	0.649127	1.56822	5.69117e-05	0.000289568
MSMEG_6101	folK	2-amino-4-hydroxy-6-hydroxymethyldihydropteridine pyrophosphokinase	0.723851	1.65159	5.7003e-05	0.000289796
MSMEG_4621	proB	gamma-glutamyl kinase	0.603415	1.51931	5.82385e-05	0.000295837
MSMEG_2454	MSMEG_2454	translation initiation inhibitor	0.991396	1.98811	5.8987e-05	0.000299395
MSMEG_5422	MSMEG_5422	nucleoside triphosphate pyrophosphohydrolase	0.837021	1.78636	6.00551e-05	0.000304387
MSMEG_6911	MSMEG_6911	ABC transporter ATP-binding protein	-1.50687	0.351873	6.0068e-05	0.000304387
MSMEG_6053	bluB	cob(II)yrinic acid a,c-diamide reductase	-1.05104	0.482619	6.01938e-05	0.000304777
MSMEG_3886	tatC	twin arginine-targeting protein translocase TatC	0.57674	1.49148	6.04565e-05	0.000305859
MSMEG_5783	MSMEG_5783		0.620095	1.53698	6.05499e-05	0.000306084
MSMEG_1806	MSMEG_1806	hypothetical protein MSMEG_1806	-0.689089	0.620245	6.06534e-05	0.000306359
MSMEG_5667	MSMEG_5667	phytoene dehydrogenase	0.690905	1.6143	6.09865e-05	0.000307792
MSMEG_1651	metX	homoserine O-acetyltransferase	0.618731	1.53552	6.27822e-05	0.000316599
MSMEG_6520	MSMEG_6520	orotate phosphoribosyltransferase	-0.745977	0.596264	6.28335e-05	0.000316602
MSMEG_1954	MSMEG_1954	ABC transporter	0.714642	1.64108	6.35286e-05	0.000319331
MSMEG_4630	valS	valyl-tRNA synthetase	0.562153	1.47647	6.34826e-05	0.000319331
MSMEG_6615	MSMEG_6615	hypothetical protein MSMEG_6615	-2.37521	0.192748	6.34504e-05	0.000319331
MSMEG_5902	MSMEG_5902	hypothetical protein MSMEG_5902	-0.61648	0.652261	6.35834e-05	0.000319349
MSMEG_4754	MSMEG_4754	K+-dependent Na+/Ca+ exchanger-like protein	-0.737519	0.59977	6.41256e-05	0.000321813
MSMEG_1721	MSMEG_1721	IS1137, transposase orfB	-1.34684	0.393152	6.42577e-05	0.000322218
MSMEG_5782	pstS	phosphate ABC transporter substrate-binding protein	0.68818	1.61125	6.46584e-05	0.000323967
MSMEG_6215	MSMEG_6215	hypothetical protein MSMEG_6215	-1.18155	0.440877	6.48876e-05	0.000324854
MSMEG_4487	MSMEG_4487	ferric uptake regulation protein	0.89769	1.86308	6.54006e-05	0.00032716
MSMEG_3650	MSMEG_3650	integral membrane protein	-0.740342	0.598598	6.5966e-05	0.000329725
MSMEG_2412	pyc	pyruvate carboxylase	0.570989	1.48554	6.60272e-05	0.000329766
MSMEG_4530	cysA	sulfate ABC transporter ATP-binding protein	-0.60837	0.655937	6.82217e-05	0.000340454
MSMEG_0635	MSMEG_0635	hypothetical protein MSMEG_0635	0.753776	1.6862	6.8368e-05	0.000340911
MSMEG_1825	rfbD	dTDP-4-dehydrorhamnose reductase	0.676969	1.59878	6.9152e-05	0.000344546
MSMEG_2360	MSMEG_2360	4-coumarate--CoA ligase	-0.782538	0.581343	6.98301e-05	0.000347647
MSMEG_0729	MSMEG_0729	hypothetical protein MSMEG_0729	-1.62328	0.324598	7.03649e-05	0.000350031
MSMEG_3434	MSMEG_3434	peptidyl-prolyl cis-trans isomerase domain-containing protein	-0.776211	0.583898	7.04897e-05	0.000350372
MSMEG_1343	MSMEG_1343		0.627316	1.54469	7.09156e-05	0.000352208
MSMEG_5936	MSMEG_5936	hypothetical protein MSMEG_5936	-0.932943	0.523789	7.26526e-05	0.000360548
MSMEG_0369	MSMEG_0369	hypothetical protein MSMEG_0369	-1.22055	0.429119	7.38307e-05	0.000366104
MSMEG_6127	MSMEG_6127	anti-anti-sigma factor	0.570812	1.48536	7.40318e-05	0.00036681
MSMEG_5712	MSMEG_5712	LysR family transcriptional regulator	-0.855621	0.552628	7.4127e-05	0.00036699
MSMEG_2287	MSMEG_2287	transporter	-0.811399	0.569829	7.59149e-05	0.000375544
MSMEG_3602	MSMEG_3602	ribose transport ATP-binding protein RbsA	-0.896244	0.537284	7.59878e-05	0.000375607
MSMEG_4476	MSMEG_4476	hypothetical protein MSMEG_4476	-0.951703	0.517022	7.69397e-05	0.000380011
MSMEG_1041	serB	phosphoserine phosphatase	0.638134	1.55631	7.76726e-05	0.000383328
MSMEG_3163	MSMEG_3163	gp55 protein	-0.957812	0.514837	7.77425e-05	0.00038337
MSMEG_0731	MSMEG_0731	hypothetical protein MSMEG_0731	-1.25455	0.419124	7.79069e-05	0.000383877
MSMEG_0951	MSMEG_0951	glutaredoxin	0.781613	1.71905	7.8153e-05	0.000384786
MSMEG_2470	MSMEG_2470	acyl-CoA thioesterase	-0.918701	0.528985	7.88727e-05	0.000388024
MSMEG_6405	MSMEG_6405	Erp protein	0.648113	1.56712	7.99697e-05	0.000393111
MSMEG_4277	cobS	cobalamin synthase	0.853798	1.80725	8.12561e-05	0.00039912
MSMEG_1484	adk	adenylate kinase	0.581087	1.49598	8.33719e-05	0.000409191
MSMEG_1337	MSMEG_1337		2.07979	4.22747	8.3681e-05	0.000410385
MSMEG_1366	MSMEG_1366	ABC transporter ATP-binding protein	-0.723543	0.605608	8.42011e-05	0.000412531
MSMEG_5188	MSMEG_5188	caax amino protease	-1.15803	0.448123	8.42506e-05	0.000412531
MSMEG_3558	MSMEG_3558	carboxymethylenebutenolidase	1.48956	2.80804	8.58519e-05	0.000420042
MSMEG_4333	MSMEG_4333	TetR family transcriptional regulator	1.00547	2.0076	8.59212e-05	0.000420052
MSMEG_4715	MSMEG_4715	acyl-CoA dehydrogenase	-0.822759	0.56536	8.61377e-05	0.000420781
MSMEG_0136	MSMEG_0136	virulence factor Mce family protein	-0.608179	0.656024	8.63123e-05	0.000421304
MSMEG_3802	MSMEG_3802	hypothetical protein MSMEG_3802	-0.875314	0.545135	8.66926e-05	0.000422585
Ms1	MSMEG_Ms1	Ms1 RNA	-2.39154	0.190579	8.67101e-05	0.000422585
MSMEG_4533	MSMEG_4533	sulfate-binding protein	-0.755649	0.59228	8.69432e-05	0.00042339
MSMEG_3491	MSMEG_3491	hypothetical protein MSMEG_3491	0.76766	1.70251	8.90172e-05	0.000433153
MSMEG_2527	MSMEG_2527	hypothetical protein MSMEG_2527	1.50821	2.84458	8.93141e-05	0.000434258
MSMEG_2883	MSMEG_2883	acyl-CoA synthetase	-1.38609	0.382599	8.961e-05	0.000435358
MSMEG_5526	MSMEG_5526	peptidoglycan-binding LysM	-0.760095	0.590457	8.99852e-05	0.000436841
MSMEG_0592	MSMEG_0592	rhamnose catabolism operon transcriptional regulator	-1.15656	0.448582	9.11599e-05	0.0004422
MSMEG_1671	MSMEG_1671	succinate dehydrogenase hydrophobic membrane anchor protein SdhD	-0.792985	0.577149	9.23655e-05	0.0004477
MSMEG_0690	MSMEG_0690	(Fe-S)-binding protein	0.560859	1.47515	9.28033e-05	0.000449473
MSMEG_1958	MSMEG_1958	PDZ domain-containing protein	-0.762034	0.589664	9.31233e-05	0.000450674
MSMEG_1194	MSMEG_1194	hypothetical protein MSMEG_1194	-1.01974	0.493204	9.33391e-05	0.000451368
MSMEG_2936	MSMEG_2936	hydrolase, nudix family protein	0.582434	1.49737	9.35467e-05	0.000452022
MSMEG_5614	MSMEG_5614	hypothetical protein MSMEG_5614	-1.24376	0.422271	9.4155e-05	0.000454609
MSMEG_6167	MSMEG_6167	type II secretion system protein F	2.70023	6.49904	9.43471e-05	0.000455184
MSMEG_6584	MSMEG_6584	acyl-CoA dehydrogenase	-0.797883	0.575193	9.48293e-05	0.000457158
MSMEG_2614	MSMEG_2614	ElaA protein	0.654667	1.57425	9.54013e-05	0.00045956
MSMEG_2105	MSMEG_2105	ATP dependent DNA ligase	-1.14007	0.453737	9.62054e-05	0.000463076
MSMEG_3641	MSMEG_3641	hypothetical protein MSMEG_3641	0.576845	1.49158	9.63421e-05	0.000463377
MSMEG_4625	rplU	50S ribosomal protein L21	0.619775	1.53664	9.74343e-05	0.00046827
MSMEG_6604	MSMEG_6604	TetR family transcriptional regulator	-1.17764	0.442073	9.84632e-05	0.000472851
MSMEG_0222	MSMEG_0222	hypothetical protein MSMEG_0222	-0.863722	0.549533	9.89728e-05	0.000474932
MSMEG_3188	bioA	adenosylmethionine-8-amino-7-oxononanoate aminotransferase	-0.737245	0.599884	9.92456e-05	0.000475876
MSMEG_2503	MSMEG_2503	hypothetical protein MSMEG_2503	-0.863637	0.549565	9.93836e-05	0.000476172
MSMEG_3898	thpD	ectoine hydroxylase	-1.34779	0.392892	0.00010037	0.000480162
MSMEG_4966	MSMEG_4966	CalU12 protein	0.669772	1.59082	0.000100345	0.000480162
MSMEG_6590	MSMEG_6590	hypothetical protein MSMEG_6590	-1.09073	0.469525	0.000101374	0.000484593
MSMEG_0791	thiO	glycine oxidase ThiO	0.616541	1.53319	0.00010167	0.000485636
MSMEG_0875	MSMEG_0875	sialic acid transporter	-1.09693	0.467511	0.00010233	0.000488412
MSMEG_4961	MSMEG_4961	hypothetical protein MSMEG_4961	1.11725	2.16933	0.000104796	0.000499804
MSMEG_1222	MSMEG_1222	ISMsm6, transposase	-1.19019	0.438244	0.000104921	0.000500017
MSMEG_1639	MSMEG_1639	hypothetical protein MSMEG_1639	0.721027	1.64835	0.000105167	0.000500659
MSMEG_3465	MSMEG_3465	fatty-acid--CoA ligase	-0.670408	0.628329	0.000105216	0.000500659
MSMEG_3171	MSMEG_3171	hypothetical protein MSMEG_3171	0.799786	1.74084	0.0001061	0.000504481
MSMEG_1342	MSMEG_1342	(3R)-hydroxyacyl-ACP dehydratase subunit HadC	0.573082	1.4877	0.000108383	0.000514943
MSMEG_2766	MSMEG_2766	hypothetical protein MSMEG_2766	0.6649	1.58546	0.000108971	0.000517344
MSMEG_0554	MSMEG_0554	ABC transporter permease	-2.11835	0.230311	0.000109893	0.000521326
MSMEG_5914	MSMEG_5914	acyl-CoA synthetase	-0.914182	0.530645	0.000110108	0.000521948
MSMEG_3139	MSMEG_3139	enoyl-CoA hydratase	0.698174	1.62245	0.000110385	0.000522865
MSMEG_0008	MSMEG_0008		1.0031	2.0043	0.0001117	0.000528689
MSMEG_1854	MSMEG_1854	valosin containing protein-1	-0.78784	0.57921	0.000113219	0.000535476
MSMEG_5234	MSMEG_5234	short-chain dehydrogenase/reductase SDR	-1.28763	0.409624	0.000115723	0.000546903
MSMEG_4671	clpX	ATP-dependent protease ATP-binding subunit ClpX	-0.577219	0.670255	0.000117242	0.000553662
MSMEG_4250	MSMEG_4250	membrane transport ATPase	-0.593875	0.662561	0.000117836	0.000556048
MSMEG_3980	MSMEG_3980	GntR family transcriptional regulator	0.802001	1.74352	0.000119617	0.000564023
MSMEG_2303	MSMEG_2303	integral membrane transporter	0.746227	1.6774	0.00011986	0.000564745
MSMEG_5007	MSMEG_5007	LprB protein	-0.736379	0.600244	0.000120565	0.000567639
MSMEG_4206	MSMEG_4206		1.14536	2.21201	0.000121355	0.000570924
MSMEG_6869	MSMEG_6869	regulatory protein	-1.06359	0.478442	0.000123055	0.000578488
MSMEG_6921	MSMEG_6921	hypothetical protein MSMEG_6921	0.633665	1.5515	0.000124182	0.000583345
MSMEG_2733	MSMEG_2733	hypothetical protein MSMEG_2733	-1.07581	0.474403	0.000124946	0.000586494
MSMEG_0985	MSMEG_0985	sugar transporter family protein	-0.684151	0.622372	0.000125229	0.000587383
MSMEG_0104	MSMEG_0104	LysR family transcriptional regulator	-1.37772	0.384827	0.000125629	0.000588814
MSMEG_1783	MSMEG_1783	hypothetical protein MSMEG_1783	-1.8553	0.276375	0.000126338	0.000591049
MSMEG_4314	MSMEG_4314	hypothetical protein MSMEG_4314	0.659005	1.57899	0.000126387	0.000591049
MSMEG_5264	MSMEG_5264	hypothetical protein MSMEG_5264	0.596135	1.51166	0.00012639	0.000591049
MSMEG_1284	MSMEG_1284	twitching motility protein PilT	0.853815	1.80727	0.000127129	0.000593618
MSMEG_1368	rpoC	DNA-directed RNA polymerase subunit beta\'	0.526308	1.44024	0.000127093	0.000593618
MSMEG_5022	MSMEG_5022	flavin-containing monooxygenase FMO	2.19499	4.57886	0.000127402	0.000594449
MSMEG_4532	cysT	sulfate ABC transporter permease CysT	-0.814348	0.568665	0.000130259	0.000607325
MSMEG_4233	MSMEG_4233	penicillin binding protein transpeptidase domain-containing protein	0.5311	1.44503	0.000131204	0.000611272
MSMEG_4978	cysNC	bifunctional sulfate adenylyltransferase subunit 1/adenylylsulfate kinase	-1.14431	0.452405	0.000132379	0.000616289
MSMEG_6585	MSMEG_6585	acyl-CoA dehydrogenase	-0.831701	0.561866	0.000132603	0.000616869
MSMEG_3229	MSMEG_3229	hypothetical protein MSMEG_3229	0.629287	1.5468	0.000133482	0.000620498
MSMEG_1782	MSMEG_1782	oxidoreductase, short chain dehydrogenase/reductase	-2.03622	0.243801	0.000135785	0.000630615
MSMEG_5088	MSMEG_5088	hypothetical protein MSMEG_5088	-0.754806	0.592626	0.000135861	0.000630615
MSMEG_2399	ung	uracil-DNA glycosylase	-0.824079	0.564843	0.000137754	0.000638928
MSMEG_0393	MSMEG_0393	Fmt protein	0.614478	1.531	0.000138322	0.000641086
MSMEG_0793	thiG	thiazole synthase	0.592651	1.50802	0.000138867	0.000643136
MSMEG_3308	MSMEG_3308	universal stress protein family protein	-0.986726	0.504622	0.000139435	0.000645287
MSMEG_4989	MSMEG_4989	sensor histidine kinase	0.864444	1.82064	0.000140226	0.000648467
MSMEG_4380	MSMEG_4380	ABC transporter permease	1.18574	2.2748	0.000141116	0.000652099
MSMEG_2385	MSMEG_2385		1.0172	2.02399	0.000144818	0.000668713
MSMEG_0686	MSMEG_0686	oxidoreductase	-0.865607	0.548815	0.000147237	0.00067888
MSMEG_5645	MSMEG_5645	hypothetical protein MSMEG_5645	-1.2848	0.410429	0.000147233	0.00067888
MSMEG_1930	MSMEG_1930	DEAD/DEAH box helicase	0.893238	1.85734	0.000147381	0.000678982
MSMEG_5673	MSMEG_5673	transcriptional regulator	-0.664819	0.630768	0.000147477	0.000678982
MSMEG_4614	MSMEG_4614	GAF family protein	0.989846	1.98597	0.000150159	0.000690819
MSMEG_4646	MSMEG_4646	pyruvate synthase	0.671793	1.59305	0.000150551	0.000692113
MSMEG_5223	MSMEG_5223	hypothetical protein MSMEG_5223	-0.549711	0.683157	0.00015159	0.000696378
MSMEG_5308	MSMEG_5308	hypothetical protein MSMEG_5308	0.607319	1.52343	0.0001526	0.000700499
MSMEG_4719	MSMEG_4719	peptidase S9, prolyl oligopeptidase	-0.669505	0.628723	0.000153539	0.000704295
MSMEG_1843	ahcY		-0.579996	0.668966	0.00015877	0.000727539
MSMEG_2599	MSMEG_2599	GntR family transcriptional regulator	0.932836	1.90902	0.00015884	0.000727539
MSMEG_0652	MSMEG_0652	hypothetical protein MSMEG_0652	-0.998457	0.500535	0.000159454	0.00072982
MSMEG_3454	MSMEG_3454	hypothetical protein MSMEG_3454	0.639815	1.55813	0.000160869	0.000735757
MSMEG_0240	MSMEG_0240	hypothetical protein MSMEG_0240	-0.666032	0.630238	0.000161726	0.000739132
MSMEG_3181	MSMEG_3181	hypothetical protein MSMEG_3181	1.25066	2.3795	0.00016251	0.000742171
MSMEG_1281	MSMEG_1281	hypothetical protein MSMEG_1281	0.585096	1.50014	0.000163264	0.000745073
MSMEG_2414	coaD	phosphopantetheine adenylyltransferase	0.577195	1.49195	0.000164199	0.00074879
MSMEG_1239	MSMEG_1239	ISMsm4, transposase	-1.07089	0.476024	0.000165171	0.000752675
MSMEG_5403	cadA	cadmium-translocating P-type ATPase	-1.12873	0.457319	0.000165559	0.000753341
MSMEG_6815	MSMEG_6815	hypothetical protein MSMEG_6815	-0.964239	0.512549	0.00016555	0.000753341
MSMEG_2526	tynA	tyramine oxidase	1.05711	2.08075	0.000170548	0.000775476
MSMEG_6102	folB	dihydroneopterin aldolase	0.760854	1.69449	0.000170789	0.00077601
MSMEG_4912	MSMEG_4912	helicase	-0.704543	0.613637	0.000172361	0.00078258
MSMEG_4273	MSMEG_4273	integral membrane protein	0.683776	1.60634	0.000174097	0.000789891
MSMEG_2295	MSMEG_2295	TetR family transcriptional regulator	-0.948354	0.518223	0.000174531	0.000791285
MSMEG_1638	MSMEG_1638	roadblock/LC7 domain-contain protein	0.67276	1.59412	0.000174781	0.000791843
MSMEG_3917	MSMEG_3917	hypothetical protein MSMEG_3917	0.98821	1.98372	0.00017543	0.000794204
MSMEG_1517	MSMEG_1517	hypothetical protein MSMEG_1517	0.62831	1.54575	0.00017635	0.000796636
MSMEG_4474	MSMEG_4474	acyl-CoA oxidase	-0.583976	0.667123	0.000176116	0.000796636
MSMEG_5107	MSMEG_5107	hypothetical protein MSMEG_5107	1.44589	2.72431	0.00017632	0.000796636
MSMEG_2605	MSMEG_2605	GntR family transcriptional regulator	0.730446	1.65915	0.000177851	0.000802839
MSMEG_0887	MSMEG_0887	hypothetical protein MSMEG_0887	-1.0104	0.496409	0.000179463	0.000809528
MSMEG_5477	MSMEG_5477	2-hydroxy-3-oxopropionate reductase	-1.21572	0.430559	0.000180735	0.000814678
MSMEG_2320	ctaD		0.510277	1.42432	0.000183002	0.000824299
MSMEG_3613	MSMEG_3613	hypothetical protein MSMEG_3613	1.04567	2.06432	0.000185765	0.000836143
MSMEG_0358	MSMEG_0358	ribonucleotide-diphosphate reductase subunit beta	-0.947988	0.518355	0.000186092	0.00083701
MSMEG_5101	MSMEG_5101	hypothetical protein MSMEG_5101	0.75768	1.69077	0.000186794	0.000839566
MSMEG_1272	MSMEG_1272	ribosylglycohydrolase	0.66539	1.586	0.000187764	0.000843317
MSMEG_4896	MSMEG_4896	fatty-acid--CoA ligase	-0.553419	0.681403	0.000190796	0.000856321
MSMEG_3743	soj	SpoOJ regulator protein	0.550119	1.46421	0.000193286	0.00086687
MSMEG_1283	MSMEG_1283	ribbon-helix-helix transcription factor, family protein	1.12631	2.183	0.000196044	0.000878235
MSMEG_3672	MSMEG_3672	transporter small multidrug resistance (SMR) family protein	-1.12082	0.459832	0.000196101	0.000878235
MSMEG_3008	MSMEG_3008	sigma 54 type regulator	0.772545	1.70828	0.000197885	0.00088559
MSMEG_1647	MSMEG_1647	bifunctional 5,10-methylene-tetrahydrofolate dehydrogenase/ 5,10-methylene-tetrahydrofolate cyclohydrolase	0.616712	1.53338	0.000199951	0.000893838
MSMEG_2350	MSMEG_2350	hypothetical protein MSMEG_2350	-0.928026	0.525577	0.000200015	0.000893838
MSMEG_0244	MSMEG_0244	two component response transcriptional regulatory protein prra	-0.732592	0.601822	0.000200468	0.000895225
MSMEG_3801	MSMEG_3801	hypothetical protein MSMEG_3801	-0.782331	0.581427	0.000201485	0.000899121
MSMEG_6906	MSMEG_6906	hydrolase	-0.670837	0.628142	0.0002022	0.00090167
MSMEG_1845	MSMEG_1845	hypothetical protein MSMEG_1845	-1.2098	0.432329	0.000202931	0.000904283
MSMEG_2246	MSMEG_2246	hypothetical protein MSMEG_2246	-1.12738	0.457747	0.00020477	0.000911824
MSMEG_0139	MSMEG_0139	mce-family protein mce1f	-0.543688	0.686015	0.00020579	0.000914409
MSMEG_0367	MSMEG_0367	O-demethylpuromycin-O-methyltransferase	-1.13477	0.455408	0.0002056	0.000914409
MSMEG_6154	MSMEG_6154	adenylate cyclase	-0.579117	0.669373	0.00020571	0.000914409
MSMEG_0107	MSMEG_0107	cell envelope-related function transcriptional attenuator	0.649952	1.56912	0.000207177	0.000919917
MSMEG_3013	MSMEG_3013	transcriptional regulator family protein	0.968634	1.95699	0.000209351	0.000928911
MSMEG_4281	MSMEG_4281	leucyl aminopeptidase	-0.585099	0.666604	0.000210929	0.00093525
MSMEG_6742	MSMEG_6742	hypothetical protein MSMEG_6742	0.94337	1.92301	0.000212706	0.00094246
MSMEG_1365	rplL	50S ribosomal protein L7/L12	0.515367	1.42936	0.000213214	0.000944037
MSMEG_3185	MSMEG_3185		-0.535047	0.690136	0.00021525	0.000952378
MSMEG_5061	MSMEG_5061	extracellular solute-binding protein	-0.583379	0.667399	0.000216096	0.000955445
MSMEG_5046	MSMEG_5046	drug transporter	-0.610321	0.655051	0.000217189	0.000959598
MSMEG_4544	MSMEG_4544	methyltransferase small subunit	-0.98066	0.506748	0.000217611	0.000960781
MSMEG_3251	MSMEG_3251	branched-chain amino acid ABC transporter ATP-binding protein	-0.565881	0.675543	0.000218064	0.000962102
MSMEG_0600	MSMEG_0600	dehydrogenase	-0.961833	0.513404	0.000219292	0.000966835
MSMEG_3742	scpA	segregation and condensation protein A	0.576019	1.49073	0.000221179	0.000974467
MSMEG_2363	MSMEG_2363	amino acid-binding protein	-1.25282	0.419627	0.000221834	0.000976665
MSMEG_6863	MSMEG_6863	aldolase	-0.842834	0.557547	0.000222957	0.000980914
MSMEG_2512	MSMEG_2512	lactate 2-monooxygenase	0.663833	1.58429	0.000223604	0.000983069
MSMEG_5036	MSMEG_5036	rhomboid family protein	-0.97525	0.508652	0.000224935	0.000988224
MSMEG_6169	MSMEG_6169	type II/IV secretion system protein	1.6469	3.1316	0.000228491	0.00100314
MSMEG_3681	MSMEG_3681	hypothetical protein MSMEG_3681	0.652515	1.57191	0.000229145	0.00100531
MSMEG_2610	MSMEG_2610	cobalt transporter ATP-binding subunit	0.66066	1.58081	0.000229599	0.00100659
MSMEG_1040	ctaD		0.499069	1.4133	0.000233258	0.00102191
MSMEG_0083	MSMEG_0083	membrane-anchored mycosin mycp1	-0.626179	0.64789	0.000237484	0.0010397
MSMEG_6029	MSMEG_6029	hypothetical protein MSMEG_6029	-0.888155	0.540305	0.000240712	0.00105309
MSMEG_4581	nadD	nicotinic acid mononucleotide adenylyltransferase	-0.627925	0.647107	0.000241367	0.00105522
MSMEG_2675	MSMEG_2675	ISMsm8, transposase	0.901497	1.868	0.000243489	0.00106375
MSMEG_3148	MSMEG_3148	hypothetical protein MSMEG_3148	0.536073	1.45002	0.000245531	0.00107192
MSMEG_6941	MSMEG_6941	R3H domain-containing protein	0.566455	1.48088	0.000246631	0.00107597
MSMEG_0246	MSMEG_0246	sensor-type histidine kinase PrrB	-0.745854	0.596315	0.000248419	0.00108302
MSMEG_0321	MSMEG_0321	transcriptional regulator	-0.718443	0.607753	0.000249259	0.00108592
MSMEG_3330	MSMEG_3330	hypothetical protein MSMEG_3330	1.2775	2.42419	0.000250344	0.00108989
MSMEG_0339	MSMEG_0339	FMN-dependent monooxygenase	-1.29618	0.407204	0.000252269	0.00109674
MSMEG_2392	MSMEG_2392	hypothetical protein MSMEG_2392	-0.826864	0.563753	0.000252261	0.00109674
MSMEG_1650	MSMEG_1650	methyltransferase type 11	0.556142	1.47033	0.000252668	0.00109771
MSMEG_4943	MSMEG_4943	hypothetical protein MSMEG_4943	-0.634626	0.644108	0.000254973	0.00110695
MSMEG_2747	MSMEG_2747		0.76943	1.7046	0.000256867	0.00111402
MSMEG_6343	MSMEG_6343	hypothetical protein MSMEG_6343	-1.12735	0.457754	0.000256959	0.00111402
MSMEG_4618	MSMEG_4618	isochorismatase	-1.34287	0.394234	0.000257509	0.00111563
MSMEG_2973	MSMEG_2973	peptidyl-prolyl cis-trans isomerase	0.688056	1.61111	0.000259641	0.00112409
MSMEG_0395	MSMEG_0395	hypothetical protein MSMEG_0395	0.676227	1.59796	0.000260335	0.00112631
MSMEG_0757	MSMEG_0757	hypothetical protein MSMEG_0757	1.02334	2.03262	0.000261088	0.00112879
MSMEG_5918	MSMEG_5918	P450 heme-thiolate protein	1.14567	2.21249	0.000262875	0.00113573
MSMEG_6424	MSMEG_6424	transmembrane protein	0.515252	1.42924	0.00026432	0.00114118
MSMEG_0411	MSMEG_0411	acyl-CoA synthetase	-0.543	0.686342	0.000266104	0.00114809
MSMEG_5834	MSMEG_5834	metallo-beta-lactamase superfamily protein	0.8218	1.76761	0.000267219	0.00115211
MSMEG_0762	MSMEG_0762	cytochrome P450	-0.716706	0.608485	0.000271178	0.00116837
MSMEG_3458	MSMEG_3458	hypothetical protein MSMEG_3458	-1.05206	0.48228	0.000275288	0.00118526
MSMEG_0431	MSMEG_0431	hypothetical protein MSMEG_0431	1.22815	2.34267	0.000279616	0.00120306
MSMEG_3369	MSMEG_3369	transporter	1.35143	2.55164	0.00028295	0.00121657
MSMEG_1937	MSMEG_1937	molybdopterin biosynthesis-like protein MoeZ	0.514744	1.42874	0.00028327	0.00121711
MSMEG_0991	MSMEG_0991	NAD-dependent epimerase/dehydratase	0.575394	1.49008	0.000287219	0.00123322
MSMEG_5363	MSMEG_5363	hypothetical protein MSMEG_5363	0.585832	1.5009	0.000290616	0.00124695
MSMEG_0712	MSMEG_0712	TetR family transcriptional regulator	-0.783468	0.580968	0.000291547	0.00124837
MSMEG_0743	MSMEG_0743	xanthine dehydrogenase	-0.674261	0.626653	0.000291429	0.00124837
MSMEG_2941	MSMEG_2941	NAD dependent epimerase/dehydratase	-0.763915	0.588896	0.000291166	0.00124837
MSMEG_1023	MSMEG_1023	integral membrane transporter	0.720194	1.6474	0.000293887	0.00125667
MSMEG_3084	gap	glyceraldehyde-3-phosphate dehydrogenase	-0.586477	0.665967	0.000293886	0.00125667
MSMEG_5398	MSMEG_5398	ISMsm4, transposase	-1.0233	0.491989	0.000301294	0.00128746
MSMEG_5395	MSMEG_5395	sensor protein KdpD	0.719831	1.64699	0.000301843	0.00128892
MSMEG_6686	MSMEG_6686	glutaryl-CoA dehydrogenase	-1.01829	0.493703	0.000302139	0.00128931
MSMEG_5446	pabB	aminodeoxychorismate synthase component I	0.76402	1.69822	0.000303633	0.00129479
MSMEG_6595	MSMEG_6595	hypothetical protein MSMEG_6595	-0.837276	0.559699	0.000307767	0.00131153
MSMEG_3639	MSMEG_3639	hypothetical protein MSMEG_3639	0.595748	1.51126	0.000309356	0.0013174
MSMEG_0538	MSMEG_0538	MarR family transcriptional regulator	-1.07456	0.474816	0.000312127	0.00132716
MSMEG_0913	MSMEG_0913	methoxy mycolic acid synthase 1	-0.643588	0.640119	0.000312286	0.00132716
MSMEG_2183	MSMEG_2183	hypothetical protein MSMEG_2183	0.931328	1.90703	0.000312267	0.00132716
MSMEG_3741	MSMEG_3741	transcriptional regulator	0.54276	1.45676	0.000316682	0.00134493
MSMEG_2926	MSMEG_2926	glycine betaine/carnitine/choline transport ATP-binding protein opuCA	-1.798	0.287573	0.000317069	0.00134566
MSMEG_2319	MSMEG_2319	periplasmic binding protein	-0.704215	0.613776	0.000317625	0.0013471
MSMEG_2609	cbiQ	cobalt ABC transporter permease	0.661569	1.5818	0.000318411	0.00134952
MSMEG_5063	MSMEG_5063	integral membrane protein	-0.940484	0.521058	0.000318893	0.00135065
MSMEG_0492	MSMEG_0492	hypothetical protein MSMEG_0492	0.878695	1.83871	0.000319733	0.00135328
MSMEG_1341	MSMEG_1341	(3R)-hydroxyacyl-ACP dehydratase subunit HadB	0.646519	1.56539	0.000321934	0.00136168
MSMEG_1598	MSMEG_1598	hypothetical protein MSMEG_1598	-1.46342	0.362631	0.000323617	0.00136787
MSMEG_6689	MSMEG_6689	CAIB/BAIF family protein	-0.983583	0.505722	0.000327647	0.00138397
MSMEG_1842	MSMEG_1842	TetR family transcriptional regulator	-0.811099	0.569947	0.000329194	0.00138956
MSMEG_1570	MSMEG_1570	carboxylesterase	0.595845	1.51136	0.000332173	0.00140024
MSMEG_4177	MSMEG_4177		0.664791	1.58534	0.000332034	0.00140024
MSMEG_5213	MSMEG_5213	hypothetical protein MSMEG_5213	-1.42821	0.37159	0.000333068	0.00140307
MSMEG_3198	MSMEG_3198	NUDIX family hydrolase	2.64806	6.26823	0.000333319	0.00140317
MSMEG_3598	MSMEG_3598	periplasmic sugar-binding proteins	-0.708872	0.611798	0.000334603	0.00140669
MSMEG_5021	MSMEG_5021	alcohol dehydrogenase	1.81285	3.51336	0.000334486	0.00140669
MSMEG_3471	MSMEG_3471	hypothetical protein MSMEG_3471	0.74001	1.67019	0.000340503	0.00143052
MSMEG_3882	MSMEG_3882	glyoxalase	0.780742	1.71801	0.000342478	0.00143785
MSMEG_3323	MSMEG_3323	hypothetical protein MSMEG_3323	0.693116	1.61677	0.000342734	0.00143796
MSMEG_5510	MSMEG_5510		0.96798	1.9561	0.000343411	0.00143983
MSMEG_5685	MSMEG_5685	DNA-binding protein	0.512217	1.42624	0.000345727	0.00144857
MSMEG_6248	MSMEG_6248	hypothetical protein MSMEG_6248	0.580512	1.49538	0.000348879	0.0014608
MSMEG_6664	MSMEG_6664	methylenetetrahydrofolate reductase	-1.85421	0.276584	0.000350721	0.00146753
MSMEG_4951	rpmE	50S ribosomal protein L31	0.522432	1.43637	0.000351677	0.00147054
MSMEG_2830	MSMEG_2830	ISMsm4, transposase	-1.182	0.44074	0.000355873	0.00148709
MSMEG_6606	MSMEG_6606	hypothetical protein MSMEG_6606	-1.21285	0.431414	0.000358253	0.00149604
MSMEG_3098	MSMEG_3098	hypothetical protein MSMEG_3098	-0.614328	0.653234	0.000358767	0.00149718
MSMEG_3615	MSMEG_3615	zinc-binding alcohol dehydrogenase	0.743618	1.67437	0.000361698	0.00150754
MSMEG_6439	MSMEG_6439	ribonuclease activity regulator protein RraA	0.62708	1.54444	0.000361731	0.00150754
MSMEG_5388	MSMEG_5388	hypothetical protein MSMEG_5388	1.05401	2.07629	0.000364605	0.0015185
MSMEG_1269	MSMEG_1269	Ser/Thr protein phosphatase	0.821367	1.76708	0.00036607	0.00152358
MSMEG_5260	MSMEG_5260	hypothetical protein MSMEG_5260	-0.749427	0.59484	0.000368552	0.00153289
MSMEG_3713	MSMEG_3713	hypothetical protein MSMEG_3713	1.19448	2.28862	0.000370359	0.00153938
MSMEG_2093	MSMEG_2093		0.556718	1.47092	0.000372734	0.00154822
MSMEG_0146	MSMEG_0146	mosc domain-containing protein	-0.699972	0.615584	0.000378792	0.00157234
MSMEG_3379	MSMEG_3379	2-deoxy-D-gluconate 3-dehydrogenase	-0.969659	0.510627	0.000382915	0.0015884
MSMEG_0854	MSMEG_0854	two-component system sensor kinase	0.721094	1.64843	0.000383845	0.0015912
MSMEG_6486	MSMEG_6486	FAD/FMN-binding oxidoreductase	-1.14424	0.452427	0.000388745	0.00161044
MSMEG_0999	MSMEG_0999	integral membrane protein	-0.782624	0.581309	0.000391655	0.00162142
MSMEG_2744	MSMEG_2744	thymidylate synthase	0.608725	1.52491	0.000392421	0.00162351
MSMEG_0332	MSMEG_0332	2-nitropropane dioxygenase	-1.86603	0.274328	0.000395206	0.00163396
MSMEG_2298	MSMEG_2298		-0.688485	0.620505	0.000397619	0.00164284
MSMEG_2785	MSMEG_2785	integral membrane protein	-0.665154	0.630622	0.00039803	0.00164345
MSMEG_4162	MSMEG_4162	hypothetical protein MSMEG_4162	0.786525	1.72491	0.000402721	0.00166172
MSMEG_5102	MSMEG_5102	ABC transporter ATP-binding protein	0.544088	1.4581	0.000403091	0.00166215
MSMEG_4255	MSMEG_4255	hypothetical protein MSMEG_4255	0.662023	1.5823	0.00040461	0.00166665
MSMEG_5705	MSMEG_5705	hypothetical protein MSMEG_5705	0.597617	1.51321	0.000404715	0.00166665
MSMEG_1653	MSMEG_1653	hypothetical protein MSMEG_1653	1.44601	2.72453	0.000408502	0.00168113
MSMEG_1717	MSMEG_1717	ISMsm8, transposase	0.828072	1.77531	0.000412179	0.00169403
MSMEG_2595	MSMEG_2595	gamma-glutamylisopropylamide synthetase	0.708666	1.63429	0.000412133	0.00169403
MSMEG_0736	MSMEG_0736	hypothetical protein MSMEG_0736	0.552325	1.46645	0.000414163	0.00169995
MSMEG_4942	atpB	F0F1 ATP synthase subunit A	-0.692594	0.61874	0.000414023	0.00169995
MSMEG_3595	MSMEG_3595	hypothetical protein MSMEG_3595	0.599704	1.51541	0.000418812	0.0017179
MSMEG_2124	MSMEG_2124	glycerol uptake facilitator, MIP channel	-1.49972	0.353621	0.000420776	0.00172482
MSMEG_1398	rpsL	30S ribosomal protein S12	0.514157	1.42816	0.00042262	0.00173124
MSMEG_3289	MSMEG_3289	gp61 protein	-2.00798	0.248621	0.000427946	0.00175191
MSMEG_0311	MSMEG_0311	glycosyltransferase	0.514013	1.42802	0.000429411	0.00175446
MSMEG_4163	MSMEG_4163	3-oxoacyl-ACP reductase	0.846311	1.7979	0.000428932	0.00175446
rnpB	MSMEG_rnpB		0.609742	1.52599	0.000429366	0.00175446
MSMEG_4165	MSMEG_4165	[NAD+] benzaldehyde dehydrogenase [Mycobacterium smegmatis str. MC2 155]	0.657552	1.5774	0.000433013	0.00176802
MSMEG_1910	MSMEG_1910	muconate cycloisomerase	-1.33522	0.396331	0.000433773	0.00176996
MSMEG_6362	MSMEG_6362	quinone oxidoreductase	-0.827055	0.563679	0.000440114	0.00179466
MSMEG_2430	ffh	signal recognition particle protein	0.591303	1.50661	0.000443272	0.00180636
MSMEG_5238	MSMEG_5238	hypothetical protein MSMEG_5238	0.671401	1.59262	0.000445062	0.00181247
MSMEG_2820	MSMEG_2820	hypothetical protein MSMEG_2820	-0.525554	0.694692	0.000446532	0.00181727
MSMEG_1512	rfbB	dTDP-glucose 4,6-dehydratase	-0.535816	0.689768	0.000449709	0.00182901
MSMEG_1270	MSMEG_1270	hypothetical protein MSMEG_1270	1.05656	2.07996	0.000454112	0.00184452
MSMEG_2306	MSMEG_2306	acetyltransferase	0.678224	1.60017	0.000454085	0.00184452
MSMEG_5020	MSMEG_5020	acetoin(diacetyl) reductase	1.67022	3.18263	0.000454421	0.00184457
MSMEG_0439	MSMEG_0439	hypothetical protein MSMEG_0439	-1.00819	0.497168	0.000454926	0.00184542
MSMEG_4921	mce	methylmalonyl-CoA epimerase	0.648085	1.56709	0.00045791	0.00185632
MSMEG_3410	MSMEG_3410	TetR family transcriptional regulator	1.01737	2.02422	0.000459174	0.00186024
MSMEG_1729	MSMEG_1729		0.637873	1.55603	0.000460721	0.00186529
MSMEG_4344	MSMEG_4344	monooxygenase	-0.908757	0.532644	0.000470273	0.00190273
MSMEG_3979	MSMEG_3979		0.745437	1.67648	0.000473751	0.00191556
MSMEG_0278	MSMEG_0278	hypothetical protein MSMEG_0278	-1.3163	0.401565	0.000489041	0.0019761
MSMEG_0408	MSMEG_0408	type I modular polyketide synthase	-0.476144	0.718896	0.000489605	0.0019771
MSMEG_3472	MSMEG_3472	hypothetical protein MSMEG_3472	0.768333	1.7033	0.000493952	0.00199337
MSMEG_1712	MSMEG_1712	ABC transporter periplasmic protein	-1.12427	0.458733	0.000495942	0.00200011
MSMEG_4352	MSMEG_4352	hypothetical protein MSMEG_4352	0.587381	1.50252	0.000496661	0.00200171
MSMEG_0243	MSMEG_0243	hypothetical protein MSMEG_0243	-0.649152	0.637655	0.000497824	0.0020051
MSMEG_1808	MSMEG_1808	Fe-S metabolism associated SufE	0.554204	1.46836	0.000498606	0.00200696
MSMEG_6288	MSMEG_6288	hypothetical protein MSMEG_6288	0.506082	1.42019	0.000499227	0.00200817
MSMEG_6074	cysS	cysteinyl-tRNA synthetase	0.487937	1.40244	0.000512668	0.00206091
MSMEG_6616	MSMEG_6616	S-(hydroxymethyl)glutathione dehydrogenase	-2.19677	0.218126	0.000516803	0.00207619
MSMEG_6289	MSMEG_6289	trypsin	0.524239	1.43818	0.00051784	0.00207902
MSMEG_6187	nth	endonuclease III	0.588623	1.50381	0.000520052	0.00208656
MSMEG_1513	MSMEG_1513	hypothetical protein MSMEG_1513	0.873546	1.83216	0.00053374	0.0021401
MSMEG_1017	MSMEG_1017	glutaredoxin	-0.684735	0.62212	0.000535598	0.00214617
MSMEG_3085	pgk	phosphoglycerate kinase	-0.486704	0.713654	0.000536323	0.0021477
MSMEG_0341	MSMEG_0341	hypothetical protein MSMEG_0341	1.03812	2.05355	0.000539695	0.00215982
MSMEG_1487	MSMEG_1487	hypothetical protein MSMEG_1487	0.766478	1.70111	0.000540283	0.00216078
MSMEG_4736	MSMEG_4736	hypothetical protein MSMEG_4736	0.703169	1.62808	0.000540904	0.00216188
MSMEG_0194	MSMEG_0194	serine esterase, cutinase	0.595093	1.51057	0.000546918	0.00218452
MSMEG_5662	prrA	DNA-binding response regulator PrrA	-0.610558	0.654943	0.000549742	0.0021944
MSMEG_2585	MSMEG_2585	hypothetical protein MSMEG_2585	0.623356	1.54045	0.000552056	0.00220223
MSMEG_0562	MSMEG_0562	hypothetical protein MSMEG_0562	-0.694891	0.617756	0.000552606	0.00220301
MSMEG_3045	MSMEG_3045	integral membrane protein	0.613183	1.52963	0.000554312	0.0022084
MSMEG_4737	MSMEG_4737	hypothetical protein MSMEG_4737	0.745801	1.6769	0.000555241	0.00221069
MSMEG_0683	MSMEG_0683	hypothetical protein MSMEG_0683	-0.811375	0.569839	0.000559073	0.00222453
MSMEG_5255	MSMEG_5255	hypothetical protein MSMEG_5255	0.632209	1.54994	0.000577776	0.00229749
MSMEG_5629	MSMEG_5629	hypothetical protein MSMEG_5629	-1.20621	0.433406	0.000580382	0.00230638
MSMEG_2499	MSMEG_2499	ABC transporter	-1.18178	0.440808	0.000580953	0.00230718
MSMEG_1924	MSMEG_1924	N-acetyltransferase Ats1	-0.775015	0.584382	0.000583801	0.00231702
MSMEG_4831	MSMEG_4831	TetR family transcriptional regulator	-1.14649	0.451723	0.000590041	0.0023403
MSMEG_6904	MSMEG_6904	myo-inositol-1-phosphate synthase	-0.495647	0.709244	0.000593722	0.0023534
MSMEG_1180	MSMEG_1180	allantoate amidohydrolase	0.851054	1.80382	0.000597312	0.00236613
MSMEG_6171	MSMEG_6171	hypothetical protein MSMEG_6171	1.39527	2.63038	0.000598102	0.00236775
MSMEG_5606	MSMEG_5606	cytochrome bd-I oxidase subunit II	-0.926476	0.526142	0.000602724	0.00238454
MSMEG_2390	MSMEG_2390	NUDIX family hydrolase	-0.529724	0.692687	0.00060973	0.00241073
MSMEG_5850	MSMEG_5850	TetR family transcriptional regulator	0.742677	1.67328	0.000610162	0.00241086
MSMEG_5855	MSMEG_5855	hypothetical protein MSMEG_5855	-1.03901	0.486661	0.000610922	0.00241086
MSMEG_6144	MSMEG_6144	PE family protein	-1.09861	0.466967	0.000610712	0.00241086
MSMEG_5928	MSMEG_5928	hypothetical protein MSMEG_5928	0.94094	1.91978	0.0006161	0.00242976
MSMEG_1358	MSMEG_1358	hypothetical protein MSMEG_1358	-0.943607	0.519931	0.000621673	0.00245019
MSMEG_4275	cobT	nicotinate-nucleotide--dimethylbenzimidazole phosphoribosyltransferase	0.644029	1.56269	0.000624028	0.00245792
MSMEG_3164	MSMEG_3164	hypothetical protein MSMEG_3164	-1.34313	0.394163	0.000625019	0.00246027
MSMEG_0266	MSMEG_0266	arginine decarboxylase	-0.923695	0.527157	0.000633043	0.00249029
MSMEG_1345	nusG	transcription antitermination protein NusG	0.494636	1.40897	0.000637021	0.00250436
MSMEG_6521	MSMEG_6521	sulfate/thiosulfate import ATP-binding protein CysA 2	-0.771362	0.585864	0.000644675	0.00253285
MSMEG_6726	MSMEG_6726	ABC transporter permease	-0.536217	0.689577	0.000645603	0.00253491
MSMEG_1211	MSMEG_1211	Fatty acid desaturase	-0.599153	0.660141	0.000647111	0.00253923
MSMEG_3264	MSMEG_3264	transcriptional regulator	1.14393	2.20981	0.00064837	0.00254257
MSMEG_3023	MSMEG_3023		0.736503	1.66613	0.000648855	0.00254288
MSMEG_3474	MSMEG_3474	integral membrane protein	1.30816	2.47625	0.000656056	0.00256948
MSMEG_2142	MSMEG_2142	gp36 protein	-0.803515	0.572952	0.00065866	0.00257807
MSMEG_4234	MSMEG_4234	hypothetical protein MSMEG_4234	0.523802	1.43774	0.000662122	0.00258999
MSMEG_2778	MSMEG_2778	ribonuclease D	-0.612367	0.654123	0.000673048	0.00263108
MSMEG_2112	MSMEG_2112	hypothetical protein MSMEG_2112	-0.563162	0.676817	0.000675576	0.00263931
MSMEG_0602	MSMEG_0602	hypothetical protein MSMEG_0602	0.833499	1.782	0.000676329	0.0026406
MSMEG_4645	orB	2-oxoglutarate ferredoxin oxidoreductase subunit beta	0.507093	1.42118	0.000679857	0.00265272
MSMEG_6330	MSMEG_6330	prephenate dehydrogenase	0.710722	1.63662	0.000684514	0.00266922
MSMEG_6197	MSMEG_6197	diaminopimelate decarboxylase	-1.05748	0.480471	0.000696525	0.00271436
MSMEG_3879	MSMEG_3879	short chain dehydrogenase	0.736816	1.66649	0.000703105	0.00273829
MSMEG_6465	MSMEG_6465	chloride channel	-0.85361	0.553398	0.000708369	0.00275707
MSMEG_0567	MSMEG_0567	selenophosphate synthetase	1.43719	2.70793	0.000710281	0.00276279
MSMEG_4582	MSMEG_4582	hypothetical protein MSMEG_4582	0.728755	1.65721	0.000713553	0.00277379
MSMEG_1018	MSMEG_1018		-0.680763	0.623835	0.00071498	0.00277761
MSMEG_1892	MSMEG_1892	transferase	0.561353	1.47565	0.000719165	0.00279213
MSMEG_1658	MSMEG_1658	ribonuclease	-0.521258	0.696764	0.000749578	0.0029084
MSMEG_2701	MSMEG_2701	hypothetical protein MSMEG_2701	0.658193	1.57811	0.00075269	0.00291743
MSMEG_6737	MSMEG_6737	hypothetical protein MSMEG_6737	0.793599	1.73339	0.000752839	0.00291743
MSMEG_1421	MSMEG_1421	hypothetical protein MSMEG_1421	0.71207	1.63815	0.000754672	0.00292271
MSMEG_2654	rpsO	30S ribosomal protein S15	0.495442	1.40975	0.000759596	0.00293996
MSMEG_2840	MSMEG_2840	hypothetical protein MSMEG_2840	1.19195	2.28461	0.000760415	0.00294131
MSMEG_5291	MSMEG_5291	long-chain-fatty-acid--CoA ligase	-0.631976	0.645292	0.00076182	0.00294492
MSMEG_5251	MSMEG_5251	hypothetical protein MSMEG_5251	0.87091	1.82882	0.000763335	0.00294895
MSMEG_2942	MSMEG_2942	glyoxalase/bleomycin resistance protein/dioxygenase superfamily protein	-0.980769	0.506709	0.000767036	0.00296141
MSMEG_4970	MSMEG_4970	hypothetical protein MSMEG_4970	-0.859416	0.551176	0.000771154	0.00297547
MSMEG_3364	MSMEG_3364	RhtB family protein transporter	0.618846	1.53565	0.00077297	0.00298064
MSMEG_4657	MSMEG_4657	ABC transporter	-0.849529	0.554966	0.000777432	0.00299599
MSMEG_5294	MSMEG_5294	hypothetical protein MSMEG_5294	1.07571	2.10776	0.000778265	0.00299735
MSMEG_2374	ilvC	ketol-acid reductoisomerase	0.520676	1.43463	0.000782705	0.00301259
MSMEG_1200	MSMEG_1200	serine/threonine protein kinase	-0.993122	0.502389	0.000786277	0.00302133
MSMEG_1776	MSMEG_1776	ribonuclease Z	-0.824039	0.564859	0.000786427	0.00302133
MSMEG_5322	MSMEG_5322	hypothetical protein MSMEG_5322	-2.4087	0.188326	0.00078547	0.00302133
MSMEG_5043	MSMEG_5043	LprE protein	-0.718563	0.607702	0.000794455	0.0030503
MSMEG_0002	MSMEG_0002	6-phosphogluconate dehydrogenase	-0.493683	0.71021	0.000797182	0.00305888
MSMEG_0086	MSMEG_0086	1-phosphofructokinase	-0.942912	0.520182	0.000798663	0.00306269
MSMEG_4431	MSMEG_4431	regulatory protein	0.589989	1.50523	0.000804319	0.00308248
MSMEG_1316	prfC	peptide chain release factor 3	0.847519	1.7994	0.000806205	0.00308781
MSMEG_0080	MSMEG_0080	hypothetical protein MSMEG_0080	-0.600949	0.65932	0.000807939	0.00309256
MSMEG_0781	MSMEG_0781	amino acid permease	-0.721946	0.606279	0.000810686	0.00310031
MSMEG_6402	MSMEG_6402	PAP2 superfamily protein	0.516089	1.43007	0.000810958	0.00310031
MSMEG_1883	MSMEG_1883	glycine betaine transporter OpuD	-0.585864	0.66625	0.000812422	0.00310401
MSMEG_4159	MSMEG_4159	IS6120, transposase	0.698162	1.62244	0.000821376	0.0031363
MSMEG_3848	MSMEG_3848	para-nitrobenzyl esterase	-0.546924	0.684478	0.000826842	0.00315524
MSMEG_2402	MSMEG_2402	dihydroxyacetone kinase	-0.626282	0.647844	0.000827941	0.0031575
MSMEG_0627	MSMEG_0627	glycosyl transferase family protein	0.609975	1.52623	0.00084385	0.00321621
MSMEG_4166	MSMEG_4166	acyl-CoA dehydrogenase	0.704429	1.6295	0.0008448	0.00321787
MSMEG_1383	MSMEG_1383	endonuclease IV	0.587452	1.50259	0.000858644	0.00326861
MSMEG_1434	MSMEG_1434	hypothetical protein MSMEG_1434	-0.923846	0.527102	0.000864003	0.00328562
MSMEG_4381	MSMEG_4381	amidase	-1.11963	0.460212	0.000864165	0.00328562
MSMEG_6778	MSMEG_6778	hypothetical protein MSMEG_6778	-0.636345	0.643341	0.000866057	0.00329081
MSMEG_3265	MSMEG_3265	arabitol-phosphate dehydrogenase	-1.07293	0.475354	0.00087427	0.00331999
MSMEG_2489	MSMEG_2489	GntR family transcriptional regulator	0.946499	1.92719	0.00087712	0.00332879
MSMEG_6458	gltD	glutamate synthase subunit beta	-0.574632	0.671458	0.000893095	0.00338736
MSMEG_3640	glcB	malate synthase G	0.50558	1.41969	0.000898063	0.00340413
MSMEG_3478	MSMEG_3478	tena/thi-4 family protein	-1.10003	0.466506	0.000898611	0.00340414
MSMEG_5447	MSMEG_5447	dolichyl-phosphate-mannose-protein mannosyltransferase	-0.623111	0.649269	0.000899554	0.00340565
MSMEG_1855	MSMEG_1855	hypothetical protein MSMEG_1855	-0.75449	0.592756	0.000912828	0.00345381
MSMEG_5830	MSMEG_5830	hypothetical protein MSMEG_5830	-1.01421	0.4951	0.00092048	0.00348065
MSMEG_6812	MSMEG_6812		-1.30209	0.405537	0.000922981	0.003488
MSMEG_0406	MSMEG_0406	acyl-CoA dehydrogenase	0.772286	1.70797	0.000927141	0.0035016
MSMEG_6938	MSMEG_6938	ParB-like partition proteins	0.514844	1.42884	0.000928997	0.00350649
MSMEG_1288	MSMEG_1288	hypothetical protein MSMEG_1288	-0.988058	0.504156	0.000931529	0.00351392
MSMEG_3443	MSMEG_3443	hypothetical protein MSMEG_3443	0.746041	1.67718	0.000936085	0.00352897
MSMEG_4959	argS	arginyl-tRNA synthetase	-0.482311	0.71583	0.000936673	0.00352906
MSMEG_6692	MSMEG_6692	glutamine-binding periplasmic protein	1.60832	3.04896	0.00094128	0.00354428
MSMEG_1662	MSMEG_1662	hypothetical protein MSMEG_1662	0.507183	1.42127	0.000947393	0.00356514
MSMEG_5775	MSMEG_5775	LytR/CpsA/Psr family protein	0.508703	1.42277	0.000949328	0.00357027
MSMEG_1060	MSMEG_1060	Lsr2 protein	0.470834	1.38591	0.000951247	0.00357534
MSMEG_1852	selD	selenide, water dikinase	0.6599	1.57997	0.000954917	0.00358697
MSMEG_6361	MSMEG_6361	MarR family transcriptional regulator	-0.582596	0.667761	0.000955734	0.00358788
MSMEG_1111	MSMEG_1111	hypothetical protein MSMEG_1111	-0.93631	0.522568	0.000958539	0.00359625
MSMEG_1817	MSMEG_1817	transmembrane protein	0.541781	1.45577	0.000959365	0.00359719
MSMEG_0634	MSMEG_0634	PAP2 superfamily protein	-1.56685	0.337546	0.000961889	0.00360244
MSMEG_4535	MSMEG_4535	glycoside hydrolase	0.455759	1.3715	0.000961919	0.00360244
MSMEG_6927	MSMEG_6927	MutT/nudix family protein	-0.657311	0.634059	0.000963744	0.00360711
MSMEG_3403	amiF	formamidase	0.882054	1.843	0.000979589	0.00366421
MSMEG_5325	MSMEG_5325	hypothetical protein MSMEG_5325	-1.11616	0.46132	0.000980187	0.00366425
MSMEG_2315	MSMEG_2315	hypothetical protein MSMEG_2315	-0.680439	0.623975	0.000985845	0.0036832
MSMEG_3245	MSMEG_3245		1.60065	3.03281	0.000990885	0.00369982
MSMEG_2738	MSMEG_2738	biotin sulfoxide reductase	0.506773	1.42087	0.000996033	0.00371682
MSMEG_3642	gcvP	glycine dehydrogenase	0.465947	1.38122	0.00100068	0.00373012
MSMEG_5318	MSMEG_5318	glutamine ABC transporter permease/substrate-binding protein	-1.15977	0.447583	0.00100079	0.00373012
MSMEG_4599	MSMEG_4599	hypothetical protein MSMEG_4599	0.671065	1.59225	0.00101799	0.00379194
MSMEG_4107	MSMEG_4107	phosphoglycerate mutase	0.712966	1.63917	0.00102108	0.0038012
MSMEG_6474	MSMEG_6474	nucleoside-diphosphate-sugar epimerase	-0.820054	0.566421	0.00102294	0.00380586
MSMEG_2435	rpsP	30S ribosomal protein S16	0.51747	1.43144	0.00102397	0.0038074
MSMEG_1143	MSMEG_1143	mce related protein	-0.96845	0.511055	0.00102544	0.00381062
MSMEG_2699	MSMEG_2699	hypothetical protein MSMEG_2699	-0.669518	0.628717	0.00103227	0.0038337
MSMEG_0692	MSMEG_0692	hypothetical protein MSMEG_0692	-0.510828	0.701819	0.00103499	0.00384154
MSMEG_6218	MSMEG_6218	hypothetical protein MSMEG_6218	-0.645559	0.639245	0.00103731	0.00384783
MSMEG_2765	dut	deoxyuridine 5\'-triphosphate nucleotidohydrolase	0.638236	1.55642	0.00104248	0.00386471
MSMEG_1329	MSMEG_1329	major facilitator superfamily protein	-0.827039	0.563685	0.00104549	0.00387359
MSMEG_1417	MSMEG_1417	glyoxalase	0.759066	1.69239	0.00105799	0.00391758
MSMEG_0053	MSMEG_0053	hypothetical protein MSMEG_0053	0.5827	1.49765	0.00107871	0.00399194
MSMEG_2928	MSMEG_2928	hypothetical protein MSMEG_2928	-0.853371	0.55349	0.00108143	0.00399962
MSMEG_3910	MSMEG_3910	hypothetical protein MSMEG_3910	-0.661926	0.632034	0.00109632	0.00404991
MSMEG_6284	MSMEG_6284	cyclopropane-fatty-acyl-phospholipid synthase	-0.500272	0.706973	0.00109624	0.00404991
MSMEG_4379	MSMEG_4379	isochorismatase hydrolase	1.01602	2.02233	0.0010977	0.00405258
MSMEG_6665	MSMEG_6665	integral membrane protein	-1.87922	0.27183	0.00110322	0.00407057
MSMEG_6947	dnaA	chromosomal replication initiation protein	-0.775225	0.584297	0.00110462	0.00407334
MSMEG_2361	MSMEG_2361	phosphoribosylglycinamide formyltransferase	-1.22081	0.429042	0.00111249	0.00409993
MSMEG_4656	MSMEG_4656	sugar ABC transporter ATP-binding protein	-0.744155	0.597017	0.00111358	0.00410152
MSMEG_4572	MSMEG_4572	hypothetical protein MSMEG_4572	0.628167	1.5456	0.00112	0.00412274
MSMEG_2596	MSMEG_2596	peptidase C26	0.752382	1.68457	0.00112502	0.00413635
MSMEG_4025	MSMEG_4025	LysR family transcriptional regulator	1.03957	2.05562	0.00112451	0.00413635
MSMEG_0390	MSMEG_0390	acyltransferase	-0.642308	0.640687	0.0011269	0.00414083
MSMEG_6830	MSMEG_6830	hypothetical protein MSMEG_6830	0.767974	1.70288	0.00112917	0.00414673
MSMEG_1173	MSMEG_1173	ArsR family transcriptional regulator	1.34622	2.54246	0.00114079	0.00418692
MSMEG_2297	MSMEG_2297	glutaredoxin	-0.659563	0.63307	0.00114737	0.00420859
MSMEG_5774	MSMEG_5774	tRNA-dihydrouridine synthase	0.595454	1.51095	0.00115406	0.00423065
MSMEG_3663	MSMEG_3663	oxidoreductase	-0.698403	0.616254	0.00115562	0.00423389
MSMEG_1147	MSMEG_1147	mce related protein	-1.18221	0.440676	0.00116134	0.00425098
MSMEG_4238	MSMEG_4238	hypothetical protein MSMEG_4238	0.751577	1.68363	0.00116165	0.00425098
MSMEG_6816	MSMEG_6816	molybdopterin oxidoreductase	0.994632	1.99257	0.00116355	0.00425543
MSMEG_0242	MSMEG_0242	hypothetical protein MSMEG_0242	-0.610539	0.654952	0.00116467	0.00425706
MSMEG_0196	MSMEG_0196	dehydrogenase	1.00195	2.0027	0.00116768	0.00426055
MSMEG_3660	MSMEG_3660	hypothetical protein MSMEG_3660	1.09155	2.13103	0.00116663	0.00426055
MSMEG_5344	MSMEG_5344	hypothetical protein MSMEG_5344	1.72018	3.29478	0.00116721	0.00426055
MSMEG_0604	MSMEG_0604	glyoxylate reductase	0.985504	1.98001	0.0011776	0.00429424
MSMEG_4653	MSMEG_4653	AP endonuclease, family protein 2 superfamily protein	-0.695099	0.617667	0.00117962	0.00429661
MSMEG_5062	MSMEG_5062	hypothetical protein MSMEG_5062	0.565055	1.47944	0.0011793	0.00429661
MSMEG_1068	MSMEG_1068	regulatory protein	-0.906105	0.533624	0.00119162	0.00433524
MSMEG_5926	MSMEG_5926	hypothetical protein MSMEG_5926	0.656931	1.57673	0.001191	0.00433524
MSMEG_0555	MSMEG_0555	ABC transporter permease	-2.96513	0.128058	0.00119374	0.00434045
MSMEG_0941	MSMEG_0941	AP endonuclease, family protein 2	-0.529568	0.692762	0.00119663	0.00434336
MSMEG_3236	MSMEG_3236	amino acid ABC transporter permease	-0.513439	0.70055	0.00119653	0.00434336
MSMEG_6136	MSMEG_6136	membrane protein, TerC family protein	0.504098	1.41824	0.00119552	0.00434336
MSMEG_2417	MSMEG_2417	hypothetical protein MSMEG_2417	0.603949	1.51987	0.00120204	0.00436043
MSMEG_4490	uppS	UDP pyrophosphate synthase	-0.527787	0.693618	0.00120561	0.00437085
MSMEG_2502	MSMEG_2502	transporter ATPase	-0.971991	0.509802	0.00120921	0.00438137
MSMEG_0264	MSMEG_0264	transmembrane transporter	-0.574402	0.671565	0.00121381	0.00439549
MSMEG_2046	MSMEG_2046	GlcNAc-PI de-N-acetylase	0.581316	1.49621	0.0012175	0.0044063
MSMEG_2294	dinB	DNA polymerase IV	-0.70662	0.612754	0.00123387	0.00446294
MSMEG_3204	MSMEG_3204	hypothetical protein MSMEG_3204	1.1967	2.29215	0.0012485	0.00451327
MSMEG_4027	MSMEG_4027	zinc-containing alcohol dehydrogenase superfamily protein	1.6131	3.05908	0.00125105	0.00451984
MSMEG_2930	MSMEG_2930	hypothetical protein MSMEG_2930	-0.686738	0.621257	0.00127095	0.00458909
MSMEG_4489	MSMEG_4489	hypothetical protein MSMEG_4489	-0.626882	0.647574	0.00127355	0.00459318
MSMEG_4678	MSMEG_4678	hypothetical protein MSMEG_4678	-1.08053	0.472854	0.00127341	0.00459318
MSMEG_2696	MSMEG_2696	membrane alanine rich protein	0.47109	1.38616	0.00128012	0.00461418
MSMEG_3670	MSMEG_3670	transporter small multidrug resistance (SMR) family protein	-1.09707	0.467464	0.00128772	0.00463892
MSMEG_4252	MSMEG_4252	hypothetical protein MSMEG_4252	-0.679689	0.6243	0.00128978	0.00464364
MSMEG_2125	MSMEG_2125	glycerol operon regulatory protein	-0.651155	0.63677	0.00129246	0.00464864
MSMEG_3557	MSMEG_3557	amino acid permease	1.39401	2.62809	0.0012934	0.00464864
MSMEG_3753	MSMEG_3753	hydrolase	0.573469	1.4881	0.00129272	0.00464864
MSMEG_2343	MSMEG_2343	methylesterase	-0.967618	0.51135	0.00129712	0.00465934
MSMEG_1955	MSMEG_1955	hypothetical protein MSMEG_1955	-0.693535	0.618337	0.00131754	0.00472995
MSMEG_4909	MSMEG_4909	hypothetical protein MSMEG_4909	-0.490306	0.711874	0.00132617	0.0047582
MSMEG_1608	MSMEG_1608	glycosyl transferase family protein	-0.57549	0.671058	0.00132758	0.00476052
MSMEG_1667	MSMEG_1667		-1.20524	0.433698	0.00133227	0.00476639
MSMEG_3480	MSMEG_3480	streptomycin 6-kinase	0.715255	1.64177	0.00133159	0.00476639
MSMEG_5067	MSMEG_5067	hypothetical protein MSMEG_5067	0.670825	1.59198	0.00133131	0.00476639
MSMEG_6741	MSMEG_6741	ANTAR domain-containing protein	-0.594213	0.662406	0.00133064	0.00476639
MSMEG_1188	MSMEG_1188	hypothetical protein MSMEG_1188	-0.497383	0.708391	0.00134626	0.00481369
MSMEG_4972	MSMEG_4972	acetyltransferase	-0.690334	0.61971	0.00135693	0.00484907
MSMEG_2697	MSMEG_2697	hypothetical protein MSMEG_2697	-0.590773	0.663987	0.00136102	0.00486089
MSMEG_1106	MSMEG_1106	AraC family transcriptional regulator	1.03236	2.04537	0.00137212	0.00489775
MSMEG_0392	MSMEG_0392	glycosyl transferase family protein	0.591902	1.50723	0.00137338	0.00489945
MSMEG_6593	MSMEG_6593	ATP-binding protein	-0.877531	0.544298	0.00137753	0.00491144
MSMEG_0427	nirB	nitrite reductase	0.86337	1.81928	0.00138317	0.00492874
MSMEG_3082	MSMEG_3082	SOUL heme-binding protein	0.60452	1.52047	0.00138497	0.00493232
MSMEG_2195	MSMEG_2195	TetR family transcriptional regulator	0.987277	1.98244	0.00138835	0.00494154
MSMEG_4993	MSMEG_4993	hypothetical protein MSMEG_4993	-0.848452	0.55538	0.00139055	0.00494654
MSMEG_1082	MSMEG_1082	response regulator	1.40591	2.64986	0.00140961	0.00501151
MSMEG_1346	rplK	50S ribosomal protein L11	0.477542	1.39237	0.00141836	0.00503975
MSMEG_4741	MSMEG_4741	MmpL protein	0.636576	1.55464	0.00142119	0.00504691
MSMEG_4473	MSMEG_4473	integral membrane protein	-0.991056	0.503109	0.0014255	0.00505935
MSMEG_0742	MSMEG_0742	transcriptional regulatory protein	-1.04247	0.485496	0.00142713	0.00506226
MSMEG_0100	MSMEG_0100	phosphotyrosine protein phosphatase ptpb	-0.693855	0.6182	0.00143187	0.00507593
MSMEG_2507	MSMEG_2507	IclR-family protein transcriptional regulator	-1.07279	0.4754	0.00143261	0.00507593
MSMEG_3022	MSMEG_3022	transglycosylase associated protein	-0.946928	0.518736	0.00143401	0.00507802
MSMEG_6892	MSMEG_6892	replicative DNA helicase	-0.535669	0.689839	0.00144086	0.00509938
MSMEG_5550	MSMEG_5550		-0.985126	0.505182	0.00144285	0.00510351
MSMEG_4847	MSMEG_4847	TetR family transcriptional regulator	0.619185	1.53601	0.00146121	0.00516554
MSMEG_3375	MSMEG_3375	alcohol dehydrogenase	0.581497	1.4964	0.00146337	0.00517026
MSMEG_3541	MSMEG_3541	cytochrome C biogenesis protein transmembrane region	-0.857316	0.551978	0.00146971	0.00518971
MSMEG_4475	MSMEG_4475	LppP protein	-0.548617	0.683675	0.00147778	0.00521525
MSMEG_0076	MSMEG_0076	antigen MTB48	-0.505482	0.704425	0.00149285	0.00526545
MSMEG_2748	sthA	soluble pyridine nucleotide transhydrogenase	0.725522	1.6535	0.00150478	0.00530456
MSMEG_6699	MSMEG_6699	hypothetical protein MSMEG_6699	-0.757268	0.591616	0.00150826	0.00531381
MSMEG_2401	MSMEG_2401	hypothetical protein MSMEG_2401	-1.8473	0.277912	0.00154423	0.00543438
MSMEG_4437	ctaD	cytochrome C oxidase subunit I	0.552912	1.46704	0.00154386	0.00543438
MSMEG_3214	MSMEG_3214	hypothetical protein MSMEG_3214	0.543174	1.45717	0.00155231	0.00545976
MSMEG_2895	MSMEG_2895	short chain oxidoreductase	-1.0764	0.47421	0.00155357	0.00546111
MSMEG_3338	MSMEG_3338	FAD/FMN-binding oxidoreductase	0.994015	1.99172	0.00156319	0.00549183
MSMEG_1709	MSMEG_1709	ABC transporter	-1.59462	0.33111	0.00156623	0.00549941
MSMEG_1728	MSMEG_1728	ISMsm1, transposase orfA	1.07539	2.10729	0.00157658	0.00552954
MSMEG_3068	MSMEG_3068	hypothetical protein MSMEG_3068	0.824938	1.77146	0.00157622	0.00552954
MSMEG_2638	MSMEG_2638	hypothetical protein MSMEG_2638	1.28647	2.4393	0.00159201	0.00558054
MSMEG_1452	MSMEG_1452	sulfatase-modifying factor 1	-0.800577	0.57412	0.00160116	0.00560632
MSMEG_6542	MSMEG_6542	B12-binding domain-containing protein	-0.512857	0.700833	0.00160077	0.00560632
MSMEG_0195	MSMEG_0195	steroid monooxygenase	0.694779	1.61864	0.00160336	0.00561085
MSMEG_5525	sucC	succinyl-CoA synthetase subunit beta	-0.482805	0.715585	0.00161056	0.00563289
MSMEG_4447	MSMEG_4447	hypothetical protein MSMEG_4447	1.30187	2.46548	0.00162449	0.00567844
MSMEG_6779	MSMEG_6779	hypothetical protein MSMEG_6779	-0.623217	0.649222	0.00163038	0.00569585
MSMEG_0206	MSMEG_0206	acyltransferase	0.550552	1.46465	0.00163628	0.00571327
MSMEG_1279	MSMEG_1279	hypothetical protein MSMEG_1279	0.57734	1.4921	0.00164563	0.0057427
MSMEG_5959	MSMEG_5959	hypothetical protein MSMEG_5959	0.643626	1.56225	0.00165379	0.00576795
MSMEG_0609	MSMEG_0609	hypothetical protein MSMEG_0609	0.989793	1.9859	0.00165708	0.00577528
MSMEG_4652	MSMEG_4652	D-oliose 4-ketoreductase	-0.777556	0.583354	0.00165775	0.00577528
MSMEG_0093	MSMEG_0093	methyltransferase	0.587129	1.50225	0.0016657	0.00579977
MSMEG_3655	MSMEG_3655	ABC transporter permease	-0.465666	0.724137	0.00167001	0.00581152
MSMEG_3885	MSMEG_3885	DEAD/DEAH box helicase	0.465898	1.38118	0.00167746	0.0058327
MSMEG_4729	MSMEG_4729	hypothetical protein MSMEG_4729	-0.632895	0.644881	0.00167796	0.0058327
MSMEG_1251	MSMEG_1251	hypothetical protein MSMEG_1251	0.991463	1.9882	0.00168025	0.00583741
MSMEG_0674	MSMEG_0674	ErfK/YbiS/YcfS/YnhG family protein	-0.51524	0.699677	0.0016827	0.00584265
MSMEG_3149	MSMEG_3149	hypothetical protein MSMEG_3149	0.515026	1.42902	0.00168832	0.0058589
MSMEG_6583	MSMEG_6583	antigen 85-C	0.481898	1.39658	0.0017042	0.00591074
MSMEG_6859	MSMEG_6859	oxidoreductase	0.755806	1.68857	0.00172784	0.00598939
MSMEG_1496	mmsB	3-hydroxyisobutyrate dehydrogenase	0.593042	1.50842	0.00173359	0.00600599
MSMEG_4999	MSMEG_4999	extracellular solute-binding protein	-0.58555	0.666395	0.00173703	0.00601456
MSMEG_2685	MSMEG_2685	metallo-beta-lactamase superfamily protein	0.485729	1.40029	0.00174509	0.00603912
MSMEG_0075	MSMEG_0075	hypothetical protein MSMEG_0075	0.553983	1.46813	0.00174695	0.00604222
MSMEG_0389	MSMEG_0389	glycosyl transferase family protein	-0.43943	0.737426	0.00175042	0.00604813
MSMEG_3279	MSMEG_3279	polyamine ABC transporter permease	-0.797095	0.575507	0.0017506	0.00604813
MSMEG_1657	trpS	tryptophanyl-tRNA synthetase	-0.478948	0.717501	0.00176169	0.00608311
MSMEG_5275	MSMEG_5275	permease of the major facilitator superfamily protein	0.507175	1.42126	0.00177651	0.00612748
MSMEG_6062	MSMEG_6062	Fe uptake system permease	0.478346	1.39315	0.00177599	0.00612748
MSMEG_0010	MSMEG_0010		0.966434	1.954	0.00179056	0.00617254
MSMEG_1065	MSMEG_1065	hypothetical protein MSMEG_1065	0.657547	1.5774	0.0018054	0.00621682
MSMEG_5930	MSMEG_5930	hypothetical protein MSMEG_5930	-1.27084	0.414417	0.00180508	0.00621682
MSMEG_5731	MSMEG_5731	GntR family transcriptional regulator	0.566067	1.48048	0.00182454	0.00627929
MSMEG_3280	MSMEG_3280	polyamine-binding lipoprotein	-0.79132	0.577815	0.00183465	0.0063106
MSMEG_4186	MSMEG_4186	hypothetical protein MSMEG_4186	0.531038	1.44497	0.00184547	0.0063443
MSMEG_2415	MSMEG_2415	hemerythrin HHE cation binding protein	-0.639432	0.641966	0.00186341	0.00640246
MSMEG_1633	dnaE2	error-prone DNA polymerase	0.603431	1.51933	0.00186755	0.00641315
MSMEG_1645	MSMEG_1645	NADH:flavin oxidoreductase	-0.859363	0.551196	0.00191877	0.00658542
MSMEG_6219	MSMEG_6219	ATPase AAA	-0.638509	0.642377	0.00191997	0.00658591
MSMEG_4401	MSMEG_4401	phosphonoacetaldehyde hydrolase	0.640102	1.55844	0.00192542	0.00660097
MSMEG_2960	yajC	preprotein translocase subunit YajC	0.692393	1.61596	0.00193122	0.00661724
MSMEG_4358	MSMEG_4358	D-beta-hydroxybutyrate dehydrogenase	-0.577219	0.670255	0.00193313	0.00662014
MSMEG_0532	MSMEG_0532	TetR family transcriptional regulator	-0.616757	0.652135	0.00193639	0.00662767
MSMEG_4191	MSMEG_4191	hypothetical protein MSMEG_4191	0.493864	1.40821	0.00193892	0.00662905
MSMEG_5636	MSMEG_5636	P-type ATPase - metal cation transport	-0.47715	0.718395	0.00193813	0.00662905
MSMEG_5595	MSMEG_5595	MarR family transcriptional regulator	0.613414	1.52988	0.0019642	0.00671182
MSMEG_5058	MSMEG_5058	ABC transporter ATP-binding protein	-0.508686	0.702862	0.00197135	0.00673257
MSMEG_2179	MSMEG_2179	transcriptional regulatory protein	0.658178	1.57809	0.00197438	0.00673924
MSMEG_1035	MSMEG_1035	hypothetical protein MSMEG_1035	-0.63462	0.64411	0.0019788	0.00675063
MSMEG_1909	MSMEG_1909	HTH-type transcriptional regulator YnfL	-1.10781	0.463998	0.00198131	0.00675549
MSMEG_4891	MSMEG_4891	alkylhydroperoxidase	-0.47383	0.720051	0.00198515	0.0067612
MSMEG_5593	MSMEG_5593	pyruvate dehydrogenase	0.487877	1.40238	0.00198455	0.0067612
MSMEG_5460	MSMEG_5460	hypothetical protein MSMEG_5460	-1.24407	0.42218	0.00198939	0.00677195
MSMEG_0020	MSMEG_0020	periplasmic binding protein	-0.827975	0.563319	0.0019936	0.00677811
MSMEG_0128	MSMEG_0128	thioesterase	-1.36156	0.389162	0.00199446	0.00677811
MSMEG_4899	rdgB	non-canonical purine NTP pyrophosphatase, RdgB/HAM1 family protein	-0.671238	0.627967	0.00199443	0.00677811
MSMEG_2087	MSMEG_2087	transporter small conductance mechanosensitive ion channel (MscS) family protein	0.491599	1.406	0.00200805	0.0068173
MSMEG_4220	MSMEG_4220	hypothetical protein MSMEG_4220	0.507142	1.42123	0.00200817	0.0068173
MSMEG_2346	MSMEG_2346	phytoene synthase	-2.09994	0.233268	0.0020099	0.00681944
MSMEG_3024	MSMEG_3024	hypothetical protein MSMEG_3024	0.644355	1.56304	0.00201304	0.00682641
MSMEG_5065	MSMEG_5065	Mg/Co/Ni transporter MgtE	0.480486	1.39521	0.00203217	0.00688754
MSMEG_0019	MSMEG_0019	amino acid adenylation protein	0.502743	1.4169	0.00204923	0.00694158
MSMEG_3263	MSMEG_3263	xylulose kinase	-0.470905	0.721512	0.00207181	0.00701077
MSMEG_4215	MSMEG_4215	phosphoribosyltransferase	0.586912	1.50203	0.0020719	0.00701077
MSMEG_6586	MSMEG_6586	alpha/beta hydrolase	-0.842738	0.557584	0.00207753	0.00702603
MSMEG_0996	MSMEG_0996	hypothetical protein MSMEG_0996	-1.29516	0.407491	0.00209201	0.00707116
MSMEG_0413	MSMEG_0413	hypothetical protein MSMEG_0413	-1.17504	0.442872	0.00209988	0.0070939
MSMEG_0700	MSMEG_0700	hypothetical protein MSMEG_0700	-0.660995	0.632442	0.00210558	0.00710934
MSMEG_1528	MSMEG_1528	cutinase	0.472527	1.38754	0.00211844	0.00714888
MSMEG_6302	ligC	ATP-dependent DNA ligase	-0.61884	0.651194	0.00213784	0.00721045
MSMEG_4389	MSMEG_4389	monooxygenase, NtaA/SnaA/SoxA family protein	-1.36339	0.388667	0.00215118	0.00725153
MSMEG_5518	MSMEG_5518	antigen 34 kDa	-0.595881	0.66164	0.00215603	0.00726393
MSMEG_0782	MSMEG_0782	class III aminotransferase	-0.582502	0.667805	0.0021626	0.00728214
MSMEG_6355	MSMEG_6355	hypothetical protein MSMEG_6355	-0.767239	0.587541	0.00216513	0.00728675
MSMEG_3353	MSMEG_3353	hypothetical protein MSMEG_3353	-1.16412	0.446237	0.00216689	0.00728872
MSMEG_1146	MSMEG_1146	virulence factor Mce family protein	-0.750224	0.594511	0.00216938	0.00728924
MSMEG_4072	MSMEG_4072	ISMsm5, transposase	0.591359	1.50667	0.0021686	0.00728924
MSMEG_0890	MSMEG_0890	HD domain-containing protein	-1.26046	0.417411	0.0021855	0.00733948
MSMEG_2025	MSMEG_2025	IclR family protein transcriptional regulator	-0.865225	0.548961	0.00221005	0.00741793
MSMEG_2366	MSMEG_2366	6-phosphofructokinase, partial	-0.469665	0.722132	0.0022385	0.00750938
MSMEG_0085	MSMEG_0085	PTS system, Fru family protein, IIABC components	-0.621602	0.649949	0.00225654	0.00756585
MSMEG_4578	MSMEG_4578	hypothetical protein MSMEG_4578	-0.533427	0.690912	0.00225905	0.00757019
MSMEG_2085	MSMEG_2085		0.534202	1.44814	0.00226815	0.0075966
MSMEG_3026	MSMEG_3026	Holliday junction resolvase-like protein	0.459247	1.37482	0.00227497	0.00761534
MSMEG_4229	murD	UDP-N-acetylmuramoyl-L-alanyl-D-glutamate synthetase	-0.513148	0.700692	0.00228476	0.00764403
MSMEG_0460	MSMEG_0460	alpha/beta hydrolase	-0.979562	0.507134	0.00228793	0.00765053
MSMEG_3117	MSMEG_3117	cytochrome aa3 controlling protein	0.480651	1.39537	0.00231724	0.0077444
MSMEG_2933	MSMEG_2933	phosphatidylinositol synthase	0.50162	1.4158	0.00233251	0.00779127
MSMEG_5802	MSMEG_5802	oxidoreductase, short chain dehydrogenase/reductase	1.29998	2.46225	0.00234153	0.00781722
MSMEG_1043	MSMEG_1043	GntR family transcriptional regulator	0.872613	1.83098	0.00234466	0.00782347
MSMEG_6829	MSMEG_6829	transcriptional regulatory protein	0.737037	1.66675	0.00234693	0.00782685
MSMEG_1600	MSMEG_1600	hypothetical protein MSMEG_1600	-0.453506	0.730266	0.00237223	0.00790699
MSMEG_1711	MSMEG_1711	ABC transporter ATP-binding protein	-0.930326	0.52474	0.00237737	0.00791992
MSMEG_2037	MSMEG_2037	hypothetical protein MSMEG_2037	-0.890336	0.539489	0.00238391	0.007929
MSMEG_6172	MSMEG_6172	hypothetical protein MSMEG_6172	1.43832	2.71006	0.002383	0.007929
MSMEG_6700	MSMEG_6700	regulatory protein	-1.07071	0.476086	0.00238231	0.007929
MSMEG_6730	MSMEG_6730	oxidoreductase YdbC	-0.77041	0.586251	0.00241014	0.00801199
MSMEG_0219	MSMEG_0219	RNA polymerase factor sigma-70	-0.500436	0.706893	0.00241591	0.00802262
MSMEG_6907	MSMEG_6907	MmcI protein	-0.737507	0.599775	0.00241506	0.00802262
MSMEG_4825	MSMEG_4825	TetR family transcriptional regulator	-1.20273	0.434453	0.00241972	0.008031
MSMEG_4584	proA	gamma-glutamyl phosphate reductase	0.464808	1.38013	0.00242583	0.00804701
MSMEG_3503	MSMEG_3503	hypothetical protein MSMEG_3503	0.691583	1.61506	0.00242916	0.00805377
MSMEG_2120	MSMEG_2120	hypothetical protein MSMEG_2120	0.581941	1.49686	0.0024372	0.00807615
MSMEG_3227	pyk	pyruvate kinase	-0.440803	0.736724	0.00245371	0.00812653
MSMEG_1364	rplJ	50S ribosomal protein L10	0.414243	1.3326	0.00246889	0.00817247
MSMEG_2405	MSMEG_2405	MarR family transcriptional regulator	0.945401	1.92572	0.0024866	0.00822675
MSMEG_0556	MSMEG_0556	ABC transporter	-1.5359	0.344863	0.00249002	0.00822932
MSMEG_4668	MSMEG_4668	oxidoreductase alpha (molybdopterin) subunit	-0.621217	0.650122	0.00248895	0.00822932
MSMEG_0165	fdhD	formate dehydrogenase accessory protein	1.07278	2.10349	0.00250657	0.00827965
MSMEG_4488	MSMEG_4488	hydrolase, nudix family protein	-0.610048	0.655175	0.0025664	0.00847278
MSMEG_3543	MSMEG_3543	hypothetical protein MSMEG_3543	-0.622999	0.64932	0.00258882	0.00854228
MSMEG_6387	MSMEG_6387	arabinosyltransferase A	0.430225	1.34744	0.00259383	0.00854977
MSMEG_6400	MSMEG_6400	transmembrane protein	0.463168	1.37857	0.00259382	0.00854977
MSMEG_2457	MSMEG_2457	hypothetical protein MSMEG_2457	1.07952	2.11333	0.00259586	0.00855196
MSMEG_3437	MSMEG_3437	esterase	-0.590738	0.664003	0.00261434	0.00860828
MSMEG_0563	MSMEG_0563	hypothetical protein MSMEG_0563	-0.694786	0.617801	0.00261885	0.00861407
MSMEG_1893	MSMEG_1893	UbiE/COQ5 methyltransferase	0.689942	1.61322	0.00261755	0.00861407
MSMEG_6445	MSMEG_6445	hypothetical protein MSMEG_6445	0.803772	1.74566	0.00263584	0.00866538
MSMEG_1614	MSMEG_1614	glutamine transport ATP-binding protein GlnQ	1.20086	2.29876	0.00264693	0.00869724
MSMEG_0095	MSMEG_0095	methyltransferase	0.529694	1.44362	0.00264946	0.00870099
MSMEG_4454	ltaE	L-threonine aldolase	0.940318	1.91895	0.00266555	0.00874923
MSMEG_1901	MSMEG_1901	DNA-binding HTH domain-containing protein	0.663244	1.58364	0.00269093	0.0088279
MSMEG_1554	eutC	ethanolamine ammonia-lyase small subunit	0.577701	1.49247	0.00269649	0.00884149
MSMEG_6354	MSMEG_6354	serine esterase, cutinase	-0.587651	0.665425	0.00269954	0.00884684
MSMEG_0106	MSMEG_0106	sensory histidine kinase	-1.71328	0.304967	0.00273004	0.00893066
MSMEG_1387	MSMEG_1387	acyl-CoA dehydrogenase	0.583464	1.49844	0.00272658	0.00893066
MSMEG_2743	nrdR	NrdR family transcriptional regulator	0.487262	1.40178	0.00273084	0.00893066
MSMEG_3579	MSMEG_3579	transmembrane protein	-0.973745	0.509183	0.00272927	0.00893066
MSMEG_0838	MSMEG_0838	AsnC family transcriptional regulator	-0.734874	0.600871	0.00273952	0.00895437
MSMEG_2443	MSMEG_2443	hypothetical protein MSMEG_2443	0.463034	1.37844	0.00274854	0.00897915
MSMEG_0285	MSMEG_0285	TetR family transcriptional regulator	0.959354	1.94444	0.00276788	0.0090376
MSMEG_4890	ahpD	alkylhydroperoxidase	-0.455606	0.729204	0.0028085	0.00916542
MSMEG_3076	ggt	gamma-glutamyltransferase	0.513807	1.42781	0.00283344	0.009242
MSMEG_0926	MSMEG_0926	hypothetical protein MSMEG_0926	-0.57845	0.669683	0.00284195	0.0092649
MSMEG_0929	MSMEG_0929	ErfK/YbiS/YcfS/YnhG family protein	0.475945	1.39083	0.00284956	0.00928488
MSMEG_0861	psd	phosphatidylserine decarboxylase	-0.535422	0.689957	0.00285495	0.00929759
MSMEG_3903	MSMEG_3903	low molecular weight antigen MTB12	0.443197	1.35961	0.00285912	0.00930629
MSMEG_4747	MSMEG_4747	hypothetical protein MSMEG_4747	-0.627089	0.647481	0.00289022	0.00939438
MSMEG_5163	MSMEG_5163	glycine/betaine ABC transporter periplasmic protein	-1.15348	0.449539	0.0028907	0.00939438
MSMEG_5756	MSMEG_5756		1.03599	2.05052	0.00288981	0.00939438
MSMEG_1010	MSMEG_1010	TetR family transcriptional regulator	-0.643992	0.63994	0.00290063	0.00942177
MSMEG_4269	asnB	asparagine synthase	0.440036	1.35664	0.00291179	0.0094531
MSMEG_6473	MSMEG_6473	tetracenomycin polyketide synthesis O-methyltransferase TcmP	-0.749104	0.594973	0.00292103	0.00947816
MSMEG_4540	MSMEG_4540	hypothetical protein MSMEG_4540	-1.01891	0.493489	0.00293156	0.00950741
MSMEG_5582	MSMEG_5582	hypothetical protein MSMEG_5582	0.804586	1.74664	0.0029346	0.00951231
MSMEG_3687	MSMEG_3687	acyl-CoA synthetase	0.644998	1.56374	0.00298174	0.00966009
MSMEG_2020	MSMEG_2020		-1.35947	0.389726	0.00299951	0.00971263
MSMEG_6326	MSMEG_6326		1.21076	2.3146	0.00300798	0.00973499
MSMEG_5796	MSMEG_5796	glycine cleavage T-protein (aminomethyl transferase)	0.527594	1.44152	0.00301466	0.00975158
MSMEG_3803	MSMEG_3803	lipoprotein LpqH	0.968155	1.95634	0.00302298	0.0097734
MSMEG_1379	MSMEG_1379	hypothetical protein MSMEG_1379	0.547783	1.46184	0.00304334	0.00983416
MSMEG_5426	glmU	bifunctional N-acetylglucosamine-1-phosphate uridyltransferase/glucosamine-1-phosphate acetyltransferase	0.48348	1.39811	0.00306455	0.00989757
MSMEG_1621	MSMEG_1621	pyrimidine-specific ribonucleoside hydrolase RihA	-0.628558	0.646823	0.00306922	0.00990751
MSMEG_3627	ureA	urease subunit gamma	-0.61023	0.655092	0.00308172	0.00994273
MSMEG_6727	MSMEG_6727	amino acid permease	-0.745358	0.59652	0.00309132	0.00996855
MSMEG_4207	MSMEG_4207	universal stress protein family protein	1.06684	2.09485	0.00309847	0.00998644
MSMEG_6134	MSMEG_6134	NADP-dependent fatty aldehyde dehydrogenase	-0.958124	0.514726	0.00310457	0.0100009
MSMEG_3608	MSMEG_3608	acetyl-CoA acetyltransferase	-0.603854	0.657994	0.00311171	0.0100188
MSMEG_6189	MSMEG_6189	Crp/Fnr family transcriptional regulator protein	0.413829	1.33222	0.00312261	0.0100487
MSMEG_1979	MSMEG_1979	antibiotic biosynthesis monooxygenase	0.974199	1.96455	0.00314832	0.0101262
MSMEG_3422	MSMEG_3422	D-isomer specific 2-hydroxyacid dehydrogenase	0.793317	1.73305	0.00318532	0.01024
MSMEG_4128	MSMEG_4128	hypothetical protein MSMEG_4128	-0.542993	0.686345	0.00320251	0.0102899
MSMEG_4771	MSMEG_4771	hypothetical protein MSMEG_4771	-0.573147	0.672149	0.00320466	0.0102915
MSMEG_0304	MSMEG_0304	acyl-CoA synthetase	0.605503	1.52151	0.0032107	0.0103056
MSMEG_3086	tpiA	triosephosphate isomerase	-0.460447	0.726761	0.00321465	0.0103089
MSMEG_3311	MSMEG_3311	acyl carrier protein	-1.18823	0.438842	0.00321504	0.0103089
MSMEG_5592	MSMEG_5592	hypothetical protein MSMEG_5592	-1.02854	0.490204	0.00325148	0.0104151
MSMEG_6279	recR	recombination protein RecR	-0.472459	0.720735	0.00325	0.0104151
MSMEG_5663	MSMEG_5663	sensor-type histidine kinase PrrB	-0.461441	0.726261	0.00327701	0.0104915
MSMEG_4990	MSMEG_4990	DNA-binding response regulator	0.661456	1.58168	0.00329863	0.0105553
MSMEG_1953	MSMEG_1953	transcription factor WhiB	0.543999	1.45801	0.00330919	0.0105836
MSMEG_3915	MSMEG_3915	NAD-dependent alcohol dehydrogenase	0.629356	1.54687	0.00332695	0.010635
MSMEG_4728	MSMEG_4728	condensation domain-containing protein	-0.529726	0.692686	0.00333776	0.0106641
MSMEG_1891	MSMEG_1891	hypothetical protein MSMEG_1891	0.566193	1.48061	0.00335231	0.0107051
MSMEG_5274	purT	phosphoribosylglycinamide formyltransferase 2	-0.501969	0.706142	0.00336303	0.0107338
MSMEG_3075	MSMEG_3075	GNAT family acetyltransferase	0.776528	1.713	0.00337484	0.010766
MSMEG_2603	pcaB	3-carboxy-cis,cis-muconate cycloisomerase	-1.11061	0.463097	0.00337844	0.010772
MSMEG_6856	MSMEG_6856	MmgE/PrpD family protein	1.85657	3.62147	0.00338047	0.010773
MSMEG_0940	MSMEG_0940	hypothetical protein MSMEG_0940	-0.448786	0.732659	0.00338268	0.0107745
MSMEG_1005	MSMEG_1005	methyltransferase type 11	0.886322	1.84846	0.00338959	0.010791
MSMEG_5633	MSMEG_5633	feruloyl-CoA synthetase	-0.969591	0.510651	0.00339758	0.0108109
MSMEG_4985	MSMEG_4985	carbonic anhydrase	-0.687994	0.620716	0.00343503	0.0109246
MSMEG_2018	MSMEG_2018		1.29589	2.45529	0.00345096	0.0109696
MSMEG_0023	MSMEG_0023	hypothetical protein MSMEG_0023	0.612836	1.52926	0.00345619	0.0109807
MSMEG_5755	MSMEG_5755		0.840947	1.79123	0.00347098	0.0110164
MSMEG_6315	MSMEG_6315	lipoprotein LpqH	0.514006	1.42801	0.00347048	0.0110164
MSMEG_6383	MSMEG_6383	transcription regulator FurA	0.550378	1.46447	0.00350526	0.0111196
MSMEG_0949	MSMEG_0949	HAD-superfamily hydrolase	-0.552498	0.681838	0.00351164	0.0111342
MSMEG_2805	MSMEG_2805	ISMsm5, transposase	0.535802	1.44975	0.00351567	0.0111413
MSMEG_3904	MSMEG_3904	LppK protein	0.458674	1.37428	0.00352306	0.011159
MSMEG_6110	hpt	hypoxanthine phosphoribosyltransferase	-0.457725	0.728133	0.003566	0.0112893
MSMEG_0997	MSMEG_0997	hypothetical protein MSMEG_0997	-1.2004	0.435155	0.00356996	0.0112961
MSMEG_5443	MSMEG_5443	dehydrogenase	-0.597551	0.660875	0.00357283	0.0112995
MSMEG_3488	MSMEG_3488	AraC family transcriptional regulator	0.695598	1.61956	0.00358339	0.0113271
MSMEG_5478	MSMEG_5478	hydroxypyruvate isomerase	-1.36166	0.389135	0.00359253	0.0113503
MSMEG_4710	MSMEG_4710	branched-chain alpha-keto acid dehydrogenase subunit E2	0.790572	1.72976	0.0036093	0.0113972
MSMEG_5120	MSMEG_5120	hypothetical protein MSMEG_5120	0.707219	1.63265	0.00361103	0.0113972
MSMEG_3193	MSMEG_3193	TetR family transcriptional regulator	0.683843	1.60641	0.00362095	0.0114227
MSMEG_2369	MSMEG_2369	LppZ protein	0.452813	1.36871	0.0036247	0.0114288
MSMEG_3914	MSMEG_3914	beta-lactamase	0.867285	1.82423	0.00363254	0.0114477
MSMEG_6597	MSMEG_6597	hydrolase of the alpha/beta superfamily protein	-1.02323	0.492014	0.00363503	0.0114498
MSMEG_0998	MSMEG_0998	oxidoreductase, molybdopterin binding	-1.01704	0.494128	0.0036374	0.0114515
MSMEG_2293	MSMEG_2293	hypothetical protein MSMEG_2293	-0.795576	0.576113	0.00365652	0.0115059
MSMEG_5793	MSMEG_5793	hypothetical protein MSMEG_5793	0.553303	1.46744	0.00366192	0.0115171
MSMEG_4958	lysA	diaminopimelate decarboxylase	-0.448367	0.732872	0.00367788	0.0115614
MSMEG_1025	MSMEG_1025	TetR family transcriptional regulator	1.24714	2.37371	0.00368275	0.0115709
MSMEG_1746	MSMEG_1746	6-hydroxy-D-nicotine oxidase	0.976508	1.9677	0.00374439	0.0117587
MSMEG_2929	MSMEG_2929	thioesterase	-0.638743	0.642272	0.00375084	0.011773
MSMEG_1547	MSMEG_1547	glycerol dehydratase large subunit	0.398837	1.31844	0.00375951	0.0117943
MSMEG_4006	MSMEG_4006	CdaR family transcriptional regulator	-0.813094	0.56916	0.00377119	0.0118222
MSMEG_5257	MSMEG_5257	hemolysin III family channel protein	-0.525341	0.694795	0.00377218	0.0118222
MSMEG_5080	MSMEG_5080	glycogen synthase	-0.477212	0.718365	0.00378512	0.0118567
MSMEG_5154	MSMEG_5154	hypothetical protein MSMEG_5154	0.932041	1.90797	0.00379646	0.0118863
MSMEG_3913	MSMEG_3913		0.836573	1.7858	0.00380001	0.0118914
MSMEG_3941	MSMEG_3941	GAF family protein	0.650139	1.56932	0.00380275	0.0118941
MSMEG_0422	MSMEG_0422	transferase	-0.534863	0.690224	0.00382679	0.0119633
MSMEG_2649	truB	tRNA pseudouridine synthase B	0.449614	1.36567	0.00384208	0.011999
MSMEG_3744	xerD	site-specific tyrosine recombinase XerD	0.490964	1.40538	0.00384035	0.011999
MSMEG_2832	MSMEG_2832	hypothetical protein MSMEG_2832	0.98058	1.97326	0.00388672	0.0121324
MSMEG_4064	MSMEG_4064	zinc-binding alcohol dehydrogenase	0.897701	1.8631	0.00390498	0.0121833
MSMEG_4937	atpG	F0F1 ATP synthase subunit gamma	-0.406053	0.754685	0.00390938	0.012191
MSMEG_5203	MSMEG_5203	DoxX subfamily protein	-1.16716	0.445297	0.00392321	0.012228
MSMEG_2438	trmD	tRNA (guanine-N(1)-)-methyltransferase	0.524974	1.43891	0.00392584	0.01223
[truncated: 542 more rows]

## Sheet: DESeq2results_carD-STAT_vs_WT-S
Genes with altered expression after CarD depletion in stationary phase of growth (FDR corrected P-value < 0.05)
Gene Tag	Gene Name	Protein Name	log2FoldChange(CarD/wt)	ratio (CarD/wt)	P-value	FDR-corrected P-value
MSMEG_6076	ispD	2-C-methyl-D-erythritol 4-phosphate cytidylyltransferase	-5.48428	0.0223392	3.03239e-176	2.01532e-172
MSMEG_1970	MSMEG_1970	sigma factor	-4.62242	0.0405987	8.3906e-154	2.7882e-150
MSMEG_6077	MSMEG_6077	CarD family transcriptional regulator	-6.3614	0.0121626	7.67783e-152	1.7009e-148
MSMEG_2261	MSMEG_2261	hypothetical protein MSMEG_2261	-4.42694	0.0464899	2.12117e-143	3.52433e-140
MSMEG_2263	hybC	hydrogenase-2, large subunit	-4.2071	0.0541422	2.93741e-138	3.9044e-135
MSMEG_2262	hybA	hydrogenase-2, small subunit	-4.36718	0.0484561	5.15083e-133	5.7054e-130
MSMEG_2276	hypE	hydrogenase expression/formation protein HypE	-4.35966	0.0487093	4.37652e-129	4.15519e-126
MSMEG_1971	MSMEG_1971	propane monooxygenase hydroxylase large subunit	-5.17746	0.0276331	3.37063e-119	2.80015e-116
MSMEG_2275	hypD	hydrogenase expression/formation protein HypD	-4.56482	0.0422525	1.09849e-118	8.11171e-116
MSMEG_2264	MSMEG_2264	peptidase M52, hydrogen uptake protein	-4.14103	0.0566795	8.06663e-115	5.36109e-112
MSMEG_2273	hypF	[NiFe] hydrogenase maturation protein HypF [Mycobacterium smegmatis str. MC2 155]	-4.54948	0.0427042	1.82378e-106	1.10189e-103
MSMEG_2269	MSMEG_2269	hypothetical protein MSMEG_2269	-3.59848	0.0825564	1.36999e-85	7.58746e-83
MSMEG_3266	MSMEG_3266	maltose/maltodextrin-binding protein	-3.77709	0.0729426	1.17499e-83	6.00691e-81
MSMEG_2267	MSMEG_2267	hypothetical protein MSMEG_2267	-3.53527	0.0862539	2.68736e-82	1.27573e-79
MSMEG_2268	MSMEG_2268	hypothetical protein MSMEG_2268	-3.32356	0.0998871	8.67304e-79	3.84273e-76
MSMEG_1604	MSMEG_1604	FAD dependent oxidoreductase	3.11943	8.69045	1.51491e-77	6.29256e-75
MSMEG_3267	MSMEG_3267	transporter	-4.22933	0.0533144	1.13001e-68	4.41766e-66
MSMEG_6692	MSMEG_6692	glutamine-binding periplasmic protein	3.19711	9.17121	2.09259e-68	7.72632e-66
MSMEG_6691	MSMEG_6691	glutamine amidotransferase	3.51808	11.4564	1.35033e-65	4.72333e-63
MSMEG_2270	MSMEG_2270	hypothetical protein MSMEG_2270	-3.29055	0.102199	1.19305e-63	3.96452e-61
MSMEG_2274	hypC	hydrogenase assembly chaperone HypC/HupF	-4.12993	0.0571173	4.41774e-63	1.33456e-60
MSMEG_6524	MSMEG_6524	polyamine/opine/phosphonate ABC transporter periplasmic ligand-binding protein	-2.98484	0.12632	4.28192e-63	1.33456e-60
MSMEG_2271	hypB	hydrogenase nickel incorporation protein HypB	-4.08762	0.0588172	7.61383e-63	2.20006e-60
MSMEG_3270	MSMEG_3270	sn-glycerol-3-phosphate ABC transporter ATP-binding protein	-3.66247	0.0789746	1.02271e-62	2.83207e-60
MSMEG_6693	MSMEG_6693	glutamine synthetase	3.40363	10.5827	6.039e-59	1.60541e-56
MSMEG_6695	MSMEG_6695	cytochrome P450	3.26235	9.59543	9.58468e-59	2.44999e-56
MSMEG_4715	MSMEG_4715	acyl-CoA dehydrogenase	-3.215	0.107693	1.82126e-57	4.48299e-55
MSMEG_3271	MSMEG_3271	dihydroxyacetone kinase	-3.76884	0.0733611	2.07224e-57	4.9186e-55
MSMEG_5641	MSMEG_5641	glycoside hydrolase family protein	2.71931	6.58558	2.47717e-57	5.677e-55
MSMEG_2266	MSMEG_2266	hypothetical protein MSMEG_2266	-3.62372	0.0811242	1.14346e-54	2.53315e-52
MSMEG_6733	MSMEG_6733	carbon-nitrogen hydrolase	2.60558	6.08638	2.06052e-53	4.41749e-51
MSMEG_4254	MSMEG_4254	AMP-binding protein	-2.80882	0.142712	7.30598e-52	1.51736e-49
MSMEG_3268	MSMEG_3268	ABC transporter permease	-3.54355	0.0857599	4.00224e-51	8.06027e-49
MSMEG_5341	MSMEG_5341	dipeptidyl aminopeptidase/acylaminoacyl peptidase	4.4666	22.1096	1.93086e-48	3.77427e-46
MSMEG_3265	MSMEG_3265	arabitol-phosphate dehydrogenase	-3.09221	0.11726	3.45387e-48	6.55841e-46
MSMEG_6237	MSMEG_6237	hypothetical protein MSMEG_6237	-3.80903	0.0713455	3.80298e-48	7.02072e-46
MSMEG_5166	MSMEG_5166	Na+/solute symporter	-2.72774	0.150963	4.82361e-48	8.66425e-46
MSMEG_6734	MSMEG_6734	dibenzothiophene desulfurization enzyme A	2.56643	5.92341	7.10994e-48	1.24349e-45
MSMEG_2659	ald	alanine dehydrogenase	2.31104	4.96242	8.26282e-48	1.40807e-45
MSMEG_6735	MSMEG_6735	amino acid permease	2.57465	5.95725	9.46465e-48	1.57255e-45
MSMEG_1975	MSMEG_1975	amidohydrolase	-4.89799	0.0335396	3.43023e-47	5.56031e-45
MSMEG_2272	hypA	hydrogenase nickel incorporation protein HypA	-4.43924	0.0460951	2.86968e-46	4.54093e-44
MSMEG_3272	MSMEG_3272	ribose 5-phosphate isomerase	-3.48297	0.0894379	1.49581e-43	2.3119e-41
MSMEG_3269	MSMEG_3269	sugar ABC transporter ATP-binding protein	-3.44146	0.0920489	4.71772e-43	7.1259e-41
MSMEG_4716	MSMEG_4716	acetyl-/propionyl-coenzyme A carboxylase subunit alpha	-2.92946	0.131264	6.63889e-43	9.80491e-41
MSMEG_4713	MSMEG_4713	HpcH/HpaI aldolase/citrate lyase	-2.73511	0.150193	2.05666e-42	2.97142e-40
MSMEG_2783	MSMEG_2783	hypothetical protein MSMEG_2783	2.37197	5.17648	4.86312e-42	6.87666e-40
MSMEG_4699	MSMEG_4699	NAD-glutamate dehydrogenase	-2.51898	0.174466	1.77467e-41	2.45718e-39
MSMEG_3375	MSMEG_3375	alcohol dehydrogenase	2.3451	5.08097	3.40997e-39	4.62504e-37
MSMEG_2378	serA	D-3-phosphoglycerate dehydrogenase	-2.73473	0.150233	5.62953e-39	7.48277e-37
MSMEG_2370	MSMEG_2370	DoxX subfamily protein	2.06006	4.17003	2.28402e-38	2.97639e-36
MSMEG_5640	MSMEG_5640	amylo-alpha-1,6-glucosidase	2.60823	6.09755	2.85106e-38	3.64388e-36
MSMEG_3016	MSMEG_3016	hypothetical protein MSMEG_3016	-2.63684	0.16078	7.37413e-38	9.24688e-36
MSMEG_6179	MSMEG_6179	acetyl-coenzyme A synthetase	-2.6981	0.154096	1.21616e-37	1.49677e-35
MSMEG_1235	MSMEG_1235	sulfate permease	2.13874	4.40377	2.26712e-37	2.73951e-35
MSMEG_0689	MSMEG_0689	hypothetical protein MSMEG_0689	2.40375	5.29177	2.64669e-37	3.14106e-35
MSMEG_1973	MSMEG_1973		-3.50378	0.0881574	3.6456e-37	4.25064e-35
MSMEG_2760	MSMEG_2760	polyphosphate glucokinase	-2.65395	0.158884	5.126e-35	5.87369e-33
MSMEG_3864	cobN	cobaltochelatase subunit CobN	-2.07073	0.238039	5.83504e-35	6.57282e-33
MSMEG_2379	leuB	3-isopropylmalate dehydrogenase	-2.29184	0.204215	1.48589e-34	1.64588e-32
MSMEG_1670	sdhA	succinate dehydrogenase flavoprotein subunit	-2.29289	0.204067	6.08595e-34	6.63069e-32
MSMEG_1927	MSMEG_1927	cobyrinic acid a,c-diamide synthase	-2.31543	0.200903	1.75924e-33	1.88579e-31
Ms1	MSMEG_Ms1	Ms1 RNA	-8.15626	0.00350526	2.68703e-33	2.83461e-31
MSMEG_1583	groEL	molecular chaperone GroEL	1.87979	3.68022	1.17753e-32	1.22279e-30
MSMEG_4717	MSMEG_4717	carboxyl transferase domain-containing protein	-3.13207	0.114065	1.93905e-32	1.98261e-30
MSMEG_3621	ndh	NADH dehydrogenase	-1.92886	0.262636	2.84391e-32	2.86373e-30
MSMEG_1854	MSMEG_1854	valosin containing protein-1	-2.66432	0.157747	3.75192e-32	3.72168e-30
MSMEG_2719	MSMEG_2719	hydrogen:quinone oxidoreductase	-3.76391	0.0736125	8.64855e-32	8.45269e-30
MSMEG_1855	MSMEG_1855	hypothetical protein MSMEG_1855	-2.78732	0.144855	2.12829e-31	2.04995e-29
MSMEG_4714	MSMEG_4714	MoaC domain-containing protein	-3.07437	0.11872	6.58954e-31	6.2563e-29
MSMEG_1874	mtrA	DNA-binding response regulator MtrA	1.82777	3.54989	8.00786e-31	7.49581e-29
MSMEG_6075	ispF	2-C-methyl-D-erythritol 2,4-cyclodiphosphate synthase	-4.31996	0.0500682	9.12367e-31	8.42165e-29
MSMEG_5358	MSMEG_5358	acetamidase/formamidase	-1.83896	0.279523	1.48579e-30	1.35268e-28
MSMEG_1875	MSMEG_1875	sensor histidine kinase MtrB	1.94588	3.85272	2.58346e-30	2.32022e-28
MSMEG_2728	MSMEG_2728	glutamate transport ATP-binding protein GluA	-2.3134	0.201186	4.70276e-30	4.16727e-28
MSMEG_3471	MSMEG_3471	hypothetical protein MSMEG_3471	1.81228	3.51196	5.6336e-30	4.92644e-28
MSMEG_5541	pgi	glucose-6-phosphate isomerase	-2.19099	0.219	8.78696e-30	7.58417e-28
MSMEG_5126	fbiC	FO synthase	-2.06495	0.238995	1.03547e-29	8.82272e-28
MSMEG_0746	MSMEG_0746	carbon-monoxide dehydrogenase, large subunit	-2.25922	0.208885	1.49133e-29	1.25461e-27
MSMEG_0903	lpdA	dihydrolipoamide dehydrogenase	-1.87042	0.273493	2.02064e-29	1.67865e-27
MSMEG_4631	MSMEG_4631	hypothetical protein MSMEG_4631	-2.90383	0.133616	6.82424e-29	5.59925e-27
MSMEG_3472	MSMEG_3472	hypothetical protein MSMEG_3472	1.79921	3.4803	1.08812e-28	8.8191e-27
MSMEG_0165	fdhD	formate dehydrogenase accessory protein	2.28563	4.87577	1.7326e-28	1.38733e-26
MSMEG_6275	MSMEG_6275	DNA polymerase III subunit epsilon	1.82627	3.5462	2.20944e-28	1.74809e-26
MSMEG_1234	MSMEG_1234	taurine import ATP-binding protein TauB	2.11164	4.32183	3.97157e-28	3.1053e-26
MSMEG_0321	MSMEG_0321	transcriptional regulator	-2.18894	0.219312	4.03341e-28	3.11699e-26
MSMEG_6767	MSMEG_6767	mycocerosic acid synthase	-2.44687	0.183408	5.74318e-28	4.38727e-26
MSMEG_6044	MSMEG_6044	ligand-binding /sugar binding domain-containing protein	-2.28156	0.205675	7.82424e-28	5.90908e-26
MSMEG_2725	MSMEG_2725	glutamate transporter permease GluD	-2.07846	0.236766	8.81017e-28	6.57892e-26
MSMEG_3619	MSMEG_3619	short chain dehydrogenase	2.04531	4.12762	1.02706e-27	7.58428e-26
MSMEG_2332	MSMEG_2332	amino acid carrier protein	-1.70297	0.307152	1.71691e-27	1.25391e-25
MSMEG_1052	MSMEG_1052	amino acid carrier protein	-1.71929	0.303698	1.8016e-27	1.30146e-25
MSMEG_4766	ltrA	low temperature requirement protein LtrA	-2.73356	0.150355	2.16545e-27	1.54748e-25
MSMEG_2711	hypF	[NiFe] hydrogenase maturation protein HypF [Mycobacterium smegmatis str. MC2 155]	-3.33137	0.0993479	2.86304e-27	2.00292e-25
MSMEG_4484	MSMEG_4484	transmembrane protein	-2.2779	0.206197	2.84827e-27	2.00292e-25
MSMEG_0694	MSMEG_0694		1.7559	3.37737	4.74446e-27	3.28455e-25
MSMEG_5562	rnhA	ribonuclease H	2.05337	4.15074	5.0886e-27	3.48648e-25
MSMEG_4703	MSMEG_4703	glycerol-3-phosphate acyltransferase	-1.85013	0.277367	1.33453e-26	9.05029e-25
MSMEG_5934	MSMEG_5934	hypothetical protein MSMEG_5934	-2.63679	0.160786	1.39592e-26	9.37103e-25
MSMEG_3085	pgk	phosphoglycerate kinase	-1.95478	0.25796	2.2279e-26	1.48067e-24
MSMEG_6202	MSMEG_6202	hypothetical protein MSMEG_6202	-1.91224	0.26568	2.67966e-26	1.76327e-24
MSMEG_2525	MSMEG_2525	amino acid permease	1.64963	3.13754	2.72558e-26	1.7759e-24
MSMEG_4177	MSMEG_4177		-1.92241	0.263813	4.40733e-26	2.8438e-24
MSMEG_4635	MSMEG_4635	ammonium transporter	-2.27236	0.206991	6.80059e-26	4.34584e-24
MSMEG_6232	katA	catalase KatA	-2.44472	0.183682	1.22804e-25	7.77294e-24
MSMEG_1018	MSMEG_1018		-1.89276	0.269292	1.73088e-25	1.08523e-23
MSMEG_1476	sppA	signal peptide peptidase SppA, 67K type	-1.8893	0.269938	1.87287e-25	1.16328e-23
MSMEG_0684	MSMEG_0684	aldehyde oxidase	-2.44285	0.18392	3.39903e-25	2.09166e-23
MSMEG_1742	MSMEG_1742	oxidoreductase	-1.9937	0.251093	4.11076e-25	2.50643e-23
MSMEG_1451	MSMEG_1451	arylsulfatase	-1.91956	0.264335	4.24245e-25	2.56321e-23
MSMEG_6522	MSMEG_6522	ABC transporter inner membrane protein	-2.53493	0.172548	6.43933e-25	3.85548e-23
MSMEG_2344	MSMEG_2344	dehydrogenase	-3.25554	0.104709	1.06429e-24	6.3154e-23
MSMEG_0637	MSMEG_0637	iron-sulfur binding oxidoreductase	-2.2653	0.208007	1.6418e-24	9.65612e-23
MSMEG_4705	MSMEG_4705	acyltransferase	-1.98108	0.2533	1.74554e-24	1.01762e-22
MSMEG_2550	MSMEG_2550	glyoxylate reductase	2.00807	4.02245	1.80215e-24	1.04149e-22
MSMEG_0703	MSMEG_0703	hypothetical protein MSMEG_0703	1.8413	3.58334	2.03184e-24	1.15416e-22
MSMEG_2727	MSMEG_2727	glutamate binding protein	-1.78434	0.290308	2.02908e-24	1.15416e-22
MSMEG_4704	MSMEG_4704	acyltransferase	-1.77282	0.292635	3.58321e-24	2.01813e-22
MSMEG_1205	MSMEG_1205	cyclopropane-fatty-acyl-phospholipid synthase	-2.04358	0.242561	5.85084e-24	3.26762e-22
MSMEG_2259	MSMEG_2259	carbon starvation protein A	-2.21172	0.215877	6.00401e-24	3.32522e-22
MSMEG_5525	sucC	succinyl-CoA synthetase subunit beta	-1.84862	0.277658	6.85198e-24	3.76349e-22
MSMEG_4959	argS	arginyl-tRNA synthetase	-2.08292	0.236036	1.01138e-23	5.50951e-22
MSMEG_2393	gpsA	NAD(P)H-dependent glycerol-3-phosphate dehydrogenase	-1.78402	0.290372	1.02135e-23	5.51861e-22
MSMEG_6355	MSMEG_6355	hypothetical protein MSMEG_6355	-2.72999	0.150727	1.91093e-23	1.0242e-21
MSMEG_5576	MSMEG_5576	D-mannonate oxidoreductase	1.59662	3.02434	2.08228e-23	1.10711e-21
MSMEG_2298	MSMEG_2298		-1.84276	0.278789	2.23616e-23	1.17948e-21
MSMEG_4221	MSMEG_4221	hypothetical protein MSMEG_4221	1.69531	3.23847	2.25657e-23	1.18088e-21
MSMEG_1233	MSMEG_1233		1.76204	3.39178	2.30858e-23	1.19866e-21
MSMEG_6772	MSMEG_6772	hypothetical protein MSMEG_6772	-2.10596	0.232297	3.47516e-23	1.79038e-21
MSMEG_1097	MSMEG_1097	glycosyl transferase family protein	-1.86738	0.274071	3.83364e-23	1.95988e-21
MSMEG_2365	gatA	aspartyl/glutamyl-tRNA amidotransferase subunit A	-2.53536	0.172497	5.31417e-23	2.67896e-21
MSMEG_6523	MSMEG_6523	ABC transporter	-2.28052	0.205823	5.32083e-23	2.67896e-21
MSMEG_6521	MSMEG_6521	sulfate/thiosulfate import ATP-binding protein CysA 2	-2.35321	0.19571	6.28983e-23	3.14302e-21
MSMEG_1669	sdhB	succinate dehydrogenase iron-sulfur subunit	-2.04252	0.242739	7.03261e-23	3.48797e-21
MSMEG_4222	ftsZ	cell division protein FtsZ	1.53235	2.89257	8.57277e-23	4.22035e-21
MSMEG_1136	MSMEG_1136	hypothetical protein MSMEG_1136	-1.87212	0.273171	1.03704e-22	5.06777e-21
MSMEG_3062	MSMEG_3062	hypothetical protein MSMEG_3062	-2.29051	0.204404	1.09577e-22	5.31567e-21
MSMEG_3084	gap	glyceraldehyde-3-phosphate dehydrogenase	-1.99848	0.250264	1.13568e-22	5.46936e-21
MSMEG_6322	MSMEG_6322	bifunctional wax ester synthase/acyl-CoA diacylglycerol acyltransferase	-2.13251	0.228061	1.24888e-22	5.97128e-21
MSMEG_6514	MSMEG_6514	trehalose synthase-fused maltokinase	-1.77166	0.292871	1.55583e-22	7.38573e-21
MSMEG_0055	MSMEG_0055	hypothetical protein MSMEG_0055	-1.96159	0.256745	1.61848e-22	7.62865e-21
MSMEG_2680	MSMEG_2680	amino acid transporter	1.85761	3.62406	1.67771e-22	7.85217e-21
MSMEG_0880	groEL	molecular chaperone GroEL	1.57178	2.97271	2.09945e-22	9.75728e-21
MSMEG_2095	MSMEG_2095	serine esterase, cutinase	-1.91609	0.264972	2.1448e-22	9.89886e-21
MSMEG_5556	MSMEG_5556	MFS permease	-2.06708	0.238643	2.77446e-22	1.27166e-20
MSMEG_4915	MSMEG_4915	alpha-glucan phosphorylase	-1.66363	0.315643	3.07479e-22	1.39966e-20
MSMEG_1928	MSMEG_1928	regulatory protein	-2.29278	0.204081	3.75139e-22	1.69604e-20
MSMEG_6234	MSMEG_6234	hypothetical protein MSMEG_6234	-1.84148	0.279036	5.45819e-22	2.45102e-20
MSMEG_2925	MSMEG_2925	permease membrane component	-2.38754	0.191109	6.10182e-22	2.72166e-20
MSMEG_2924	MSMEG_2924	permease binding-protein component	-2.2369	0.212142	7.74775e-22	3.43277e-20
MSMEG_0791	thiO	glycine oxidase ThiO	1.61604	3.06532	1.13677e-21	5.00329e-20
MSMEG_3464	MSMEG_3464	alcohol dehydrogenase	-2.24309	0.211234	1.32912e-21	5.81138e-20
MSMEG_5878	MSMEG_5878	serine esterase, cutinase	1.58783	3.00596	1.40694e-21	6.11143e-20
MSMEG_2057	nuoG	NADH dehydrogenase subunit G	-2.11678	0.23056	1.78232e-21	7.69177e-20
MSMEG_1743	MSMEG_1743	Fatty acid desaturase	-2.07176	0.237869	3.78653e-21	1.62357e-19
MSMEG_3974	MSMEG_3974		1.62702	3.08875	4.97906e-21	2.12121e-19
MSMEG_5580	MSMEG_5580	Ku protein	1.55566	2.93968	5.1049e-21	2.16097e-19
MSMEG_2592	MSMEG_2592	hypothetical protein MSMEG_2592	-2.29584	0.203649	5.42178e-21	2.28058e-19
MSMEG_2720	MSMEG_2720	NADH ubiquinone oxidoreductase, 20 kDa subunit	-2.76282	0.147336	7.41688e-21	3.10016e-19
MSMEG_1684	MSMEG_1684	hypothetical protein MSMEG_1684	-2.01256	0.247833	7.98574e-21	3.31708e-19
MSMEG_3086	tpiA	triosephosphate isomerase	-1.81241	0.284715	8.20942e-21	3.38881e-19
MSMEG_2343	MSMEG_2343	methylesterase	-3.09842	0.116757	8.32127e-21	3.41377e-19
MSMEG_3474	MSMEG_3474	integral membrane protein	1.89628	3.72252	8.69079e-21	3.5435e-19
MSMEG_4614	MSMEG_4614	GAF family protein	2.73199	6.6437	8.74556e-21	3.54408e-19
MSMEG_2459	MSMEG_2459	transporter ATPase	1.72349	3.30235	9.25254e-21	3.72681e-19
MSMEG_4636	MSMEG_4636	hypothetical protein MSMEG_4636	-2.09582	0.233935	9.78605e-21	3.91796e-19
MSMEG_3962	MSMEG_3962	lactate 2-monooxygenase	1.44649	2.72545	1.12113e-20	4.46171e-19
MSMEG_2926	MSMEG_2926	glycine betaine/carnitine/choline transport ATP-binding protein opuCA	-1.99966	0.250058	1.23646e-20	4.89138e-19
MSMEG_2715	MSMEG_2715	hypothetical protein MSMEG_2715	-4.11946	0.0575332	1.33847e-20	5.26359e-19
MSMEG_0158	MSMEG_0158	formyl-coenzyme A transferase	2.55967	5.89573	1.50206e-20	5.87218e-19
MSMEG_6740	MSMEG_6740	1-aminocyclopropane-1-carboxylate deaminase	1.7708	3.41243	1.86724e-20	7.25711e-19
MSMEG_5646	MSMEG_5646	hypothetical protein MSMEG_5646	1.97138	3.92143	2.67815e-20	1.03483e-18
MSMEG_5526	MSMEG_5526	peptidoglycan-binding LysM	-1.83356	0.280571	3.11425e-20	1.19637e-18
MSMEG_0170	MSMEG_0170	transmembrane transporter	2.23634	4.71199	3.62648e-20	1.38515e-18
MSMEG_2664	dapB	dihydrodipicolinate reductase	-2.07152	0.237909	4.40607e-20	1.6733e-18
MSMEG_4958	lysA	diaminopimelate decarboxylase	-1.90804	0.266454	5.30052e-20	2.00155e-18
MSMEG_1885	MSMEG_1885	2Fe-2S iron-sulfur cluster binding domain-containing protein	-1.60272	0.329256	5.377e-20	2.01896e-18
MSMEG_4735	MSMEG_4735	hypothetical protein MSMEG_4735	-3.40401	0.0944695	5.44109e-20	2.03154e-18
MSMEG_2297	MSMEG_2297	glutaredoxin	-1.85736	0.275981	5.62892e-20	2.06684e-18
MSMEG_2299	MSMEG_2299	ribonucleotide-diphosphate reductase subunit alpha	-1.79846	0.287482	5.6133e-20	2.06684e-18
MSMEG_3557	MSMEG_3557	amino acid permease	2.13067	4.37919	5.59461e-20	2.06684e-18
MSMEG_5421	MSMEG_5421	hypothetical protein MSMEG_5421	-2.20781	0.216463	6.02514e-20	2.20017e-18
MSMEG_5507	MSMEG_5507	hypothetical protein MSMEG_5507	-2.18048	0.220603	7.6588e-20	2.78144e-18
MSMEG_1980	MSMEG_1980	hypothetical protein MSMEG_1980	-2.03011	0.244837	8.27198e-20	2.9878e-18
MSMEG_5649	MSMEG_5649	AMP-binding protein	-1.9577	0.257439	8.69455e-20	3.12346e-18
MSMEG_3564	bfr	bacterioferritin	1.48199	2.79333	1.08601e-19	3.88045e-18
MSMEG_6363	MSMEG_6363	cysteine desulfurase	-1.6968	0.308471	1.17086e-19	4.16123e-18
MSMEG_4957	MSMEG_4957	homoserine dehydrogenase	-1.96896	0.255438	1.60588e-19	5.67696e-18
MSMEG_6515	treS	trehalose synthase	-1.62509	0.324189	1.61804e-19	5.68969e-18
MSMEG_4233	MSMEG_4233	penicillin binding protein transpeptidase domain-containing protein	1.41543	2.66738	1.70186e-19	5.95294e-18
MSMEG_5884	MSMEG_5884	3-hydroxyisobutyrate dehydrogenase	1.58139	2.99257	1.78779e-19	6.22077e-18
MSMEG_5082	tag	DNA-3-methyladenine glycosylase I	1.56331	2.95531	1.85332e-19	6.4152e-18
MSMEG_1019	MSMEG_1019	ribonucleotide-diphosphate reductase subunit alpha	-1.81947	0.283325	1.89699e-19	6.53232e-18
MSMEG_2726	MSMEG_2726	glutamate permease	-1.76526	0.294173	1.97664e-19	6.77152e-18
MSMEG_1350	MSMEG_1350	cyclopropane-fatty-acyl-phospholipid synthase	-1.85623	0.276196	2.12115e-19	7.2293e-18
MSMEG_1017	MSMEG_1017	glutaredoxin	-1.80547	0.286087	2.19683e-19	7.44904e-18
MSMEG_5355	MSMEG_5355	hypothetical protein MSMEG_5355	1.91686	3.77601	2.57771e-19	8.69618e-18
MSMEG_5656	hisD	histidinol dehydrogenase	-2.89456	0.134478	3.08658e-19	1.03603e-17
MSMEG_5972	MSMEG_5972	hypothetical protein MSMEG_5972	1.77859	3.43091	3.43091e-19	1.14582e-17
MSMEG_2458	MSMEG_2458	hypothetical protein MSMEG_2458	1.7504	3.36453	4.90685e-19	1.63055e-17
MSMEG_2515	xerC	site-specific tyrosine recombinase XerC	1.63249	3.10047	5.83006e-19	1.92769e-17
MSMEG_2080	MSMEG_2080	acyl-CoA dehydrogenase	-1.48575	0.357062	6.44417e-19	2.1202e-17
MSMEG_2713	MSMEG_2713	peptidase M52, hydrogen uptake protein	-3.75422	0.0741081	6.88402e-19	2.25376e-17
MSMEG_2306	MSMEG_2306	acetyltransferase	1.58342	2.9968	8.37252e-19	2.72764e-17
MSMEG_3483	MSMEG_3483	mosc domain-containing protein	-1.89663	0.26857	8.79709e-19	2.85197e-17
MSMEG_5419	MSMEG_5419		-2.37253	0.193107	9.0696e-19	2.92605e-17
MSMEG_6428	MSMEG_6428	hypothetical protein MSMEG_6428	1.49298	2.8147	1.00612e-18	3.23027e-17
MSMEG_2584	MSMEG_2584	penicillin-binding protein	1.42443	2.68408	1.08294e-18	3.4602e-17
MSMEG_2010	MSMEG_2010	stress responsive A/B barrel domain superfamily protein	-2.86759	0.137015	1.14777e-18	3.6498e-17
MSMEG_2517	MSMEG_2517	alpha/beta hydrolase	1.57721	2.98391	1.16275e-18	3.67983e-17
MSMEG_6203	MSMEG_6203	cysteine synthase/cystathionine beta-synthase	-2.07047	0.238082	1.27634e-18	4.02018e-17
MSMEG_3473	upp	uracil phosphoribosyltransferase	1.68757	3.22113	1.48825e-18	4.66551e-17
MSMEG_2675	MSMEG_2675	ISMsm8, transposase	1.97444	3.92975	2.01507e-18	6.2874e-17
MSMEG_6655	MSMEG_6655	hypothetical protein MSMEG_6655	1.48356	2.79638	2.07155e-18	6.43344e-17
MSMEG_1176	MSMEG_1176	hypothetical protein MSMEG_1176	-2.12932	0.228566	2.61981e-18	8.09825e-17
MSMEG_4734	MSMEG_4734	hypothetical protein MSMEG_4734	-2.19882	0.217815	2.74014e-18	8.43099e-17
MSMEG_0571	MSMEG_0571	carbon-nitrogen hydrolase	1.89254	3.71288	2.84075e-18	8.7003e-17
MSMEG_1770	MSMEG_1770	hypothetical protein MSMEG_1770	-1.70325	0.307094	2.94132e-18	8.96699e-17
MSMEG_1592	MSMEG_1592	hypothetical protein MSMEG_1592	-2.10634	0.232236	3.04981e-18	9.25528e-17
MSMEG_1026	MSMEG_1026	acetyltransferase	1.54918	2.9265	3.58742e-18	1.08373e-16
MSMEG_2092	MSMEG_2092	D-aminopeptidase	-1.57764	0.335028	3.63805e-18	1.09405e-16
MSMEG_5172	MSMEG_5172	hypothetical protein MSMEG_5172	-2.669	0.157235	4.0379e-18	1.20882e-16
MSMEG_3224	MSMEG_3224	hypothetical protein MSMEG_3224	1.81424	3.51674	5.17388e-18	1.53507e-16
MSMEG_3544	MSMEG_3544	hypothetical protein MSMEG_3544	1.58202	2.9939	5.16022e-18	1.53507e-16
MSMEG_2329	MSMEG_2329	UbiE/COQ5 family methyltransferase	-2.21188	0.215853	5.21569e-18	1.5406e-16
MSMEG_6892	MSMEG_6892	replicative DNA helicase	-1.38184	0.38373	6.2602e-18	1.84094e-16
MSMEG_0177	MSMEG_0177	polar amino acid ABC transporter inner membrane protein	2.21706	4.64946	6.43273e-18	1.88334e-16
MSMEG_0599	MSMEG_0599	acyl-CoA synthetase	-1.47461	0.35983	6.513e-18	1.89848e-16
MSMEG_6414	MSMEG_6414	hypothetical protein MSMEG_6414	1.59	3.01049	6.78752e-18	1.96986e-16
MSMEG_5650	MSMEG_5650	AMP-dependent synthetase/ligase	-1.67161	0.313903	7.39918e-18	2.13804e-16
MSMEG_5131	MSMEG_5131	hypothetical protein MSMEG_5131	-1.90169	0.26763	7.64035e-18	2.19817e-16
MSMEG_2718	MSMEG_2718	(Fe-S)-binding protein	-4.86867	0.0342283	8.72177e-18	2.49849e-16
MSMEG_0233	MSMEG_0233	lipoprotein Lpps	1.49125	2.81133	9.62917e-18	2.74659e-16
MSMEG_2394	MSMEG_2394	cystathionine gamma-lyase	-1.73136	0.301168	9.922e-18	2.81802e-16
MSMEG_2739	MSMEG_2739	hypothetical protein MSMEG_2739	1.45947	2.75008	1.11619e-17	3.15667e-16
MSMEG_1976	MSMEG_1976	hypothetical protein MSMEG_1976	-1.79978	0.287218	1.19422e-17	3.36306e-16
MSMEG_1582	groES	co-chaperonin GroES	1.51537	2.85872	1.21554e-17	3.40865e-16
MSMEG_3644	MSMEG_3644	MerR family transcriptional regulator	1.36252	2.57133	1.52272e-17	4.2521e-16
MSMEG_2954	MSMEG_2954	LacI family transcriptional regulator	-2.04582	0.242184	1.65562e-17	4.60387e-16
MSMEG_1392	MSMEG_1392	alcohol dehydrogenase	-2.77235	0.146366	1.70142e-17	4.71152e-16
MSMEG_1385	MSMEG_1385	PAP2 superfamily protein	-1.66939	0.314386	1.75444e-17	4.83818e-16
MSMEG_2962	secF	preprotein translocase subunit SecF	1.38569	2.61296	1.99585e-17	5.48117e-16
MSMEG_2403	recG	ATP-dependent DNA helicase RecG	-1.71855	0.303855	2.02929e-17	5.55008e-16
MSMEG_3442	MSMEG_3442	cyclohexadienyl dehydratase	1.73053	3.31851	2.14227e-17	5.83506e-16
MSMEG_2058	nuoF	NADH-quinone oxidoreductase subunit F	-1.93232	0.262007	2.36305e-17	6.41013e-16
MSMEG_4755	MSMEG_4755	hypothetical protein MSMEG_4755	-1.5454	0.342601	2.84723e-17	7.69215e-16
MSMEG_3685	MSMEG_3685	hypothetical protein MSMEG_3685	1.40986	2.65712	2.94873e-17	7.93411e-16
MSMEG_0120	MSMEG_0120	transcriptional regulatory protein	1.82558	3.5445	3.50595e-17	9.39539e-16
MSMEG_0572	MSMEG_0572	hypothetical protein MSMEG_0572	1.85243	3.61108	3.5628e-17	9.50937e-16
MSMEG_6926	MSMEG_6926	tRNA adenylyltransferase	-2.35703	0.195193	3.67936e-17	9.78122e-16
MSMEG_2460	MSMEG_2460	transporter permease	1.63624	3.10855	3.81961e-17	1.01136e-15
MSMEG_2183	MSMEG_2183	hypothetical protein MSMEG_2183	1.45694	2.74526	4.01171e-17	1.05801e-15
MSMEG_6146	MSMEG_6146	ISMsm3, transposase	1.67216	3.18692	4.65317e-17	1.22233e-15
MSMEG_2081	MSMEG_2081	acyl-CoA dehydrogenase	-1.31545	0.401802	5.10044e-17	1.32931e-15
MSMEG_4290	glnA	glutamine synthetase	-1.76773	0.29367	5.08229e-17	1.32931e-15
MSMEG_5539	MSMEG_5539	hypothetical protein MSMEG_5539	-2.01592	0.247257	5.4136e-17	1.40542e-15
MSMEG_3710	MSMEG_3710	cytochrome b561 family protein	1.93757	3.8306	5.89842e-17	1.52533e-15
MSMEG_6221	MSMEG_6221	integral membrane protein	-2.1452	0.226064	6.18376e-17	1.59292e-15
MSMEG_0372	fabG	3-ketoacyl-ACP reductase	-1.40597	0.377364	7.96357e-17	2.03764e-15
MSMEG_3273	MSMEG_3273	glutamyl aminopeptidase, M42 family protein	-2.31513	0.200945	7.9715e-17	2.03764e-15
MSMEG_0237	MSMEG_0237	ISMsm3, transposase	1.64636	3.13044	8.12684e-17	2.06551e-15
MSMEG_6614	MSMEG_6614	integral membrane protein	-1.90968	0.266151	8.1427e-17	2.06551e-15
MSMEG_5889	MSMEG_5889	hypothetical protein MSMEG_5889	-1.35379	0.391264	8.25565e-17	2.0862e-15
MSMEG_1251	MSMEG_1251	hypothetical protein MSMEG_1251	1.84864	3.60161	8.70532e-17	2.1915e-15
MSMEG_0371	MSMEG_0371	MaoC like domain-containing protein	-1.5007	0.353381	1.09166e-16	2.7378e-15
MSMEG_0747	MSMEG_0747	carbon monoxide dehydrogenase F protein	-2.46598	0.180995	1.17346e-16	2.93188e-15
MSMEG_2456	MSMEG_2456	5,10-methylenetetrahydromethanopterin reductase	1.41444	2.66556	1.19375e-16	2.96032e-15
MSMEG_4914	MSMEG_4914	virginiamycin B hydrolase	-1.67079	0.314081	1.19372e-16	2.96032e-15
MSMEG_2956	MSMEG_2956	NAD dependent epimerase/dehydratase	1.60212	3.03589	1.22792e-16	3.03375e-15
MSMEG_1232	MSMEG_1232	ABC transporter substrate-binding protein	1.82318	3.53861	1.32855e-16	3.27021e-15
MSMEG_4234	MSMEG_4234	hypothetical protein MSMEG_4234	1.33402	2.52104	1.47361e-16	3.61388e-15
MSMEG_1203	MSMEG_1203	methoxy mycolic acid synthase 1	-1.88238	0.271236	1.52151e-16	3.71764e-15
MSMEG_2526	tynA	tyramine oxidase	1.4726	2.77522	1.60248e-16	3.90113e-15
MSMEG_2837	MSMEG_2837	nitrate reductase NarB	-2.12733	0.228881	1.70253e-16	4.11974e-15
MSMEG_2927	MSMEG_2927	ABC transporter permease	-1.58099	0.334252	1.71088e-16	4.11974e-15
MSMEG_6766	MSMEG_6766	ABC transporter ATP-binding protein	-3.286	0.102521	1.71066e-16	4.11974e-15
MSMEG_2953	MSMEG_2953	ethyl tert-butyl ether degradation EthD	-2.76831	0.146776	1.77647e-16	4.26225e-15
MSMEG_1831	MSMEG_1831	transcription factor WhiB	1.50342	2.83514	1.94631e-16	4.65293e-15
MSMEG_3558	MSMEG_3558	carboxymethylenebutenolidase	1.4639	2.75853	2.01016e-16	4.78836e-15
MSMEG_4340	MSMEG_4340	NAD/mycothiol-dependent formaldehyde dehydrogenase	-1.41842	0.374123	2.08219e-16	4.94222e-15
MSMEG_3437	MSMEG_3437	esterase	-1.51254	0.350492	2.49569e-16	5.90262e-15
MSMEG_6071	MSMEG_6071	metallo-beta-lactamase superfamily protein	-1.97558	0.254267	2.56228e-16	6.03863e-15
MSMEG_5479	MSMEG_5479	type I antifreeze protein	2.02197	4.06138	2.72991e-16	6.41095e-15
MSMEG_6418	MSMEG_6418	prephenate dehydratase	-2.46152	0.181555	2.9246e-16	6.84397e-15
MSMEG_1477	MSMEG_1477	major facilitator superfamily protein	-1.91257	0.265619	3.06781e-16	7.15391e-15
MSMEG_4184	MSMEG_4184	dTDP-glucose-46-dehydratase	2.42497	5.37016	3.08659e-16	7.17254e-15
MSMEG_3463	MSMEG_3463	esterase	-2.41588	0.18739	3.40185e-16	7.8776e-15
MSMEG_1055	MSMEG_1055	hexapeptide transferase	-2.04451	0.242405	3.43052e-16	7.9164e-15
MSMEG_4924	MSMEG_4924	adenylate cyclase	-2.23896	0.211839	3.49831e-16	8.04491e-15
MSMEG_2143	MSMEG_2143	hypothetical protein MSMEG_2143	1.34317	2.53707	3.72262e-16	8.53122e-15
MSMEG_0793	thiG	thiazole synthase	1.40293	2.64439	4.6078e-16	1.05235e-14
MSMEG_6393	MSMEG_6393	long-chain-fatty-acid--CoA ligase	1.33575	2.52406	4.91042e-16	1.11763e-14
MSMEG_0603	MSMEG_0603	acyl-CoA dehydrogenase	1.83135	3.55871	5.62446e-16	1.27577e-14
MSMEG_2398	thiL	thiamine monophosphate kinase	-2.83727	0.139926	6.17005e-16	1.39477e-14
MSMEG_1717	MSMEG_1717	ISMsm8, transposase	1.84571	3.59429	6.39042e-16	1.43969e-14
MSMEG_6690	MSMEG_6690	glutamine amidotransferase	1.48891	2.80678	6.4317e-16	1.44409e-14
MSMEG_6346	MSMEG_6346	hypothetical protein MSMEG_6346	-1.86424	0.274668	6.95949e-16	1.55733e-14
MSMEG_6191	MSMEG_6191	translation initiation inhibitor	-1.86518	0.27449	7.20531e-16	1.60693e-14
MSMEG_2465	MSMEG_2465	adenine deaminase	1.82134	3.5341	7.51607e-16	1.67063e-14
MSMEG_1675	deoA	thymidine phosphorylase	-1.87368	0.272876	7.79765e-16	1.72744e-14
MSMEG_6271	leuA	2-isopropylmalate synthase	1.31397	2.48626	8.60525e-16	1.90002e-14
MSMEG_3223	MSMEG_3223	TM2 domain-containing protein	1.59704	3.02522	8.99157e-16	1.97874e-14
MSMEG_3970	MSMEG_3970	glutamyl-tRNA(Gln) amidotransferase subunit A	1.86614	3.64555	9.10233e-16	1.9965e-14
MSMEG_1544	MSMEG_1544	PduO protein	-1.46497	0.362243	9.6159e-16	2.10221e-14
MSMEG_6345	MSMEG_6345	hypothetical protein MSMEG_6345	-2.08801	0.235205	9.99159e-16	2.17718e-14
MSMEG_1407	MSMEG_1407		-2.90992	0.133054	1.24146e-15	2.69407e-14
MSMEG_2580	ispG	4-hydroxy-3-methylbut-2-en-1-yl diphosphate synthase	1.33648	2.52535	1.24448e-15	2.69407e-14
MSMEG_0570	MSMEG_0570	hypothetical protein MSMEG_0570	1.78177	3.43849	1.2613e-15	2.7137e-14
MSMEG_5647	MSMEG_5647		1.59642	3.02393	1.26171e-15	2.7137e-14
MSMEG_1731	MSMEG_1731	IS6120, transposase	1.54602	2.92011	1.3023e-15	2.79197e-14
MSMEG_0759	purA	adenylosuccinate synthetase	-1.50182	0.353107	1.35892e-15	2.89714e-14
MSMEG_2046	MSMEG_2046	GlcNAc-PI de-N-acetylase	1.80797	3.5015	1.36008e-15	2.89714e-14
MSMEG_1953	MSMEG_1953	transcription factor WhiB	1.37482	2.59336	1.39136e-15	2.9543e-14
MSMEG_4491	recO	DNA repair protein RecO	1.45416	2.73997	1.45577e-15	3.08123e-14
MSMEG_2060	nuoD	NADH dehydrogenase subunit D	-1.80941	0.285308	1.48606e-15	3.13536e-14
MSMEG_2417	MSMEG_2417	hypothetical protein MSMEG_2417	1.32858	2.51156	1.76338e-15	3.70867e-14
MSMEG_1049	MSMEG_1049	UbiE/COQ5 family methyltransferase	-2.01905	0.246721	1.81914e-15	3.8019e-14
MSMEG_3902	MSMEG_3902	ATPase AAA	1.2884	2.44258	1.81849e-15	3.8019e-14
MSMEG_2961	secD	preprotein translocase subunit SecD	1.40442	2.64712	1.97728e-15	4.11944e-14
MSMEG_2670	thyA	thymidylate synthase	1.31655	2.4907	2.2228e-15	4.61648e-14
MSMEG_2346	MSMEG_2346	phytoene synthase	-2.9117	0.132889	2.36127e-15	4.88878e-14
MSMEG_5483	MSMEG_5483	porin	-1.36913	0.387124	2.4012e-15	4.95603e-14
MSMEG_0250	MSMEG_0250	membrane protein, MmpL family protein	1.3011	2.46416	2.44753e-15	5.03599e-14
MSMEG_2144	MSMEG_2144	hypothetical protein MSMEG_2144	1.2676	2.4076	3.0744e-15	6.30632e-14
MSMEG_3625	ureC	urease subunit alpha	-1.33938	0.395191	4.16562e-15	8.51837e-14
MSMEG_6058	MSMEG_6058	cadmium transporting P-type ATPase	-1.56766	0.337354	4.1866e-15	8.53501e-14
MSMEG_1517	MSMEG_1517	hypothetical protein MSMEG_1517	1.39029	2.62132	4.59512e-15	9.33919e-14
MSMEG_1298	MSMEG_1298	guanine deaminase	1.37112	2.58672	4.89888e-15	9.92621e-14
MSMEG_6173	MSMEG_6173	morphological differentiation-associated protein	1.27995	2.4283	4.93103e-15	9.96097e-14
MSMEG_3973	MSMEG_3973	N-methylhydantoinase	1.48081	2.79106	4.95404e-15	9.97713e-14
MSMEG_4934	MSMEG_4934	ATP:cob(I)alamin adenosyltransferase	-1.57518	0.3356	5.17285e-15	1.03863e-13
MSMEG_2578	dxr	1-deoxy-D-xylulose 5-phosphate reductoisomerase	1.33784	2.52772	5.80679e-15	1.16241e-13
MSMEG_3461	katG	catalase/peroxidase HPI	-1.37829	0.384674	6.15129e-15	1.22767e-13
MSMEG_1210	MSMEG_1210	hypothetical protein MSMEG_1210	1.4928	2.81435	6.97572e-15	1.3839e-13
MSMEG_1974	MSMEG_1974	propane monooxygenase coupling protein	-5.21368	0.026948	6.97012e-15	1.3839e-13
MSMEG_5266	MSMEG_5266	RDD family protein	1.40197	2.64263	7.53449e-15	1.4903e-13
MSMEG_1468	rpsN	30S ribosomal protein S14	1.47828	2.78616	8.01942e-15	1.58078e-13
MSMEG_5187	MSMEG_5187	tetracycline-resistance determinant TetV	1.34147	2.53409	8.0395e-15	1.58078e-13
MSMEG_3528	MSMEG_3528	ErfK/YbiS/YcfS/YnhG family protein	1.53559	2.89908	8.97937e-15	1.76038e-13
MSMEG_4209	MSMEG_4209	integral membrane protein	1.28162	2.43111	9.02441e-15	1.76401e-13
MSMEG_5655	MSMEG_5655	carbon-nitrogen hydrolase	-2.96499	0.128071	9.47308e-15	1.84628e-13
MSMEG_1076	MSMEG_1076	hypothetical protein MSMEG_1076	-1.47326	0.360168	9.67335e-15	1.8798e-13
MSMEG_6081	MSMEG_6081	hypothetical protein MSMEG_6081	1.28148	2.43088	1.00221e-14	1.94189e-13
MSMEG_5848	MSMEG_5848	amino acid permease	1.3119	2.48268	1.04679e-14	2.02237e-13
MSMEG_4360	MSMEG_4360	hypothetical protein MSMEG_4360	-1.75953	0.295344	1.0754e-14	2.07162e-13
MSMEG_4159	MSMEG_4159	IS6120, transposase	1.52442	2.87671	1.1656e-14	2.23889e-13
MSMEG_5524	sucD	succinyl-CoA synthetase subunit alpha	-1.6088	0.32787	1.27125e-14	2.4348e-13
MSMEG_4322	MSMEG_4322	hypothetical protein MSMEG_4322	-1.70817	0.306048	1.32645e-14	2.53322e-13
MSMEG_2457	MSMEG_2457	hypothetical protein MSMEG_2457	2.01173	4.03265	1.48831e-14	2.83419e-13
MSMEG_1111	MSMEG_1111	hypothetical protein MSMEG_1111	-2.12848	0.228698	1.59918e-14	3.03662e-13
MSMEG_2462	MSMEG_2462	carbon-monoxide dehydrogenase	1.552	2.93222	1.61369e-14	3.04347e-13
MSMEG_4258	trpD	anthranilate phosphoribosyltransferase	-1.59905	0.330094	1.61653e-14	3.04347e-13
MSMEG_6752	MSMEG_6752	endoglucanase A	-2.0694	0.238258	1.616e-14	3.04347e-13
MSMEG_3563	MSMEG_3563	drug transporter	1.32818	2.51085	1.66371e-14	3.12344e-13
MSMEG_4081	MSMEG_4081	transposase IS116/IS110/IS902	2.2437	4.73612	1.72495e-14	3.2293e-13
MSMEG_6656	MSMEG_6656	hypothetical protein MSMEG_6656	1.29589	2.45528	1.80341e-14	3.3667e-13
MSMEG_2461	MSMEG_2461	transporter permease	1.71146	3.27492	1.83177e-14	3.41006e-13
MSMEG_3154	MSMEG_3154	membrane protease regulatory membrane protein	-1.59093	0.331956	1.93275e-14	3.58801e-13
MSMEG_2335	MSMEG_2335	hexapeptide transferase	-1.90208	0.267557	1.94248e-14	3.59602e-13
MSMEG_1775	MSMEG_1775	cytochrome P450 monooxygenase	-1.93438	0.261633	2.21658e-14	4.09205e-13
MSMEG_4336	MSMEG_4336	hypothetical protein MSMEG_4336	1.36676	2.57891	2.34012e-14	4.30816e-13
MSMEG_0206	MSMEG_0206	acyltransferase	1.41911	2.67421	2.37655e-14	4.36313e-13
MSMEG_0359	MSMEG_0359	hypothetical protein MSMEG_0359	-1.64666	0.319379	2.51183e-14	4.5988e-13
MSMEG_1413	rocD	ornithine--oxo-acid transaminase	1.60455	3.041	2.53186e-14	4.62272e-13
MSMEG_3054	coaBC	bifunctional phosphopantothenoylcysteine decarboxylase/phosphopantothenate synthase	1.27677	2.42296	2.84246e-14	5.17561e-13
MSMEG_1771	MSMEG_1771	methylase	-1.44391	0.367569	2.89391e-14	5.2549e-13
MSMEG_6354	MSMEG_6354	serine esterase, cutinase	-1.46148	0.363121	2.9721e-14	5.38218e-13
MSMEG_4289	MSMEG_4289	amidohydrolase	1.41501	2.66662	3.07269e-14	5.54922e-13
MSMEG_5545	MSMEG_5545	formamidopyrimidine-DNA glycosylase	1.23159	2.34826	3.2784e-14	5.90467e-13
MSMEG_1839	MSMEG_1839	alkane 1-monooxygenase	1.83937	3.57853	3.32841e-14	5.97855e-13
MSMEG_4367	MSMEG_4367	formamidase	-1.38363	0.383254	3.83544e-14	6.87071e-13
MSMEG_2839	MSMEG_2839	transcriptional accessory protein	-1.64639	0.319438	4.00917e-14	7.16261e-13
MSMEG_5730	MSMEG_5730	permease for cytosine/purines, uracil, thiamine, allantoin transporter	-1.28088	0.411544	4.18411e-14	7.45512e-13
MSMEG_6688	MSMEG_6688	regulatory protein	1.52949	2.88683	4.50656e-14	8.00819e-13
MSMEG_5062	MSMEG_5062	hypothetical protein MSMEG_5062	1.29906	2.46068	4.59239e-14	8.13894e-13
MSMEG_0794	MSMEG_0794	hypothetical protein MSMEG_0794	1.37338	2.59077	4.92097e-14	8.69808e-13
MSMEG_1692	MSMEG_1692	ECF-family protein RNA polymerase sigma factor	-2.18969	0.219198	4.96365e-14	8.75024e-13
MSMEG_0704	MSMEG_0704	LpqJ protein	1.44453	2.72174	5.36755e-14	9.43723e-13
MSMEG_2383	gltX	glutamyl-tRNA synthetase	-1.48598	0.357007	5.57461e-14	9.77542e-13
MSMEG_3397	MSMEG_3397	acetylornithine deacetylase	1.50477	2.8378	5.78101e-14	1.01107e-12
MSMEG_4975	MSMEG_4975	flavin-nucleotide-binding protein	-2.56972	0.168437	5.89144e-14	1.02768e-12
MSMEG_0752	fbaA	fructose-bisphosphate aldolase	1.20881	2.31147	6.25494e-14	1.08823e-12
MSMEG_6078	MSMEG_6078	LpqE protein	-1.37296	0.386099	6.40791e-14	1.11193e-12
MSMEG_3106	MSMEG_3106	quinone oxidoreductase	1.20618	2.30726	7.11304e-14	1.23108e-12
MSMEG_1285	MSMEG_1285	hypothetical protein MSMEG_1285	-1.31447	0.402074	7.24401e-14	1.25049e-12
MSMEG_0309	MSMEG_0309	aldehyde dehydrogenase	-1.68192	0.311667	7.269e-14	1.25155e-12
MSMEG_5547	MSMEG_5547	hypothetical protein MSMEG_5547	1.75048	3.3647	8.17975e-14	1.40472e-12
MSMEG_6392	MSMEG_6392	polyketide synthase	1.16834	2.24754	8.82473e-14	1.51158e-12
MSMEG_6730	MSMEG_6730	oxidoreductase YdbC	-2.2715	0.207114	8.86726e-14	1.51496e-12
MSMEG_1936	MSMEG_1936	hypothetical protein MSMEG_1936	1.64429	3.12594	8.92797e-14	1.52142e-12
MSMEG_2963	MSMEG_2963	extracellular solute-binding protein	1.31697	2.49142	9.45701e-14	1.60745e-12
MSMEG_1672	sdhC	succinate dehydrogenase, cytochrome b556 subunit	-1.71164	0.305314	9.98895e-14	1.69354e-12
MSMEG_5549	MSMEG_5549	hypothetical protein MSMEG_5549	-1.67431	0.313315	1.06312e-13	1.79784e-12
MSMEG_5454	MSMEG_5454	choloylglycine hydrolase	-2.74741	0.148918	1.16267e-13	1.9612e-12
MSMEG_0406	MSMEG_0406	acyl-CoA dehydrogenase	1.53335	2.89457	1.17428e-13	1.97577e-12
MSMEG_5847	purB	adenylosuccinate lyase	-1.45744	0.364139	1.26868e-13	2.12921e-12
MSMEG_3545	MSMEG_3545	hypothetical protein MSMEG_3545	1.4833	2.79588	1.27783e-13	2.13915e-12
MSMEG_2681	MSMEG_2681	proline imino-peptidase	1.96158	3.89487	1.32608e-13	2.21436e-12
MSMEG_0948	MSMEG_0948	hypothetical protein MSMEG_0948	-1.78841	0.289491	1.35754e-13	2.26121e-12
MSMEG_4632	MSMEG_4632	saccharopine dehydrogenase	-1.68167	0.311721	1.4655e-13	2.43492e-12
MSMEG_0986	MSMEG_0986	RemM protein	-1.74268	0.298813	1.54681e-13	2.56361e-12
MSMEG_1762	MSMEG_1762	piperideine-6-carboxylic acid dehydrogenase	1.27809	2.42518	1.56491e-13	2.58715e-12
MSMEG_5081	MSMEG_5081	hypothetical protein MSMEG_5081	1.36863	2.58226	1.62738e-13	2.68377e-12
MSMEG_2492	MSMEG_2492	D-lactate dehydrogenase	-1.58146	0.334143	1.75692e-13	2.89023e-12
MSMEG_2402	MSMEG_2402	dihydroxyacetone kinase	-1.69497	0.308861	1.83988e-13	3.01922e-12
MSMEG_1432	MSMEG_1432	acetylcholinesterase	-2.04683	0.242016	1.9329e-13	3.16406e-12
MSMEG_0168	MSMEG_0168	formyl-coenzyme A transferase	2.15134	4.44241	2.03022e-13	3.3152e-12
MSMEG_5515	purH	bifunctional phosphoribosylaminoimidazolecarboxamide formyltransferase/IMP cyclohydrolase	-1.44037	0.368473	2.06675e-13	3.36657e-12
MSMEG_2452	MSMEG_2452	hypothetical protein MSMEG_2452	1.85797	3.62497	2.19086e-13	3.56002e-12
MSMEG_2755	MSMEG_2755	hypothetical protein MSMEG_2755	1.6013	3.03416	2.23174e-13	3.61759e-12
MSMEG_2391	ppk	polyphosphate kinase	-1.23978	0.423436	2.52795e-13	4.08778e-12
MSMEG_2795	MSMEG_2795	transmembrane transporter	1.50276	2.83384	2.67954e-13	4.32239e-12
MSMEG_4381	MSMEG_4381	amidase	-1.5049	0.352355	2.72486e-13	4.38485e-12
MSMEG_3536	MSMEG_3536	sugar transporter	-1.45233	0.365431	2.82879e-13	4.5411e-12
MSMEG_3535	speB	agmatinase	-1.76894	0.293424	3.34352e-13	5.35447e-12
MSMEG_1293	MSMEG_1293	xanthine/uracil permeases family protein	1.19785	2.29398	3.4231e-13	5.46873e-12
MSMEG_5278	MSMEG_5278	transmembrane protein	-1.51262	0.350475	3.50373e-13	5.58412e-12
MSMEG_6163	MSMEG_6163	hypothetical protein MSMEG_6163	1.29889	2.4604	3.53567e-13	5.62155e-12
MSMEG_0408	MSMEG_0408	type I modular polyketide synthase	1.1517	2.22176	3.66741e-13	5.8171e-12
MSMEG_3455	hslR	heat shock protein 15	1.36033	2.56744	3.99585e-13	6.32296e-12
MSMEG_2079	MSMEG_2079	alcohol dehydrogenase	-1.19534	0.436683	4.43503e-13	7.00123e-12
MSMEG_0836	MSMEG_0836	carboxylate-amine ligase	-1.46037	0.3634	4.57574e-13	7.20624e-12
MSMEG_0569	MSMEG_0569	potassium transport flavoprotein	1.62854	3.092	4.65832e-13	7.31896e-12
MSMEG_4685	MSMEG_4685	oxidoreductase	1.30681	2.47393	5.15987e-13	8.08786e-12
MSMEG_3341	MSMEG_3341	transposase IS116/IS110/IS902	2.11752	4.33947	5.28034e-13	8.25721e-12
MSMEG_2671	folA	dihydrofolate reductase	1.44108	2.71525	5.65188e-13	8.7933e-12
MSMEG_2716	MSMEG_2716	hypothetical protein MSMEG_2716	-4.29678	0.0508792	5.65037e-13	8.7933e-12
MSMEG_4207	MSMEG_4207	universal stress protein family protein	1.19496	2.28939	5.66285e-13	8.7933e-12
MSMEG_4382	MSMEG_4382	dehydrogenase/reductase SDR family protein member 10	-1.39551	0.380111	6.03918e-13	9.35581e-12
MSMEG_3072	MSMEG_3072	bifunctional 3,4-dihydroxy-2-butanone 4-phosphate synthase/GTP cyclohydrolase II protein	1.15427	2.22572	6.39415e-13	9.88268e-12
MSMEG_3680	MSMEG_3680	hypothetical protein MSMEG_3680	-1.58914	0.332369	6.56299e-13	1.01201e-11
MSMEG_3708	MSMEG_3708	catalase	1.54738	2.92287	6.60881e-13	1.01672e-11
MSMEG_5504	MSMEG_5504	hypothetical protein MSMEG_5504	-1.91639	0.264917	7.28189e-13	1.11768e-11
MSMEG_6213	MSMEG_6213	manganese containing catalase	-1.24309	0.422467	7.75144e-13	1.18701e-11
MSMEG_2451	MSMEG_2451	HAD-superfamily hydrolase	1.23665	2.35651	8.05525e-13	1.23069e-11
MSMEG_4976	MSMEG_4976	isochorismatase hydrolase	-2.18885	0.219326	8.31448e-13	1.26739e-11
MSMEG_2024	MSMEG_2024	hydroxymethylglutaryl-CoA lyase	2.25846	4.78479	9.50898e-13	1.44615e-11
MSMEG_5083	MSMEG_5083	hypothetical protein MSMEG_5083	1.36539	2.57646	9.95244e-13	1.51014e-11
MSMEG_5174	MSMEG_5174	GntR family transcriptional regulator	1.48592	2.80096	1.01081e-12	1.53026e-11
MSMEG_2646	MSMEG_2646	mini-circle transposase for	2.14764	4.43104	1.03688e-12	1.56615e-11
MSMEG_4071	MSMEG_4071		1.65114	3.14083	1.10664e-12	1.66775e-11
MSMEG_5728	MSMEG_5728	polysaccharide deacetylase	1.23599	2.35542	1.1098e-12	1.66872e-11
MSMEG_6310	MSMEG_6310	4-hydroxybutyrate CoA-transferase	-2.31	0.20166	1.19037e-12	1.78582e-11
MSMEG_4043	MSMEG_4043	amidohydrolase	1.37584	2.59519	1.36301e-12	2.04022e-11
MSMEG_4832	MSMEG_4832	acyl-CoA dehydrogenase	1.34751	2.54472	1.3726e-12	2.04995e-11
MSMEG_0388	tylF	macrocin-O-methyltransferase	-1.311	0.403041	1.38113e-12	2.05806e-11
MSMEG_5741	MSMEG_5741	hypothetical protein MSMEG_5741	1.61017	3.05288	1.43793e-12	2.13792e-11
MSMEG_3343	MSMEG_3343	hypothetical protein MSMEG_3343	-1.71265	0.3051	1.44628e-12	2.14553e-11
MSMEG_3779	MSMEG_3779		1.80328	3.49013	1.45137e-12	2.14829e-11
MSMEG_4208	MSMEG_4208	integral membrane protein	1.18824	2.27874	1.51586e-12	2.23876e-11
MSMEG_1565	MSMEG_1565	TetR family transcriptional regulator	1.29525	2.45419	1.5407e-12	2.2704e-11
MSMEG_0776	MSMEG_0776	hypothetical protein MSMEG_0776	-3.18895	0.109655	1.5617e-12	2.29625e-11
MSMEG_0121	MSMEG_0121	rhamnolipid biosynthesis 3-oxoacyl-ACP reductase	1.6295	3.09407	1.65113e-12	2.42239e-11
MSMEG_3501	MSMEG_3501	hypothetical protein MSMEG_3501	1.50888	2.84588	1.65505e-12	2.42279e-11
MSMEG_2466	MSMEG_2466	glutaryl-CoA dehydrogenase	1.85752	3.62385	1.66854e-12	2.43716e-11
MSMEG_1423	MSMEG_1423	radical SAM domain-containing protein	-1.09661	0.467615	1.71816e-12	2.50414e-11
MSMEG_2746	MSMEG_2746	hypothetical protein MSMEG_2746	1.15538	2.22742	1.74134e-12	2.53237e-11
MSMEG_2052	nuoL	NADH dehydrogenase subunit L	-1.53518	0.345036	1.76067e-12	2.55489e-11
MSMEG_0795	MSMEG_0795	ABC transporter ATP-binding protein	1.28626	2.43895	1.76735e-12	2.559e-11
MSMEG_1694	upp	uracil phosphoribosyltransferase	-1.61926	0.325503	1.7803e-12	2.57215e-11
MSMEG_4301	MSMEG_4301	fatty-acid--CoA ligase	1.12175	2.17611	1.95551e-12	2.81917e-11
MSMEG_5288	MSMEG_5288	serine/threonine protein kinase	1.41917	2.67431	2.00797e-12	2.88852e-11
MSMEG_1525	MSMEG_1525	50S ribosomal protein L17	1.25267	2.38283	2.10615e-12	3.02321e-11
MSMEG_1294	MSMEG_1294	OHCU decarboxylase	1.31605	2.48983	2.1132e-12	3.0268e-11
MSMEG_4956	thrC	threonine synthase	-1.64025	0.320801	2.19809e-12	3.14161e-11
MSMEG_5890	MSMEG_5890	hypothetical protein MSMEG_5890	-1.26357	0.416512	2.32644e-12	3.31793e-11
MSMEG_4379	MSMEG_4379	isochorismatase hydrolase	1.59123	3.01307	2.48182e-12	3.53194e-11
MSMEG_3522	MSMEG_3522	dopamine receptor D4	1.3707	2.58596	2.59984e-12	3.692e-11
MSMEG_4965	MSMEG_4965	hypothetical protein MSMEG_4965	-1.11725	0.460971	2.73044e-12	3.86919e-11
MSMEG_2032	MSMEG_2032	hypothetical protein MSMEG_2032	1.25766	2.39108	2.84744e-12	4.0264e-11
MSMEG_5298	MSMEG_5298	hypothetical protein MSMEG_5298	1.75444	3.37396	3.05966e-12	4.31731e-11
MSMEG_2805	MSMEG_2805	ISMsm5, transposase	1.268	2.40827	3.4786e-12	4.89805e-11
MSMEG_3050	MSMEG_3050	integration host factor	1.13726	2.19964	3.73436e-12	5.24706e-11
MSMEG_5128	MSMEG_5128	hypothetical protein MSMEG_5128	-2.12122	0.229852	3.7881e-12	5.31133e-11
MSMEG_2022	MSMEG_2022	GntT protein	2.13842	4.40281	3.934e-12	5.50428e-11
MSMEG_2056	nuoH	NADH dehydrogenase subunit H	-2.09157	0.234625	4.16804e-12	5.8073e-11
MSMEG_4640	MSMEG_4640	hypothetical protein MSMEG_4640	1.90021	3.73266	4.16804e-12	5.8073e-11
MSMEG_3984	MSMEG_3984	transposase IS116/IS110/IS902	2.1003	4.28798	4.18964e-12	5.82135e-11
MSMEG_6575	MSMEG_6575	beta-lactamase	1.2509	2.3799	4.19565e-12	5.82135e-11
MSMEG_2023	MSMEG_2023	CAIB/BAIF family protein	2.30586	4.94463	4.37697e-12	6.06028e-11
MSMEG_5511	MSMEG_5511	von Willebrand factor A	1.10525	2.15136	4.73011e-12	6.53562e-11
MSMEG_0900	MSMEG_0900	eptc-inducible aldehyde dehydrogenase	-1.18143	0.440914	4.79824e-12	6.616e-11
MSMEG_0261	MSMEG_0261	p40 protein	-1.66954	0.314354	5.23942e-12	7.20936e-11
MSMEG_4909	MSMEG_4909	hypothetical protein MSMEG_4909	-1.50971	0.351182	5.26652e-12	7.23168e-11
MSMEG_0754	MSMEG_0754	hypothetical protein MSMEG_0754	1.26465	2.4027	5.93433e-12	8.13186e-11
MSMEG_5291	MSMEG_5291	long-chain-fatty-acid--CoA ligase	-1.30816	0.403837	6.86052e-12	9.38169e-11
MSMEG_6412	MSMEG_6412	hypothetical protein MSMEG_6412	-1.65088	0.318447	6.88611e-12	9.39735e-11
MSMEG_4220	MSMEG_4220	hypothetical protein MSMEG_4220	1.27947	2.4275	7.1169e-12	9.67258e-11
MSMEG_4795	MSMEG_4795	ABC transporter	-2.59951	0.164995	7.10867e-12	9.67258e-11
MSMEG_3465	MSMEG_3465	fatty-acid--CoA ligase	-1.28272	0.41102	7.15411e-12	9.7033e-11
MSMEG_4210	MSMEG_4210	hypothetical protein MSMEG_4210	1.23369	2.35167	7.52474e-12	1.01852e-10
MSMEG_0231	MSMEG_0231	hypothetical protein MSMEG_0231	1.30216	2.46597	7.56244e-12	1.02154e-10
MSMEG_6909	MSMEG_6909	amino acid ABC transporter permease	-1.78393	0.290391	8.01329e-12	1.08025e-10
MSMEG_5963	MSMEG_5963	glycosyl transferase family protein	-1.56711	0.337485	8.90465e-12	1.19798e-10
MSMEG_2463	MSMEG_2463	nicotine dehydrogenase chain A	1.67287	3.18848	9.1054e-12	1.22252e-10
MSMEG_5481	MSMEG_5481	hypothetical protein MSMEG_5481	1.79704	3.47507	9.52356e-12	1.27608e-10
MSMEG_5553	cheR	chemotaxis protein CheR	-1.24997	0.420456	9.90592e-12	1.32464e-10
MSMEG_3811	MSMEG_3811	universal stress protein family protein	-1.19253	0.437535	1.09847e-11	1.46595e-10
MSMEG_4617	nadE	NAD synthetase	1.43981	2.71284	1.10969e-11	1.47795e-10
MSMEG_0053	MSMEG_0053	hypothetical protein MSMEG_0053	1.1359	2.19756	1.12192e-11	1.49125e-10
MSMEG_5653	MSMEG_5653	cytosine/purines uracil thiamine allantoin permease	-2.12128	0.229843	1.38834e-11	1.8417e-10
MSMEG_4673	clpP	ATP-dependent Clp protease proteolytic subunit	-1.2791	0.412053	1.47622e-11	1.95438e-10
MSMEG_1698	MSMEG_1698	ammonia monooxygenase	-1.53325	0.345498	1.48148e-11	1.95743e-10
MSMEG_2831	MSMEG_2831	hypothetical protein MSMEG_2831	1.40014	2.63927	1.50167e-11	1.98018e-10
MSMEG_1108	MSMEG_1108	alpha/beta hydrolase	-1.44548	0.367169	1.55691e-11	2.04896e-10
MSMEG_1297	MSMEG_1297	hydroxydechloroatrazine ethylaminohydrolase	1.24494	2.37008	1.57651e-11	2.07065e-10
MSMEG_2358	mnmA	tRNA-specific 2-thiouridylase MnmA	1.16109	2.23626	1.58446e-11	2.0729e-10
MSMEG_6727	MSMEG_6727	amino acid permease	-1.3348	0.396448	1.58219e-11	2.0729e-10
MSMEG_2661	MSMEG_2661	hypothetical protein MSMEG_2661	1.30009	2.46244	1.58766e-11	2.07301e-10
MSMEG_6559	MSMEG_6559	hypothetical protein MSMEG_6559	1.39093	2.62247	1.60427e-11	2.09058e-10
MSMEG_3927	MSMEG_3927	peptidase M52, hydrogen uptake protein	-2.33704	0.197917	1.63712e-11	2.12922e-10
MSMEG_5734	MSMEG_5734	alpha-methylacyl-CoA racemase	-1.70545	0.306625	1.66132e-11	2.15647e-10
MSMEG_6921	MSMEG_6921	hypothetical protein MSMEG_6921	1.21912	2.32805	1.67725e-11	2.17291e-10
MSMEG_1623	MSMEG_1623	short chain dehydrogenase	-1.6692	0.314427	1.68937e-11	2.18434e-10
MSMEG_4187	MSMEG_4187	hypothetical protein MSMEG_4187	-1.61369	0.326761	1.75199e-11	2.25874e-10
MSMEG_4462	MSMEG_4462	sodium:solute symporter	1.15111	2.22084	1.7537e-11	2.25874e-10
MSMEG_4700	MSMEG_4700	ABC transporter ATP-binding protein	-1.23496	0.424856	1.93689e-11	2.48985e-10
MSMEG_1603	MSMEG_1603	inosine 5-monophosphate dehydrogenase	1.14223	2.20723	2.01814e-11	2.5893e-10
MSMEG_2902	MSMEG_2902	hydrolase	1.20811	2.31035	2.06267e-11	2.64133e-10
MSMEG_0547	MSMEG_0547	ISMsm5, transposase	1.2223	2.33318	2.14475e-11	2.74115e-10
MSMEG_4525	MSMEG_4525	coproporphyrinogen III oxidase	1.27334	2.41721	2.20501e-11	2.81276e-10
MSMEG_2579	MSMEG_2579	zinc metalloprotease	1.0973	2.13954	2.37876e-11	3.02859e-10
MSMEG_5505	MSMEG_5505	hypothetical protein MSMEG_5505	-1.48897	0.356266	2.4091e-11	3.06136e-10
MSMEG_4679	MSMEG_4679	hypothetical protein MSMEG_4679	-1.83706	0.279891	2.46319e-11	3.12411e-10
MSMEG_4908	MSMEG_4908	endo-type 6-aminohexanoate oligomer hydrolase	-1.50601	0.352084	2.73815e-11	3.46624e-10
MSMEG_5270	MSMEG_5270	cystathionine beta-synthase	1.08339	2.11901	2.83264e-11	3.57904e-10
MSMEG_6424	MSMEG_6424	transmembrane protein	1.09805	2.14065	2.83926e-11	3.5806e-10
MSMEG_4754	MSMEG_4754	K+-dependent Na+/Ca+ exchanger-like protein	-2.06356	0.239225	2.95358e-11	3.71771e-10
MSMEG_3336	MSMEG_3336	hydrolase	1.59568	3.02237	3.0111e-11	3.78294e-10
MSMEG_5839	MSMEG_5839	protease 2	-1.63	0.323088	3.02636e-11	3.79494e-10
MSMEG_6242	MSMEG_6242	alcohol dehydrogenase	1.02397	2.03351	3.06063e-11	3.83069e-10
MSMEG_0835	sodC	copper/zinc superoxide dismutase	-1.36891	0.387182	3.13974e-11	3.91496e-10
MSMEG_3895	MSMEG_3895	proteasome subunit beta	1.04467	2.06289	3.13584e-11	3.91496e-10
MSMEG_0071	MSMEG_0071	hypothetical protein MSMEG_0071	1.1326	2.19253	3.23006e-11	4.02003e-10
MSMEG_5193	MSMEG_5193	AraC family transcriptional regulator	1.44984	2.73177	3.4704e-11	4.31108e-10
MSMEG_0796	MSMEG_0796	ABC transporter	1.36213	2.57064	3.76241e-11	4.65642e-10
MSMEG_0887	MSMEG_0887	hypothetical protein MSMEG_0887	-1.33031	0.397682	3.75578e-11	4.65642e-10
MSMEG_2983	MSMEG_2983	hypothetical protein MSMEG_2983	1.36056	2.56784	3.78817e-11	4.67959e-10
MSMEG_0175	MSMEG_0175	FAD dependent oxidoreductase	1.62143	3.0768	3.80429e-11	4.69079e-10
MSMEG_4211	MSMEG_4211	two component system histidine kinase	1.36866	2.5823	3.82889e-11	4.71237e-10
MSMEG_2115	MSMEG_2115	hypothetical protein MSMEG_2115	-1.33953	0.395149	4.09696e-11	5.02448e-10
MSMEG_3858	MSMEG_3858	hypothetical protein MSMEG_3858	1.10984	2.15821	4.0976e-11	5.02448e-10
MSMEG_3460	MSMEG_3460	ferric uptake regulation protein	-1.4361	0.369565	4.17319e-11	5.10774e-10
MSMEG_5247	MSMEG_5247	PhoH family protein	1.06402	2.09075	4.59402e-11	5.61247e-10
MSMEG_5891	MSMEG_5891	ISMsm5, transposase	1.19524	2.28983	4.67648e-11	5.70273e-10
MSMEG_0424	MSMEG_0424	Hsp20/alpha crystallin family protein	-1.3865	0.382493	4.68707e-11	5.70518e-10
MSMEG_0515	MSMEG_0515	sugar transporter sugar binding lipoprotein	1.74107	3.34282	4.69632e-11	5.70598e-10
MSMEG_2922	MSMEG_2922	hypothetical protein MSMEG_2922	-2.21328	0.215644	4.92372e-11	5.97136e-10
MSMEG_3185	MSMEG_3185		-1.12	0.460095	5.06558e-11	6.13221e-10
MSMEG_4511	MSMEG_4511	linear gramicidin synthetase subunit B	-2.12197	0.229733	5.09998e-11	6.16263e-10
MSMEG_1998	MSMEG_1998	alpha/beta hydrolase	-1.60276	0.329246	5.20947e-11	6.28351e-10
MSMEG_3570	MSMEG_3570	hypothetical protein MSMEG_3570	1.29864	2.45997	5.25272e-11	6.3242e-10
MSMEG_0114	MSMEG_0114	extracellular solute-binding protein	-2.82676	0.140949	5.41569e-11	6.50862e-10
MSMEG_0075	MSMEG_0075	hypothetical protein MSMEG_0075	1.30815	2.47624	5.50283e-11	6.60141e-10
MSMEG_1735	MSMEG_1735	flavoprotein disulfide reductase	-1.2019	0.434704	5.7951e-11	6.93951e-10
MSMEG_6882	MSMEG_6882	LysR family transcriptional regulator	-1.65032	0.318568	5.90719e-11	7.06101e-10
MSMEG_4630	valS	valyl-tRNA synthetase	-1.12603	0.458174	5.92053e-11	7.06424e-10
MSMEG_2416	MSMEG_2416	hypothetical protein MSMEG_2416	1.05551	2.07845	6.19268e-11	7.36253e-10
MSMEG_5727	alc	allantoicase	1.11136	2.16049	6.19236e-11	7.36253e-10
MSMEG_3143	acnA	aconitate hydratase 1	-1.04869	0.483406	6.31656e-11	7.4964e-10
MSMEG_6520	MSMEG_6520	orotate phosphoribosyltransferase	-1.49705	0.354277	6.35089e-11	7.52371e-10
MSMEG_4058	MSMEG_4058	major facilitator superfamily protein	1.65416	3.14739	6.39514e-11	7.54921e-10
MSMEG_5841	purC	phosphoribosylaminoimidazole-succinocarboxamide synthase	-2.5651	0.168978	6.3914e-11	7.54921e-10
MSMEG_0176	MSMEG_0176	glutamine ABC transporter periplasmic protein	1.81596	3.52094	6.80128e-11	8.01442e-10
MSMEG_1192	MSMEG_1192	M23 peptidase domain-containing protein	-2.03898	0.243335	6.8237e-11	8.02661e-10
MSMEG_5920	MSMEG_5920	FMN-dependent monooxygenase	1.57478	2.97889	6.9568e-11	8.16871e-10
MSMEG_2006	MSMEG_2006	2,3-dihydroxybiphenyl 1,2-dioxygenase	1.75532	3.37602	7.06674e-11	8.28317e-10
MSMEG_3234	MSMEG_3234	integral membrane protein	1.06988	2.09926	7.38946e-11	8.64619e-10
MSMEG_5512	MSMEG_5512	magnesium chelatase	1.04308	2.06062	8.83322e-11	1.03173e-09
MSMEG_4072	MSMEG_4072	ISMsm5, transposase	1.21581	2.32272	9.40412e-11	1.09649e-09
MSMEG_6413	serS	seryl-tRNA synthetase	-1.6031	0.329168	9.48194e-11	1.10362e-09
MSMEG_0999	MSMEG_0999	integral membrane protein	-1.85815	0.275831	9.61015e-11	1.11659e-09
MSMEG_3403	amiF	formamidase	1.19401	2.28787	9.78474e-11	1.13489e-09
MSMEG_1260	MSMEG_1260	hypothetical protein MSMEG_1260	-1.34132	0.394659	1.00385e-10	1.16229e-09
MSMEG_5436	ispE	4-diphosphocytidyl-2-C-methyl-D-erythritol kinase	-1.61422	0.326641	1.0066e-10	1.16345e-09
MSMEG_1977	MSMEG_1977	alcohol dehydrogenase	-1.26926	0.414872	1.06072e-10	1.22388e-09
MSMEG_3896	MSMEG_3896	hypothetical protein MSMEG_3896	1.12212	2.17667	1.06449e-10	1.2261e-09
MSMEG_4687	MSMEG_4687	cytosine deaminase	1.1675	2.24622	1.08586e-10	1.24855e-09
MSMEG_0251	MSMEG_0251	hypothetical protein MSMEG_0251	1.24196	2.3652	1.16747e-10	1.34007e-09
MSMEG_0816	MSMEG_0816	flavin-binding monooxygenase	-3.33348	0.0992024	1.17626e-10	1.34783e-09
MSMEG_6190	MSMEG_6190	metallo-beta-lactamase	-1.60543	0.328637	1.22016e-10	1.39572e-09
MSMEG_2523	MSMEG_2523	efflux ABC transporter permease	1.01589	2.02214	1.22934e-10	1.40381e-09
MSMEG_5274	purT	phosphoribosylglycinamide formyltransferase 2	-1.5352	0.345032	1.23765e-10	1.41088e-09
MSMEG_1288	MSMEG_1288	hypothetical protein MSMEG_1288	-1.38804	0.382085	1.3582e-10	1.54565e-09
MSMEG_0103	MSMEG_0103	major facilitator family protein transporter	-2.67736	0.156327	1.37731e-10	1.56205e-09
MSMEG_2639	MSMEG_2639	integral membrane protein	-1.93966	0.260678	1.37657e-10	1.56205e-09
MSMEG_4357	MSMEG_4357	ABC transporter ATP-binding protein	-1.59952	0.329986	1.46238e-10	1.65571e-09
MSMEG_0225	MSMEG_0225	MmpL4 protein	-1.21093	0.431991	1.5596e-10	1.76278e-09
MSMEG_4576	MSMEG_4576	SpfH domain-containing protein	1.18522	2.27398	1.5738e-10	1.7758e-09
MSMEG_6328	MSMEG_6328	hypothetical protein MSMEG_6328	-2.10686	0.232152	1.63541e-10	1.84219e-09
MSMEG_6059	MSMEG_6059	hypothetical protein MSMEG_6059	-2.11142	0.231419	1.65052e-10	1.85607e-09
MSMEG_3884	MSMEG_3884	hypothetical protein MSMEG_3884	-1.12066	0.459882	1.67754e-10	1.88327e-09
MSMEG_3567	MSMEG_3567	enoyl-CoA hydratase	-1.86366	0.274779	1.71998e-10	1.92765e-09
MSMEG_4833	MSMEG_4833	acyl-CoA dehydrogenase	1.15493	2.22674	1.79502e-10	2.00837e-09
MSMEG_3654	azi	preprotein translocase subunit SecA	1.02313	2.03233	1.81298e-10	2.02506e-09
MSMEG_4796	MSMEG_4796	hypothetical protein MSMEG_4796	-2.01445	0.247509	1.82607e-10	2.03625e-09
MSMEG_0837	MSMEG_0837	hypothetical protein MSMEG_0837	-2.26356	0.208258	1.87105e-10	2.08291e-09
MSMEG_3184	treZ	malto-oligosyltrehalose trehalohydrolase	-1.15391	0.449405	1.89332e-10	2.10418e-09
MSMEG_1512	rfbB	dTDP-glucose 4,6-dehydratase	-1.25551	0.418846	1.9311e-10	2.14259e-09
MSMEG_1810	MSMEG_1810	hypothetical protein MSMEG_1810	1.43291	2.69991	1.94265e-10	2.15181e-09
MSMEG_1190	MSMEG_1190	serine/threonine protein kinase	-3.10943	0.11587	2.09469e-10	2.31636e-09
MSMEG_1893	MSMEG_1893	UbiE/COQ5 methyltransferase	1.30608	2.47269	2.17357e-10	2.39959e-09
MSMEG_0781	MSMEG_0781	amino acid permease	1.29012	2.44548	2.22319e-10	2.45031e-09
MSMEG_5211	MSMEG_5211	hypothetical protein MSMEG_5211	-1.18517	0.439772	2.25398e-10	2.48013e-09
MSMEG_2061	MSMEG_2061	NADH dehydrogenase subunit C	-2.4283	0.185784	2.31688e-10	2.54512e-09
MSMEG_0370	MSMEG_0370	hypothetical protein MSMEG_0370	-1.13341	0.455838	2.32111e-10	2.54556e-09
MSMEG_5729	MSMEG_5729	hydantoin racemase	-1.23184	0.425775	2.38803e-10	2.61464e-09
MSMEG_3396	MSMEG_3396	IclR family transcriptional regulator	1.32062	2.49773	2.429e-10	2.65512e-09
MSMEG_3714	MSMEG_3714	hypothetical protein MSMEG_3714	-2.25241	0.209873	2.43332e-10	2.65548e-09
MSMEG_2593	MSMEG_2593	GNAT family acetyltransferase	-1.10905	0.463599	2.46474e-10	2.68535e-09
MSMEG_0248	MSMEG_0248	hypothetical protein MSMEG_0248	1.19824	2.2946	2.71963e-10	2.95821e-09
MSMEG_3283	MSMEG_3283	membrane transporter	1.36419	2.57432	2.76973e-10	3.00778e-09
MSMEG_0311	MSMEG_0311	glycosyltransferase	1.32932	2.51285	2.8079e-10	3.04426e-09
MSMEG_4236	mraZ	cell division protein MraZ	0.966406	1.95397	2.94073e-10	3.18308e-09
MSMEG_5468	MSMEG_5468	hypothetical protein MSMEG_5468	1.05449	2.07699	2.95056e-10	3.18852e-09
MSMEG_1471	rplR	50S ribosomal protein L18	1.22539	2.33818	2.98544e-10	3.22098e-09
MSMEG_1729	MSMEG_1729		1.17617	2.25976	3.07641e-10	3.31375e-09
MSMEG_3504	MSMEG_3504	hypothetical protein MSMEG_3504	-1.89622	0.268646	3.09565e-10	3.32908e-09
MSMEG_5826	MSMEG_5826	pyruvate decarboxylase	-1.35815	0.390081	3.21199e-10	3.44861e-09
MSMEG_4183	MSMEG_4183	phosphoglycolate phosphatase	1.01593	2.02221	3.24741e-10	3.48102e-09
MSMEG_3228	MSMEG_3228	acyl-CoA thioesterase	-1.71873	0.303816	3.35132e-10	3.58661e-09
MSMEG_1472	rpsE	30S ribosomal protein S5	1.17964	2.2652	3.41656e-10	3.65056e-09
MSMEG_3178	dnaE	DNA polymerase III subunit alpha	0.972061	1.96164	3.5662e-10	3.80433e-09
MSMEG_3103	tkt	transketolase	-1.05057	0.482777	3.61176e-10	3.84676e-09
MSMEG_5416	MSMEG_5416	LpqU protein	1.41058	2.65844	3.6381e-10	3.86861e-09
MSMEG_0760	MSMEG_0760	thioesterase	-1.8343	0.280428	3.66045e-10	3.88616e-09
MSMEG_1774	MSMEG_1774	hypothetical protein MSMEG_1774	-1.19888	0.435612	3.7604e-10	3.97956e-09
MSMEG_4121	MSMEG_4121	GntR family transcriptional regulator	1.14969	2.21867	3.75662e-10	3.97956e-09
MSMEG_0178	MSMEG_0178	ATP-binding protein	1.85675	3.62191	3.91669e-10	4.13701e-09
MSMEG_1981	MSMEG_1981	hypothetical protein MSMEG_1981	-1.84319	0.278704	3.92163e-10	4.13701e-09
MSMEG_1220	MSMEG_1220	ABC transporter permease	-1.22003	0.429273	4.04226e-10	4.25077e-09
MSMEG_1470	rplF	50S ribosomal protein L6	1.18896	2.27988	4.0383e-10	4.25077e-09
MSMEG_5267	MSMEG_5267	glutaryl-CoA dehydrogenase	-1.11726	0.460969	4.06656e-10	4.26956e-09
MSMEG_4629	folC		-1.13001	0.456914	4.17585e-10	4.3774e-09
MSMEG_4510	MSMEG_4510	peptide synthetase mbtf	-1.86603	0.274328	4.20046e-10	4.39626e-09
MSMEG_5362	MSMEG_5362	hypothetical protein MSMEG_5362	1.07522	2.10704	4.34088e-10	4.53608e-09
MSMEG_5356	MSMEG_5356	hypothetical protein MSMEG_5356	-1.9561	0.257725	4.65528e-10	4.85698e-09
MSMEG_1474	rplO	50S ribosomal protein L15	1.12088	2.1748	4.99515e-10	5.19677e-09
MSMEG_1812	MSMEG_1812	hypothetical protein MSMEG_1812	1.08976	2.12839	4.99659e-10	5.19677e-09
MSMEG_1067	MSMEG_1067	hypothetical protein MSMEG_1067	-1.52916	0.346478	5.12788e-10	5.32498e-09
MSMEG_6589	MSMEG_6589	ISMsm5, transposase	1.16038	2.23516	5.48308e-10	5.68496e-09
MSMEG_3768	MSMEG_3768	macrolide ABC transporter ATP-binding protein	-2.17631	0.221241	5.55137e-10	5.74679e-09
MSMEG_6425	MSMEG_6425	rhodanese-like domain-containing protein	1.03941	2.05539	5.75879e-10	5.95224e-09
MSMEG_2051	nuoM	NADH dehydrogenase subunit M	-1.44989	0.366048	5.83277e-10	6.01935e-09
MSMEG_5224	ispH	4-hydroxy-3-methylbut-2-enyl diphosphate reductase	1.0081	2.01127	5.89077e-10	6.06978e-09
MSMEG_5997	MSMEG_5997	hypothetical protein MSMEG_5997	1.46061	2.75225	5.94277e-10	6.11388e-09
MSMEG_4151	MSMEG_4151	hypothetical protein MSMEG_4151	1.28934	2.44417	6.04403e-10	6.20844e-09
MSMEG_6765	MSMEG_6765	ABC transporter	-3.0398	0.121598	6.06589e-10	6.22128e-09
MSMEG_1296	MSMEG_1296	uricase	1.20329	2.30264	6.41531e-10	6.56951e-09
MSMEG_5691	MSMEG_5691	hypothetical protein MSMEG_5691	1.10296	2.14795	6.57923e-10	6.72701e-09
MSMEG_0252	trmB	tRNA (guanine-N(7)-)-methyltransferase	1.26012	2.39515	6.70615e-10	6.84625e-09
MSMEG_1322	MSMEG_1322	ErfK/YbiS/YcfS/YnhG family protein	1.00511	2.00709	6.82455e-10	6.95644e-09
MSMEG_0635	MSMEG_0635	hypothetical protein MSMEG_0635	1.40496	2.6481	6.93981e-10	7.05376e-09
MSMEG_5788	MSMEG_5788	integral membrane protein	-1.36553	0.388091	6.94125e-10	7.05376e-09
MSMEG_1218	MSMEG_1218	ABC transporter ATP-binding protein	-1.4686	0.361334	7.64328e-10	7.7553e-09
MSMEG_6266	MSMEG_6266	thiocyanate hydrolase subunit beta	-1.1066	0.464387	7.71048e-10	7.81156e-09
MSMEG_0078	MSMEG_0078	hypothetical protein MSMEG_0078	-1.64726	0.319246	8.01277e-10	8.10546e-09
MSMEG_2083	MSMEG_2083	inositol monophosphatase	-1.58657	0.332963	8.30049e-10	8.38375e-09
MSMEG_4793	MSMEG_4793	virulence factor Mce family protein	-1.77882	0.291422	8.33644e-10	8.40728e-09
MSMEG_3022	MSMEG_3022	transglycosylase associated protein	-1.2598	0.417602	8.40763e-10	8.46623e-09
MSMEG_0020	MSMEG_0020	periplasmic binding protein	-2.38929	0.190877	8.54258e-10	8.58911e-09
MSMEG_5051	MSMEG_5051	major facilitator superfamily protein	-1.5294	0.346421	8.81508e-10	8.8497e-09
MSMEG_1772	MSMEG_1772	hypothetical protein MSMEG_1772	-1.52229	0.348132	8.86033e-10	8.8704e-09
MSMEG_4213	MSMEG_4213	cytochrome P450 hydroxylase	1.44298	2.71882	8.86239e-10	8.8704e-09
MSMEG_2736	MSMEG_2736	GTP-binding protein	1.14539	2.21206	8.98196e-10	8.97656e-09
MSMEG_3441	MSMEG_3441	hypothetical protein MSMEG_3441	1.01659	2.02313	9.02608e-10	9.00711e-09
MSMEG_2603	pcaB	3-carboxy-cis,cis-muconate cycloisomerase	-1.47469	0.359811	9.15171e-10	9.11878e-09
MSMEG_0423	MSMEG_0423	hypothetical protein MSMEG_0423	-1.28237	0.41112	9.24116e-10	9.19413e-09
MSMEG_4996	oppC	ABC transporter permease	1.14945	2.21829	9.28326e-10	9.2222e-09
MSMEG_5284	MSMEG_5284	patatin	1.07848	2.11181	9.4443e-10	9.36818e-09
MSMEG_6737	MSMEG_6737	hypothetical protein MSMEG_6737	1.099	2.14206	9.49169e-10	9.40116e-09
MSMEG_1213	MSMEG_1213	cytochrome P450 monooxygenase	-1.63162	0.322726	9.55482e-10	9.4496e-09
MSMEG_3246	MSMEG_3246	response regulator	1.11521	2.16626	9.75997e-10	9.63815e-09
MSMEG_1821	MSMEG_1821	acyl-CoA dehydrogenase	1.11506	2.16604	9.80242e-10	9.66571e-09
MSMEG_2491	MSMEG_2491	acetylornithine deacetylase	1.1373	2.1997	9.83373e-10	9.68222e-09
MSMEG_0520	MSMEG_0520	porin	1.00115	2.0016	1.01837e-09	9.99715e-09
MSMEG_1414	MSMEG_1414	amidinotransferase	1.45599	2.74345	1.0181e-09	9.99715e-09
MSMEG_1467	rplE	50S ribosomal protein L5	1.1056	2.15188	1.0227e-09	1.00249e-08
MSMEG_6557	MSMEG_6557	dehydrogenase	1.35924	2.5655	1.03338e-09	1.01146e-08
MSMEG_1469	rpsH	30S ribosomal protein S8	1.14843	2.21672	1.06626e-09	1.04212e-08
MSMEG_1194	MSMEG_1194	hypothetical protein MSMEG_1194	-1.99308	0.251203	1.08271e-09	1.05663e-08
MSMEG_6198	MSMEG_6198	DNA-binding protein	-1.13356	0.45579	1.09311e-09	1.06523e-08
MSMEG_3623	ureG	urease accessory protein UreG	-1.32174	0.400053	1.10198e-09	1.0723e-08
MSMEG_3991	MSMEG_3991	cyclase	1.53552	2.89893	1.10487e-09	1.07353e-08
MSMEG_4910	clpS	ATP-dependent Clp protease adaptor protein ClpS	-1.59876	0.330161	1.12184e-09	1.08843e-08
MSMEG_5363	MSMEG_5363	hypothetical protein MSMEG_5363	1.06932	2.09845	1.16199e-09	1.12574e-08
MSMEG_1514	MSMEG_1514	hypothetical protein MSMEG_1514	1.16433	2.24129	1.16848e-09	1.13038e-08
MSMEG_1480	MSMEG_1480	methyltransferase	1.61547	3.06412	1.19994e-09	1.15913e-08
MSMEG_3257	xylB	xylulokinase	-1.07091	0.476019	1.26737e-09	1.22249e-08
MSMEG_1132	MSMEG_1132	FAD binding domain-containing protein	1.18649	2.27598	1.32385e-09	1.27512e-08
MSMEG_1342	MSMEG_1342	(3R)-hydroxyacyl-ACP dehydratase subunit HadC	1.11572	2.16703	1.33419e-09	1.2818e-08
MSMEG_4709	MSMEG_4709	enoyl-CoA hydratase	-2.05242	0.241079	1.33465e-09	1.2818e-08
MSMEG_2717	MSMEG_2717	hypothetical protein MSMEG_2717	-3.45102	0.0914408	1.3602e-09	1.30446e-08
MSMEG_2488	MSMEG_2488	[NADP+] succinate-semialdehyde dehydrogenase [Mycobacterium smegmatis str. MC2 155]	-1.51938	0.348836	1.3671e-09	1.30919e-08
MSMEG_5592	MSMEG_5592	hypothetical protein MSMEG_5592	-2.2722	0.207014	1.37589e-09	1.31571e-08
MSMEG_5664	MSMEG_5664	hypothetical protein MSMEG_5664	-1.49178	0.355574	1.37962e-09	1.31738e-08
MSMEG_2667	MSMEG_2667	HpcH/HpaI aldolase/citrate lyase	0.973205	1.9632	1.40066e-09	1.33555e-08
MSMEG_6074	cysS	cysteinyl-tRNA synthetase	-1.11327	0.462244	1.42232e-09	1.35426e-08
MSMEG_1453	MSMEG_1453	citrate transporter	1.45434	2.74032	1.46869e-09	1.39641e-08
MSMEG_3398	MSMEG_3398	integral membrane transporter	1.13348	2.19388	1.47354e-09	1.39902e-08
MSMEG_0669	MSMEG_0669	hypothetical protein MSMEG_0669	-1.92997	0.262434	1.51295e-09	1.43439e-08
MSMEG_4794	MSMEG_4794	virulence factor	-1.83447	0.280395	1.62003e-09	1.53372e-08
MSMEG_0987	MSMEG_0987	hypothetical protein MSMEG_0987	0.934853	1.9117	1.6259e-09	1.53709e-08
MSMEG_4475	MSMEG_4475	LppP protein	-1.62989	0.323113	1.6591e-09	1.56625e-08
MSMEG_0383	MSMEG_0383	hypothetical protein MSMEG_0383	1.15686	2.22972	1.69544e-09	1.59829e-08
MSMEG_6612	moxR	ATPase, MoxR family protein	-1.74398	0.298545	1.70333e-09	1.60345e-08
MSMEG_1506	MSMEG_1506	TetR family transcriptional regulator	1.32704	2.50887	1.72689e-09	1.62333e-08
MSMEG_6880	MSMEG_6880	hydrophobic amino acid ABC transporter	1.21983	2.3292	1.75175e-09	1.64436e-08
MSMEG_5255	MSMEG_5255	hypothetical protein MSMEG_5255	1.20355	2.30305	1.7943e-09	1.68083e-08
MSMEG_5342	MSMEG_5342	hypothetical protein MSMEG_5342	-1.49453	0.354896	1.79565e-09	1.68083e-08
MSMEG_2913	MSMEG_2913	hydrolase	-1.66327	0.315723	1.85255e-09	1.73165e-08
MSMEG_4323	aceE	pyruvate dehydrogenase subunit E1	0.970664	1.95974	1.89539e-09	1.7692e-08
MSMEG_4300	MSMEG_4300	transcription regulator AmtR	1.24878	2.3764	2.0731e-09	1.93238e-08
MSMEG_1552	eat	ethanolamine permease	0.989055	1.98488	2.09046e-09	1.94583e-08
MSMEG_4011	MSMEG_4011	pyrimidine permease RutG	1.29691	2.45701	2.10511e-09	1.95672e-08
MSMEG_3747	MSMEG_3747		0.988436	1.98403	2.11649e-09	1.96455e-08
MSMEG_5078	glgC	glucose-1-phosphate adenylyltransferase	-0.98143	0.506477	2.13096e-09	1.97522e-08
MSMEG_2133	MSMEG_2133	hypothetical protein MSMEG_2133	1.18175	2.26852	2.17671e-09	2.01482e-08
MSMEG_2164	MSMEG_2164	transcriptional regulator	1.24348	2.36768	2.3143e-09	2.1392e-08
MSMEG_6792	MSMEG_6792	inner membrane permease YgbN	1.64534	3.12821	2.37057e-09	2.18817e-08
MSMEG_0919	MSMEG_0919	heparin-binding hemagglutinin	-1.04169	0.485757	2.44042e-09	2.24952e-08
MSMEG_4212	MSMEG_4212	transcriptional regulatory protein CitT	1.23992	2.36186	2.44499e-09	2.25061e-08
MSMEG_6554	MSMEG_6554	ABC transporter ATP-binding protein	-1.48784	0.356547	2.45951e-09	2.26084e-08
MSMEG_5286	dapB	dihydrodipicolinate reductase N-terminus domain-containing protein	-1.61523	0.326412	2.47471e-09	2.27168e-08
MSMEG_2345	MSMEG_2345		-2.56546	0.168935	2.56392e-09	2.35032e-08
MSMEG_0688	MSMEG_0688	aminotransferase	1.11701	2.16896	2.57678e-09	2.35886e-08
MSMEG_5831	purQ	phosphoribosylformylglycinamidine synthase I	-1.06936	0.476529	2.70074e-09	2.46822e-08
MSMEG_5939	MSMEG_5939	acetaldehyde dehydrogenase	-1.3017	0.405649	2.70368e-09	2.46822e-08
MSMEG_4761	MSMEG_4761	ABC transporter ATP-binding protein	-1.82135	0.282956	2.72984e-09	2.48869e-08
MSMEG_0623	snm	secretion protein Snm4	-1.78303	0.290572	2.77375e-09	2.52526e-08
MSMEG_3894	MSMEG_3894	proteasome subunit alpha	0.945373	1.92569	2.79003e-09	2.5366e-08
MSMEG_6748	MSMEG_6748	ABC transporter ATPase	1.19772	2.29378	2.80606e-09	2.54769e-08
MSMEG_4581	nadD	nicotinic acid mononucleotide adenylyltransferase	-1.36309	0.388749	2.82685e-09	2.55957e-08
MSMEG_5536	MSMEG_5536	chorismate mutase	1.35843	2.56405	2.82503e-09	2.55957e-08
MSMEG_0939	MSMEG_0939	Ppx/GppA phosphatase	-1.11308	0.462305	2.83321e-09	2.56184e-08
MSMEG_5870	MSMEG_5870	sensor histidine kinase PhoR	1.04994	2.07045	2.92833e-09	2.64425e-08
MSMEG_4460	MSMEG_4460	acetolactate synthase	1.00648	2.009	2.93608e-09	2.64765e-08
MSMEG_3802	MSMEG_3802	hypothetical protein MSMEG_3802	-1.283	0.41094	2.94278e-09	2.6501e-08
MSMEG_2464	MSMEG_2464	2Fe-2S-binding domain-containing protein	1.8107	3.50811	2.95437e-09	2.65693e-08
MSMEG_4566	MSMEG_4566		1.112	2.16145	2.96284e-09	2.66095e-08
MSMEG_4241	MSMEG_4241	integral membrane protein	1.03988	2.05605	3.02972e-09	2.71735e-08
MSMEG_1935	MSMEG_1935	TetR family transcriptional regulator	-1.25273	0.419653	3.06763e-09	2.74764e-08
MSMEG_6233	MSMEG_6233	hypothetical protein MSMEG_6233	-2.38504	0.191439	3.08458e-09	2.7591e-08
MSMEG_1618	MSMEG_1618	hypothetical protein MSMEG_1618	-1.29139	0.408557	3.13584e-09	2.80118e-08
MSMEG_0862	MSMEG_0862	molybdopterin biosynthesis protein MoeA	-1.30282	0.405333	3.14247e-09	2.80333e-08
MSMEG_3325	MSMEG_3325	hypothetical protein MSMEG_3325	1.1741	2.25653	3.20926e-09	2.85908e-08
MSMEG_0070	MSMEG_0070	hypothetical protein MSMEG_0070	1.15004	2.2192	3.3758e-09	3.00342e-08
MSMEG_5430	MSMEG_5430	retinol dehydrogenase 13	-2.26952	0.207399	3.39767e-09	3.01884e-08
MSMEG_2493	MSMEG_2493	aminotransferase, class I and II family protein	1.18466	2.2731	3.41254e-09	3.028e-08
MSMEG_2524	MSMEG_2524	ABC transporter ATP-binding protein	0.967324	1.95521	3.45095e-09	3.05489e-08
MSMEG_2937	MSMEG_2937	pyridoxal biosynthesis lyase PdxS	0.991994	1.98893	3.45203e-09	3.05489e-08
MSMEG_2440	rplS	50S ribosomal protein L19	1.15971	2.23412	3.59967e-09	3.1813e-08
MSMEG_5225	MSMEG_5225	hypothetical protein MSMEG_5225	1.01618	2.02255	3.62377e-09	3.19835e-08
MSMEG_4898	MSMEG_4898	hypothetical protein MSMEG_4898	1.05356	2.07564	3.73152e-09	3.28908e-08
MSMEG_4295	MSMEG_4295	alpha/beta hydrolase	1.0873	2.12476	3.82528e-09	3.36726e-08
MSMEG_1516	MSMEG_1516	thioredoxin reductase	0.980111	1.97262	3.84728e-09	3.37556e-08
MSMEG_4938	atpA	F0F1 ATP synthase subunit alpha	-1.03349	0.488528	3.84994e-09	3.37556e-08
MSMEG_6465	MSMEG_6465	chloride channel	-1.13524	0.455258	3.84758e-09	3.37556e-08
MSMEG_2119	nagA	N-acetylglucosamine-6-phosphate deacetylase	1.09733	2.13958	3.85933e-09	3.37933e-08
MSMEG_3226	MSMEG_3226	glutamate synthase NADH/NADPH small subunit	1.06322	2.08959	4.12898e-09	3.61068e-08
MSMEG_4943	MSMEG_4943	hypothetical protein MSMEG_4943	-1.71132	0.30538	4.15996e-09	3.633e-08
MSMEG_6592	MSMEG_6592	short-chain dehydrogenase/reductase SDR	-1.77351	0.292497	4.25316e-09	3.70951e-08
MSMEG_1295	MSMEG_1295	transthyretin	1.14445	2.21061	4.27654e-09	3.72501e-08
MSMEG_1520	rpmJ	50S ribosomal protein L36	0.988418	1.98401	4.33957e-09	3.77497e-08
MSMEG_2197	MSMEG_2197	hypothetical protein MSMEG_2197	1.22422	2.33629	4.35479e-09	3.78326e-08
MSMEG_1833	MSMEG_1833	hypothetical protein MSMEG_1833	1.04302	2.06053	4.50886e-09	3.912e-08
MSMEG_0978	MSMEG_0978	class V aminotransferase	-1.33574	0.396188	4.55603e-09	3.94777e-08
MSMEG_6391	MSMEG_6391	propionyl-CoA carboxylase subunit beta	0.999681	1.99956	4.66444e-09	4.03644e-08
MSMEG_4342	MSMEG_4342	metallo-beta-lactamase	-1.18009	0.441323	4.6804e-09	4.04499e-08
MSMEG_4684	MSMEG_4684	ribose-5-phosphate isomerase B	-1.6934	0.309198	4.70588e-09	4.06172e-08
MSMEG_1999	MSMEG_1999	hypothetical protein MSMEG_1999	-1.51323	0.350327	5.01585e-09	4.32365e-08
MSMEG_5832	purS	phosphoribosylformylglycinamidine synthase subunit PurS	-1.36383	0.388548	5.02628e-09	4.32703e-08
MSMEG_5940	MSMEG_5940	2-keto-4-pentenoate hydratase	-1.48988	0.356041	5.09898e-09	4.38394e-08
MSMEG_6303	MSMEG_6303	para-nitrobenzyl esterase	1.11915	2.17218	5.18295e-09	4.45037e-08
MSMEG_2917	MSMEG_2917	hypothetical protein MSMEG_2917	1.14802	2.2161	5.23222e-09	4.48689e-08
MSMEG_2382	MSMEG_2382	5-carboxymethyl-2-hydroxymuconate delta-isomerase	-1.20568	0.433565	5.46724e-09	4.68238e-08
MSMEG_5258	MSMEG_5258	steroid delta-isomerase	-2.00786	0.248642	5.60616e-09	4.79518e-08
MSMEG_2059	MSMEG_2059	NADH dehydrogenase subunit E	-2.1665	0.222751	5.81697e-09	4.9691e-08
MSMEG_0792	thiS	sulfur carrier protein ThiS	1.49137	2.81156	5.93914e-09	5.06694e-08
MSMEG_1758	MSMEG_1758	hypothetical protein MSMEG_1758	-1.92227	0.26384	5.99283e-09	5.1062e-08
MSMEG_2732	MSMEG_2732	hypothetical protein MSMEG_2732	-1.2504	0.420333	6.05434e-09	5.152e-08
MSMEG_4328	MSMEG_4328	3-oxoacyl-ACP synthase	0.997965	1.99718	6.09104e-09	5.17661e-08
MSMEG_4765	MSMEG_4765	MerR family transcriptional regulator	-1.32211	0.399949	6.1116e-09	5.18745e-08
MSMEG_0616	MSMEG_0616	hypothetical protein MSMEG_0616	-3.13551	0.113794	6.21305e-09	5.26683e-08
MSMEG_1978	groEL	molecular chaperone GroEL	-1.11767	0.460837	6.28037e-09	5.31711e-08
MSMEG_3289	MSMEG_3289	gp61 protein	-0.962077	0.513317	6.58265e-09	5.56594e-08
MSMEG_2585	MSMEG_2585	hypothetical protein MSMEG_2585	1.05999	2.08491	6.71485e-09	5.67051e-08
MSMEG_2800	MSMEG_2800	NADPH-dependent FMN reductase	1.16108	2.23625	6.90582e-09	5.82438e-08
MSMEG_0290	MSMEG_0290	acyltransferase	-1.21012	0.432233	7.14784e-09	6.02086e-08
MSMEG_6540	MSMEG_6540	virulence factor Mce family protein	-1.10161	0.465995	7.22033e-09	6.07421e-08
MSMEG_0884	MSMEG_0884	glyoxalase	-2.60633	0.164217	7.4058e-09	6.22237e-08
MSMEG_6227	MSMEG_6227	PadR family transcriptional regulator	1.26752	2.40748	7.73384e-09	6.48979e-08
MSMEG_3066	rpe	ribulose-phosphate 3-epimerase	-1.55528	0.340264	7.95319e-09	6.66543e-08
MSMEG_6422	MSMEG_6422	ferritin family protein	1.18678	2.27644	8.10951e-09	6.78788e-08
MSMEG_2974	MSMEG_2974	cyclophilin type peptidyl-prolyl cis-trans isomerase	1.06509	2.0923	8.28522e-09	6.92624e-08
MSMEG_5375	MSMEG_5375	GntR family transcriptional regulator	0.979128	1.97127	8.48711e-09	7.08609e-08
MSMEG_5612	MSMEG_5612	amino-acid acetyltransferase	1.16369	2.24029	8.50143e-09	7.08915e-08
MSMEG_1761	MSMEG_1761	integral membrane protein	-1.5358	0.344887	8.68223e-09	7.22179e-08
MSMEG_5736	MSMEG_5736	cyclase/dehydrase	-2.31829	0.200504	8.67333e-09	7.22179e-08
MSMEG_0956	hemB	delta-aminolevulinic acid dehydratase	1.02588	2.0362	9.01602e-09	7.49006e-08
MSMEG_3213	MSMEG_3213	hypothetical protein MSMEG_3213	1.08305	2.11852	9.14251e-09	7.58565e-08
MSMEG_1384	MSMEG_1384	hypothetical protein MSMEG_1384	1.71613	3.28554	9.23461e-09	7.65252e-08
MSMEG_2737	MSMEG_2737	PPE family protein	-0.987758	0.504261	9.32084e-09	7.71436e-08
MSMEG_5712	MSMEG_5712	LysR family transcriptional regulator	-1.74008	0.299354	9.65378e-09	7.97998e-08
MSMEG_3252	MSMEG_3252	hypothetical protein MSMEG_3252	1.43136	2.69701	1.00212e-08	8.27342e-08
MSMEG_0918	MSMEG_0918	XRE family transcriptional regulator	-1.01249	0.495691	1.01973e-08	8.40835e-08
MSMEG_0160	MSMEG_0160	formate dehydrogenase subunit beta	1.89436	3.71756	1.03159e-08	8.48508e-08
MSMEG_1829	MSMEG_1829	F420-0--gamma-glutamyl ligase	-1.36962	0.386993	1.03103e-08	8.48508e-08
MSMEG_5226	xseA	exodeoxyribonuclease VII large subunit	1.13817	2.20102	1.03602e-08	8.51099e-08
MSMEG_1823	MSMEG_1823	hypothetical protein MSMEG_1823	1.20451	2.30459	1.03948e-08	8.52883e-08
MSMEG_3097	ppc	phosphoenolpyruvate carboxylase	0.889588	1.85265	1.05258e-08	8.62572e-08
MSMEG_4695	MSMEG_4695	hypothetical protein MSMEG_4695	1.03034	2.0425	1.06636e-08	8.72788e-08
MSMEG_4235	mraW	S-adenosyl-methyltransferase MraW	0.980763	1.97351	1.06996e-08	8.74654e-08
MSMEG_0066	MSMEG_0066	early secretory antigenic target, 6 kDa	0.887663	1.85018	1.07349e-08	8.76463e-08
MSMEG_2705	hypE	hydrogenase expression/formation protein HypE	-2.59989	0.164951	1.08013e-08	8.80802e-08
MSMEG_2062	nuoB	NADH dehydrogenase subunit B	-2.43427	0.185017	1.08385e-08	8.82755e-08
MSMEG_4013	MSMEG_4013	oxidoreductase	1.24354	2.36779	1.08834e-08	8.85327e-08
MSMEG_1876	MSMEG_1876	lipoprotein LpqB	1.06147	2.08706	1.11246e-08	9.03843e-08
MSMEG_0116	MSMEG_0116	taurine import ATP-binding protein TauB	-3.26633	0.103929	1.14162e-08	9.26397e-08
MSMEG_1704	MSMEG_1704	ABC transporter	1.03159	2.04427	1.15875e-08	9.39151e-08
MSMEG_1057	fni	isopentenyl pyrophosphate isomerase	-1.17166	0.443911	1.22555e-08	9.92083e-08
MSMEG_5057	MSMEG_5057	hypothetical protein MSMEG_5057	1.09223	2.13203	1.23298e-08	9.96514e-08
MSMEG_6491	MSMEG_6491	aldehyde dehydrogenase	-2.51584	0.174846	1.23402e-08	9.96514e-08
MSMEG_3595	MSMEG_3595	hypothetical protein MSMEG_3595	0.961518	1.94736	1.29724e-08	1.04629e-07
MSMEG_0854	MSMEG_0854	two-component system sensor kinase	1.13533	2.19669	1.32965e-08	1.07113e-07
MSMEG_2989	MSMEG_2989	LacI family transcriptional regulator	1.15826	2.23188	1.36772e-08	1.10047e-07
MSMEG_1345	nusG	transcription antitermination protein NusG	0.921784	1.89446	1.42133e-08	1.14222e-07
MSMEG_1291	MSMEG_1291	oxidoreductase	-0.902386	0.535001	1.43204e-08	1.14943e-07
MSMEG_2195	MSMEG_2195	TetR family transcriptional regulator	1.52122	2.87033	1.43701e-08	1.15204e-07
MSMEG_0394	MSMEG_0394	hypothetical protein MSMEG_0394	1.04387	2.06175	1.50133e-08	1.20215e-07
MSMEG_2258	MSMEG_2258	hypothetical protein MSMEG_2258	-1.74695	0.29793	1.515e-08	1.21164e-07
MSMEG_2964	MSMEG_2964	adenine phosphoribosyltransferase	1.25691	2.38983	1.54776e-08	1.23634e-07
MSMEG_4742	MSMEG_4742	clavaldehyde dehydrogenase	-1.80334	0.28651	1.55358e-08	1.23951e-07
MSMEG_4190	MSMEG_4190	inositol monophosphatase	1.00019	2.00027	1.55774e-08	1.24133e-07
MSMEG_6769	MSMEG_6769	transporter monovalent cation:proton antiporter-2 (CPA2) family protein	-2.81641	0.141963	1.56821e-08	1.24818e-07
MSMEG_1140	MSMEG_1140	NAD(P)H-dependent glycerol-3-phosphate dehydrogenase	-1.1374	0.454578	1.59543e-08	1.26833e-07
MSMEG_2053	nuoK	NADH dehydrogenase subunit K	-2.20694	0.216594	1.59976e-08	1.27e-07
MSMEG_2522	MSMEG_2522	efflux ABC transporter permease	0.916169	1.8871	1.60135e-08	1.27e-07
MSMEG_4667	MSMEG_4667	LysR family transcriptional regulator	1.13565	2.19718	1.60392e-08	1.27052e-07
MSMEG_2712	hypC	hydrogenase assembly chaperone HypC/HupF	-4.78752	0.0362087	1.61129e-08	1.27484e-07
MSMEG_0065	MSMEG_0065	hypothetical protein MSMEG_0065	0.873737	1.8324	1.62649e-08	1.28533e-07
MSMEG_1626	MSMEG_1626	DNA-binding protein	1.41127	2.65971	1.63959e-08	1.29415e-07
MSMEG_6874	MSMEG_6874	aldehyde dehydrogenase	1.3223	2.50064	1.68526e-08	1.32862e-07
MSMEG_0242	MSMEG_0242	hypothetical protein MSMEG_0242	1.11915	2.17219	1.69507e-08	1.33477e-07
MSMEG_3542	MSMEG_3542	hypothetical protein MSMEG_3542	0.914338	1.8847	1.72775e-08	1.35889e-07
MSMEG_1151	MSMEG_1151	DNA-binding protein	1.11062	2.15939	1.78263e-08	1.40039e-07
MSMEG_4937	atpG	F0F1 ATP synthase subunit gamma	-1.13379	0.455718	1.79227e-08	1.40631e-07
MSMEG_2420	MSMEG_2420	hypothetical protein MSMEG_2420	-1.06258	0.478775	1.8994e-08	1.48686e-07
MSMEG_6886	MSMEG_6886	transcriptional regulator	1.04452	2.06268	1.89857e-08	1.48686e-07
MSMEG_0263	MSMEG_0263	amidohydrolase	-2.35693	0.195206	1.90282e-08	1.48778e-07
MSMEG_0867	MSMEG_0867	hydrolase	-1.10382	0.465283	1.96269e-08	1.53279e-07
MSMEG_3626	ureB	urease subunit beta	-1.3281	0.398292	1.97903e-08	1.54374e-07
MSMEG_5480	MSMEG_5480	hypothetical protein MSMEG_5480	-1.77659	0.291872	1.98566e-08	1.54709e-07
MSMEG_2754	MSMEG_2754	hypothetical protein MSMEG_2754	0.989905	1.98605	2.07318e-08	1.61339e-07
MSMEG_1930	MSMEG_1930	DEAD/DEAH box helicase	0.934859	1.9117	2.1106e-08	1.64059e-07
MSMEG_3764	MSMEG_3764	hypothetical protein MSMEG_3764	1.17218	2.25351	2.18194e-08	1.69209e-07
MSMEG_3801	MSMEG_3801	hypothetical protein MSMEG_3801	-1.44104	0.3683	2.18111e-08	1.69209e-07
MSMEG_4347	MSMEG_4347	hypothetical protein MSMEG_4347	0.993673	1.99125	2.27049e-08	1.7587e-07
MSMEG_5441	metG	methionyl-tRNA synthetase	-1.34583	0.393427	2.28186e-08	1.76546e-07
MSMEG_5696	MSMEG_5696	cold-shock DNA-binding domain-containing protein	-1.24765	0.421134	2.33969e-08	1.80809e-07
MSMEG_4268	MSMEG_4268	cytochrome C oxidase subunit 2	-0.934244	0.523317	2.35462e-08	1.81751e-07
MSMEG_1521	rpsM	30S ribosomal protein S13	1.06419	2.091	2.38478e-08	1.83866e-07
MSMEG_3919	MSMEG_3919	hypothetical protein MSMEG_3919	1.27864	2.4261	2.41142e-08	1.85705e-07
MSMEG_6410	MSMEG_6410	Rieske 2Fe-2S family protein	-1.11316	0.46228	2.45345e-08	1.88722e-07
MSMEG_6256	asd	aspartate-semialdehyde dehydrogenase	0.905351	1.873	2.49678e-08	1.91834e-07
MSMEG_2761	MSMEG_2761	secreted alanine rich protein	-1.20725	0.433094	2.51035e-08	1.92653e-07
MSMEG_1479	MSMEG_1479	methyltransferase, family protein	1.19345	2.28699	2.55878e-08	1.96144e-07
MSMEG_5167	MSMEG_5167	major facilitator superfamily protein	-1.76454	0.29432	2.56751e-08	1.96586e-07
MSMEG_0361	MSMEG_0361	glycosyl hydrolase	-1.51771	0.34924	2.58528e-08	1.97719e-07
MSMEG_3627	ureA	urease subunit gamma	-1.19518	0.436733	2.66487e-08	2.03572e-07
MSMEG_0617	MSMEG_0617	ftsk/SpoIIIE family protein	-1.78433	0.29031	2.6893e-08	2.05202e-07
MSMEG_0925	MSMEG_0925	hypothetical protein MSMEG_0925	1.39731	2.63411	2.74673e-08	2.09344e-07
MSMEG_0989	MSMEG_0989	hypothetical protein MSMEG_0989	0.906584	1.8746	2.78856e-08	2.12288e-07
MSMEG_4942	atpB	F0F1 ATP synthase subunit A	-1.57056	0.336677	2.83299e-08	2.15424e-07
MSMEG_4611	MSMEG_4611	carrier protein	1.42514	2.68541	2.95105e-08	2.24145e-07
MSMEG_6616	MSMEG_6616	S-(hydroxymethyl)glutathione dehydrogenase	-0.973524	0.509261	2.99985e-08	2.27591e-07
MSMEG_4368	MSMEG_4368	regulatory protein, FmdB family protein	-1.6065	0.328395	3.04867e-08	2.31032e-07
MSMEG_0643	MSMEG_0643	extracellular solute-binding protein	0.846522	1.79816	3.1502e-08	2.38454e-07
MSMEG_1515	MSMEG_1515	two-component sensor histidine kinase	0.972413	1.96212	3.16528e-08	2.39323e-07
MSMEG_4090	MSMEG_4090	IclR family protein transcriptional regulator	1.24794	2.37503	3.18356e-08	2.40431e-07
MSMEG_2955	MSMEG_2955	hypothetical protein MSMEG_2955	-1.99705	0.250511	3.20186e-08	2.41539e-07
MSMEG_1929	MSMEG_1929	hypothetical protein MSMEG_1929	1.16714	2.24567	3.23661e-08	2.43883e-07
MSMEG_1824	MSMEG_1824	LytR family transcriptional regulator	0.893985	1.8583	3.28898e-08	2.47549e-07
MSMEG_2188	MSMEG_2188	integral membrane protein	1.10714	2.15418	3.31014e-08	2.4886e-07
MSMEG_0953	hemC	porphobilinogen deaminase	0.921279	1.89379	3.33726e-08	2.50615e-07
MSMEG_1374	MSMEG_1374	ribose ABC transporter periplasmic binding protein	1.06867	2.09749	3.35001e-08	2.51289e-07
MSMEG_1050	MSMEG_1050	SAM-dependent methyltransferase	-1.61071	0.327438	3.36351e-08	2.52017e-07
MSMEG_3479	tpx	thiol peroxidase	0.951981	1.93453	3.37445e-08	2.52552e-07
MSMEG_6914	MSMEG_6914	hypothetical protein MSMEG_6914	0.880315	1.84078	3.4223e-08	2.55845e-07
MSMEG_3101	zwf	glucose-6-phosphate 1-dehydrogenase	-0.891991	0.53887	3.57538e-08	2.66988e-07
MSMEG_0267	MSMEG_0267	esterase	-1.00341	0.498819	3.67748e-08	2.74304e-07
MSMEG_0313	edd	phosphogluconate dehydratase	1.44171	2.71642	3.7026e-08	2.75868e-07
MSMEG_5065	MSMEG_5065	Mg/Co/Ni transporter MgtE	1.00573	2.00796	3.74452e-08	2.78067e-07
MSMEG_5084	MSMEG_5084	glucosyl-3-phosphoglycerate synthase	0.917666	1.88906	3.74884e-08	2.78067e-07
MSMEG_5165	MSMEG_5165	integral membrane protein	-2.03668	0.243724	3.73781e-08	2.78067e-07
MSMEG_5836	MSMEG_5836	hypothetical protein MSMEG_5836	-2.04225	0.242784	3.74501e-08	2.78067e-07
MSMEG_2005	MSMEG_2005	sugar phosphate isomerase/epimerase	2.26554	4.80835	4.02831e-08	2.98463e-07
MSMEG_5634	MSMEG_5634	hypothetical protein MSMEG_5634	-1.26277	0.416743	4.04324e-08	2.99235e-07
MSMEG_4456	MSMEG_4456	hypothetical protein MSMEG_4456	0.851226	1.80403	4.33975e-08	3.20823e-07
MSMEG_2497	MSMEG_2497	amidase	0.968657	1.95702	4.44587e-08	3.28303e-07
MSMEG_4955	thrB	homoserine kinase	-1.25702	0.418407	4.46927e-08	3.29664e-07
MSMEG_1705	MSMEG_1705	D-xylose transport ATP-binding protein XylG	0.913247	1.88328	4.58882e-08	3.38108e-07
MSMEG_0019	MSMEG_0019	amino acid adenylation protein	-1.17657	0.442401	4.61737e-08	3.39459e-07
MSMEG_4355	MSMEG_4355	peptide ABC transporter permease	-1.32674	0.398667	4.61479e-08	3.39459e-07
MSMEG_1339	rpmG	50S ribosomal protein L33	1.28507	2.43695	4.65455e-08	3.41814e-07
MSMEG_1957	MSMEG_1957	hypothetical protein MSMEG_1957	-0.982287	0.506177	4.80998e-08	3.52838e-07
MSMEG_1077	MSMEG_1077	hypothetical protein MSMEG_1077	0.976749	1.96803	5.03782e-08	3.69144e-07
MSMEG_3100	opcA	OpcA protein	-0.960763	0.513785	5.09293e-08	3.72771e-07
MSMEG_0156	MSMEG_0156	LysR family transcriptional regulator	1.63489	3.10563	5.26962e-08	3.85279e-07
MSMEG_4260	MSMEG_4260	cytochrome C oxidase subunit 3	0.954367	1.93773	5.38682e-08	3.93416e-07
MSMEG_5871	MSMEG_5871	HIT family protein	-1.67358	0.313475	5.56015e-08	4.05629e-07
MSMEG_0917	MSMEG_0917	hypothetical protein MSMEG_0917	0.999164	1.99884	5.60235e-08	4.08259e-07
MSMEG_6445	MSMEG_6445	hypothetical protein MSMEG_6445	1.05721	2.0809	5.62685e-08	4.09596e-07
MSMEG_6604	MSMEG_6604	TetR family transcriptional regulator	-3.32505	0.099784	5.63753e-08	4.09924e-07
MSMEG_0682	MSMEG_0682	hypothetical protein MSMEG_0682	-0.95519	0.515774	5.84654e-08	4.24657e-07
MSMEG_4997	oppD	ABC transporter ATP-binding protein	0.986413	1.98125	5.8657e-08	4.25583e-07
MSMEG_6193	MSMEG_6193	anion-transporting ATPase	-1.21321	0.431307	5.88295e-08	4.26369e-07
MSMEG_0685	MSMEG_0685	oxidoreductase, molybdopterin-binding subunit	-1.22306	0.428373	5.91788e-08	4.28434e-07
MSMEG_0375	MSMEG_0375	phospholipase D	-1.4822	0.357943	5.99109e-08	4.3309e-07
MSMEG_0376	MSMEG_0376	AraC family transcriptional regulator	-1.95193	0.25847	5.99522e-08	4.3309e-07
MSMEG_3636	MSMEG_3636	ABC transporter ferric iron-binding periplasmic protein	-1.65228	0.318136	6.0392e-08	4.35793e-07
MSMEG_0150	MSMEG_0150	NAD(P) transhydrogenase subunit beta	1.49606	2.82072	6.07759e-08	4.38088e-07
MSMEG_2486	MSMEG_2486	major facilitator superfamily protein	-1.13157	0.456418	6.45179e-08	4.64557e-07
MSMEG_2758	MSMEG_2758	RNA polymerase sigma factor	0.913177	1.88319	6.46289e-08	4.64853e-07
MSMEG_5513	MSMEG_5513	serine/threonine protein kinase	-0.929321	0.525105	6.53178e-08	4.69299e-07
MSMEG_0368	MSMEG_0368	hypothetical protein MSMEG_0368	-1.32893	0.398063	6.61653e-08	4.74875e-07
MSMEG_4682	MSMEG_4682	Na+/H+ antiporter	1.0253	2.03539	6.66254e-08	4.77661e-07
MSMEG_2536	MSMEG_2536	3-oxoacyl-ACP reductase	1.68394	3.21304	6.76831e-08	4.84722e-07
MSMEG_1452	MSMEG_1452	sulfatase-modifying factor 1	-1.14387	0.452544	6.82081e-08	4.87956e-07
MSMEG_1412	MSMEG_1412	amino acid permease	1.07244	2.10298	6.95896e-08	4.97304e-07
MSMEG_5265	MSMEG_5265	cystathionine gamma-synthase	-1.1075	0.464098	7.03666e-08	5.02316e-07
MSMEG_6366	MSMEG_6366	O-antigen export system, ATP-binding protein	-1.15379	0.449443	7.12727e-08	5.08238e-07
MSMEG_5706	MSMEG_5706	DNA or RNA helicase of superfamily protein II	0.859701	1.81466	7.18297e-08	5.11661e-07
MSMEG_5581	MSMEG_5581	hypothetical protein MSMEG_5581	1.05103	2.07201	7.38552e-08	5.25527e-07
MSMEG_3378	MSMEG_3378	beta-lactamase	-1.24172	0.422867	7.41081e-08	5.26762e-07
MSMEG_3073	ribH	6,7-dimethyl-8-ribityllumazine synthase	1.01361	2.01896	7.42616e-08	5.27289e-07
MSMEG_3142	MSMEG_3142	HTH-type transcriptional repressor AcnR	-0.963708	0.512737	7.4962e-08	5.31694e-07
MSMEG_2735	dapF	diaminopimelate epimerase	0.968514	1.95682	7.70665e-08	5.46038e-07
MSMEG_0858	MSMEG_0858	cell division control protein Cdc48	-0.992407	0.502639	7.79088e-08	5.51418e-07
MSMEG_5448	arcA	arginine deiminase	0.914269	1.88461	7.85928e-08	5.55668e-07
MSMEG_5229	MSMEG_5229	hypothetical protein MSMEG_5229	1.03849	2.05407	8.24268e-08	5.82156e-07
MSMEG_4329	MSMEG_4329	propionyl-CoA carboxylase subunit beta	0.828602	1.77596	8.27224e-08	5.83623e-07
MSMEG_5914	MSMEG_5914	acyl-CoA synthetase	-1.34022	0.39496	8.34309e-08	5.87998e-07
MSMEG_5109	MSMEG_5109	hypothetical protein MSMEG_5109	1.08703	2.12436	8.41941e-08	5.92748e-07
MSMEG_5043	MSMEG_5043	LprE protein	-1.70605	0.306499	8.64073e-08	6.07685e-07
MSMEG_2446	MSMEG_2446	hypothetical protein MSMEG_2446	1.15596	2.22833	8.66256e-08	6.08577e-07
MSMEG_1925	MSMEG_1925	isochorismate synthase DhbC	-1.52331	0.347886	8.88758e-08	6.23726e-07
MSMEG_2357	MSMEG_2357	cysteine desulfurase	1.01858	2.02592	9.20751e-08	6.45497e-07
MSMEG_2390	MSMEG_2390	NUDIX family hydrolase	-0.965408	0.512134	9.23074e-08	6.46443e-07
MSMEG_3569	MSMEG_3569	hypothetical protein MSMEG_3569	-2.20947	0.216214	9.46308e-08	6.62017e-07
MSMEG_0451	MSMEG_0451	oxidoreductase, FAD-linked	-1.19183	0.437746	9.62265e-08	6.72472e-07
MSMEG_4272	MSMEG_4272	HesB/YadR/YfhF family protein	0.867986	1.82511	9.72918e-08	6.79203e-07
MSMEG_1737	MSMEG_1737	RNA pseudouridine synthase	1.24428	2.369	9.76609e-08	6.81064e-07
MSMEG_5837	MSMEG_5837	glutathione peroxidase	-1.58525	0.333267	9.9194e-08	6.9103e-07
MSMEG_2724	recX	recombination regulator RecX	0.944974	1.92515	1.01078e-07	7.03417e-07
MSMEG_0077	MSMEG_0077	hypothetical protein MSMEG_0077	-1.0629	0.478669	1.01578e-07	7.06155e-07
MSMEG_4401	MSMEG_4401	phosphonoacetaldehyde hydrolase	1.04175	2.05873	1.0226e-07	7.10158e-07
MSMEG_6212	MSMEG_6212	hemerythrin HHE cation binding domain-containing protein	-1.35436	0.391108	1.03441e-07	7.17607e-07
MSMEG_2621	proS	prolyl-tRNA synthetase	-1.08431	0.471618	1.03892e-07	7.18487e-07
MSMEG_4722	MSMEG_4722	short-chain dehydrogenase	-1.5593	0.339316	1.03777e-07	7.18487e-07
MSMEG_5710	MSMEG_5710	hypothetical protein MSMEG_5710	-1.28903	0.409225	1.03872e-07	7.18487e-07
MSMEG_0363	MSMEG_0363	TetR family transcriptional regulator	0.922296	1.89513	1.04576e-07	7.22255e-07
MSMEG_5107	MSMEG_5107	hypothetical protein MSMEG_5107	1.42377	2.68286	1.04654e-07	7.22255e-07
MSMEG_4723	MSMEG_4723	hypothetical protein MSMEG_4723	-0.987076	0.504499	1.0488e-07	7.23065e-07
MSMEG_3671	MSMEG_3671	integral membrane protein	-2.01356	0.247662	1.0516e-07	7.23504e-07
MSMEG_6574	MSMEG_6574	hypothetical protein MSMEG_6574	1.16098	2.23609	1.05162e-07	7.23504e-07
MSMEG_2537	MSMEG_2537	transporter protein	1.37188	2.58808	1.06461e-07	7.31689e-07
MSMEG_3051	gmk	guanylate kinase	0.937955	1.91581	1.09122e-07	7.49197e-07
MSMEG_3429	MSMEG_3429	O-acyl transferase	1.32087	2.49816	1.09892e-07	7.53709e-07
MSMEG_5085	folP	dihydropteroate synthase	0.854054	1.80757	1.11225e-07	7.62064e-07
MSMEG_6229	glpK	glycerol kinase	0.948023	1.92923	1.12936e-07	7.72989e-07
MSMEG_4206	MSMEG_4206		0.837275	1.78667	1.15743e-07	7.91387e-07
MSMEG_4575	MSMEG_4575	hypothetical protein MSMEG_4575	1.24827	2.37556	1.16798e-07	7.97778e-07
MSMEG_5059	MSMEG_5059	ABC transporter permease	0.897738	1.86314	1.17074e-07	7.98844e-07
MSMEG_6487	MSMEG_6487	2-hydroxy-3-carboxy-6-oxo-7-methylocta-2, 4-dienoate decarboxylase	-1.6082	0.328006	1.18429e-07	8.0726e-07
MSMEG_0985	MSMEG_0985	sugar transporter family protein	-1.44214	0.36802	1.20039e-07	8.17397e-07
MSMEG_0389	MSMEG_0389	glycosyl transferase family protein	-1.00048	0.499832	1.20269e-07	8.18122e-07
MSMEG_4651	MSMEG_4651	AP endonuclease, family protein 2	-2.00271	0.249531	1.20476e-07	8.18698e-07
MSMEG_5667	MSMEG_5667	phytoene dehydrogenase	0.967108	1.95492	1.20941e-07	8.20608e-07
MSMEG_6873	MSMEG_6873		1.3439	2.53836	1.21005e-07	8.20608e-07
MSMEG_0777	MSMEG_0777	F420-dependent glucose-6-phosphate dehydrogenase	-0.874893	0.545294	1.21416e-07	8.21721e-07
MSMEG_4269	asnB	asparagine synthase	1.00366	2.00509	1.21366e-07	8.21721e-07
MSMEG_5264	MSMEG_5264	hypothetical protein MSMEG_5264	0.976725	1.96799	1.23402e-07	8.34312e-07
MSMEG_2347	MSMEG_2347	phytoene dehydrogenase	-1.17573	0.44266	1.24861e-07	8.43322e-07
MSMEG_6913	MSMEG_6913	transcriptional regulatory protein	-1.29785	0.406732	1.25686e-07	8.48029e-07
MSMEG_5962	MSMEG_5962	glycosyl transferase family protein	-1.34433	0.393836	1.26245e-07	8.50935e-07
MSMEG_0671	MSMEG_0671	S-(hydroxymethyl)glutathione dehydrogenase	-1.06431	0.478202	1.30828e-07	8.80933e-07
MSMEG_6018	MSMEG_6018	xylose transporter permease XylH	0.94524	1.92551	1.32179e-07	8.89133e-07
MSMEG_4940	MSMEG_4940	F0F1 ATP synthase subunit B	-1.02189	0.492471	1.33144e-07	8.94718e-07
MSMEG_6312	MSMEG_6312	cytochrome P450	0.98964	1.98569	1.33284e-07	8.94751e-07
MSMEG_3053	rpoZ	DNA-directed RNA polymerase subunit omega	1.02935	2.04111	1.33497e-07	8.95277e-07
MSMEG_6063	MSMEG_6063	Fe uptake system integral membrane protein	0.964344	1.95118	1.34496e-07	9.01066e-07
MSMEG_6053	bluB	cob(II)yrinic acid a,c-diamide reductase	-1.66655	0.315006	1.35051e-07	9.03874e-07
MSMEG_1403	MSMEG_1403	cutinase	1.11489	2.16578	1.35561e-07	9.06377e-07
MSMEG_2364	gatC	aspartyl/glutamyl-tRNA amidotransferase subunit C	-2.7956	0.144026	1.36478e-07	9.1159e-07
MSMEG_3098	MSMEG_3098	hypothetical protein MSMEG_3098	0.990355	1.98667	1.36646e-07	9.11794e-07
MSMEG_1872	MSMEG_1872	hypothetical protein MSMEG_1872	-1.18768	0.439009	1.37614e-07	9.17337e-07
MSMEG_0239	MSMEG_0239	O-acetylhomoserine/O-acetylserine sulfhydrylase	-1.11977	0.460168	1.38783e-07	9.23276e-07
MSMEG_6610	MSMEG_6610	hypothetical protein MSMEG_6610	-1.87168	0.273255	1.38746e-07	9.23276e-07
MSMEG_0219	MSMEG_0219	RNA polymerase factor sigma-70	-0.953825	0.516262	1.39371e-07	9.26263e-07
MSMEG_2399	ung	uracil-DNA glycosylase	-1.46188	0.36302	1.41807e-07	9.4151e-07
MSMEG_2196	MSMEG_2196	sensory box/response regulator	0.87672	1.8362	1.44994e-07	9.61704e-07
MSMEG_5828	MSMEG_5828	aminopeptidase	0.995463	1.99372	1.46409e-07	9.70125e-07
MSMEG_4371	MSMEG_4371	vanillate O-demethylase	1.55513	2.9386	1.48446e-07	9.82643e-07
MSMEG_0262	MSMEG_0262	hypothetical protein MSMEG_0262	-2.08441	0.235792	1.54379e-07	1.0209e-06
MSMEG_5799	MSMEG_5799	nucleoside-diphosphate-sugar epimerase	-1.40747	0.376973	1.55444e-07	1.02692e-06
MSMEG_3766	MSMEG_3766	hypothetical protein MSMEG_3766	0.938414	1.91642	1.61462e-07	1.06562e-06
MSMEG_6583	MSMEG_6583	antigen 85-C	0.893513	1.85769	1.63612e-07	1.07874e-06
MSMEG_5559	MSMEG_5559	metabolite/sugar transporter	-1.81859	0.283498	1.65468e-07	1.08989e-06
MSMEG_3344	MSMEG_3344	hypothetical protein MSMEG_3344	0.838246	1.78787	1.69822e-07	1.11746e-06
MSMEG_0050	MSMEG_0050	hypothetical protein MSMEG_0050	-1.7017	0.307424	1.70198e-07	1.11883e-06
MSMEG_4244	MSMEG_4244	3-deoxy-7-phosphoheptulonate synthase	0.841357	1.79173	1.70891e-07	1.12227e-06
MSMEG_0007	MSMEG_0007	hypothetical protein MSMEG_0007	0.852506	1.80563	1.71886e-07	1.1277e-06
MSMEG_2054	MSMEG_2054	NADH dehydrogenase subunit J	-1.52019	0.34864	1.73724e-07	1.13863e-06
MSMEG_1445	MSMEG_1445	30S ribosomal protein S17	1.01537	2.02142	1.75519e-07	1.14926e-06
MSMEG_5542	MSMEG_5542	transcriptional regulator	-1.09969	0.466618	1.77254e-07	1.15948e-06
MSMEG_6356	MSMEG_6356	AraC family transcriptional regulator	-1.32505	0.399134	1.77886e-07	1.16247e-06
MSMEG_0673	MSMEG_0673	hypothetical protein MSMEG_0673	0.944321	1.92428	1.79544e-07	1.171e-06
MSMEG_5693	MSMEG_5693	transporter major facilitator family protein	0.88008	1.84048	1.79466e-07	1.171e-06
MSMEG_6486	MSMEG_6486	FAD/FMN-binding oxidoreductase	-2.03392	0.244191	1.81634e-07	1.18347e-06
MSMEG_6876	MSMEG_6876	branched chain amino acid transport ATP-binding protein	1.36175	2.56997	1.87104e-07	1.21792e-06
MSMEG_5829	MSMEG_5829	Dyp-type peroxidase	-1.53157	0.345901	1.90238e-07	1.23711e-06
MSMEG_5725	MSMEG_5725	aminotransferase	1.00725	2.01007	1.91845e-07	1.24634e-06
MSMEG_0745	MSMEG_0745	2Fe-2S-binding domain-containing protein	-2.21306	0.215677	1.9284e-07	1.25157e-06
MSMEG_6816	MSMEG_6816	molybdopterin oxidoreductase	0.962109	1.94816	1.93287e-07	1.25325e-06
MSMEG_5104	MSMEG_5104	tetrahydropicolinate succinylase	-1.24587	0.421654	1.99075e-07	1.28952e-06
MSMEG_0901	MSMEG_0901	hypothetical protein MSMEG_0901	-1.04595	0.484327	2.00484e-07	1.2964e-06
MSMEG_3932	MSMEG_3932	hypothetical protein MSMEG_3932	-5.16609	0.0278517	2.00699e-07	1.2964e-06
MSMEG_6135	MSMEG_6135	hypothetical protein MSMEG_6135	-1.17307	0.443477	2.00722e-07	1.2964e-06
MSMEG_3146	MSMEG_3146	invasin 1	1.04323	2.06084	2.05182e-07	1.32392e-06
MSMEG_1482	MSMEG_1482	methyltransferase	1.43506	2.70393	2.05904e-07	1.32729e-06
MSMEG_0994	resD	DNA-binding response regulator ResD	-1.17958	0.441479	2.08536e-07	1.34295e-06
MSMEG_0790	MSMEG_0790	NUDIX family hydrolase	0.989416	1.98538	2.21347e-07	1.42408e-06
MSMEG_0111	MSMEG_0111	magnesium transporter	-1.50692	0.351862	2.23323e-07	1.4354e-06
MSMEG_6241	MSMEG_6241	ATPase AAA	0.816877	1.76159	2.3467e-07	1.50688e-06
MSMEG_3317	dapB	dihydrodipicolinate reductase N-terminus domain-containing protein	-1.26191	0.416991	2.38022e-07	1.52693e-06
MSMEG_3726	MSMEG_3726	alcohol dehydrogenase	-1.29729	0.406891	2.41105e-07	1.54521e-06
MSMEG_2249	MSMEG_2249	hypothetical protein MSMEG_2249	-1.53796	0.344373	2.48653e-07	1.59205e-06
MSMEG_5231	MSMEG_5231	hypothetical protein MSMEG_5231	-1.67245	0.31372	2.56876e-07	1.64312e-06
MSMEG_1666	MSMEG_1666	RNA polymerase sigma factor SigJ	0.887442	1.84989	2.57362e-07	1.64465e-06
MSMEG_6020	MSMEG_6020	sugar ABC transporter periplasmic protein	0.89411	1.85846	2.6078e-07	1.66488e-06
MSMEG_3758	tyrS	tyrosyl-tRNA synthetase	0.920276	1.89248	2.64487e-07	1.68693e-06
MSMEG_2313	nrdF2	ribonucleotide-diphosphate reductase subunit beta	-0.832684	0.561484	2.65294e-07	1.69046e-06
MSMEG_0619	MSMEG_0619	PPE family protein	-1.67112	0.314009	2.65565e-07	1.69056e-06
MSMEG_4696	MSMEG_4696	alpha-amylase	0.903633	1.87077	2.68985e-07	1.71069e-06
MSMEG_4458	MSMEG_4458	transmembrane transporter	0.94063	1.91937	2.71368e-07	1.7242e-06
MSMEG_2665	MSMEG_2665	hypothetical protein MSMEG_2665	-2.16527	0.222941	2.76906e-07	1.7577e-06
MSMEG_4186	MSMEG_4186	hypothetical protein MSMEG_4186	0.841728	1.7922	2.83068e-07	1.79511e-06
MSMEG_0093	MSMEG_0093	methyltransferase	1.08754	2.12511	2.84229e-07	1.80075e-06
MSMEG_0106	MSMEG_0106	sensory histidine kinase	-1.91805	0.264612	2.90071e-07	1.83601e-06
MSMEG_2677	MSMEG_2677	large membrane protein	-1.6883	0.310293	2.95004e-07	1.86546e-06
MSMEG_2450	MSMEG_2450	hypothetical protein MSMEG_2450	0.87651	1.83593	3.00666e-07	1.89945e-06
MSMEG_3683	MSMEG_3683	hypothetical protein MSMEG_3683	1.36952	2.58385	3.06723e-07	1.93588e-06
MSMEG_0863	MSMEG_0863	short chain dehydrogenase	-1.23315	0.425386	3.07037e-07	1.93602e-06
MSMEG_3551	MSMEG_3551	linalool 8-monooxygenase	0.984366	1.97844	3.08452e-07	1.9431e-06
MSMEG_1811	maf	Maf-like protein	1.06413	2.0909	3.09904e-07	1.9504e-06
MSMEG_1033	nrdF2	ribonucleotide-diphosphate reductase subunit beta	-0.816493	0.567821	3.18892e-07	2.00415e-06
MSMEG_5435	MSMEG_5435	long-chain-fatty-acid--CoA ligase	0.878121	1.83798	3.19047e-07	2.00415e-06
MSMEG_1891	MSMEG_1891	hypothetical protein MSMEG_1891	0.918409	1.89003	3.3167e-07	2.08147e-06
MSMEG_4014	MSMEG_4014	N-carbamoyl-L-amino acid amidohydrolase	0.974073	1.96438	3.36667e-07	2.11084e-06
MSMEG_0639	MSMEG_0639	oligopeptide transport ATP-binding protein AppF	0.867376	1.82434	3.38717e-07	2.12169e-06
MSMEG_4672	clpP	ATP-dependent Clp protease proteolytic subunit	-1.06514	0.477927	3.43929e-07	2.15231e-06
MSMEG_1768	MSMEG_1768	hypothetical protein MSMEG_1768	-1.26261	0.416788	3.5268e-07	2.205e-06
MSMEG_5209	MSMEG_5209	alpha/beta hydrolase	-1.63534	0.321895	3.54178e-07	2.21228e-06
MSMEG_0609	MSMEG_0609	hypothetical protein MSMEG_0609	1.07503	2.10676	3.73725e-07	2.33219e-06
MSMEG_3023	MSMEG_3023		1.00002	2.00003	3.75593e-07	2.34164e-06
MSMEG_6736	MSMEG_6736	LacI family transcriptional regulator	-1.43244	0.370503	3.77167e-07	2.34925e-06
MSMEG_6290	MSMEG_6290	DNA-binding protein	-0.974823	0.508802	3.77621e-07	2.34988e-06
MSMEG_6879	MSMEG_6879	integral membrane protein NatD	1.19861	2.29518	3.79328e-07	2.35829e-06
MSMEG_0861	psd	phosphatidylserine decarboxylase	-1.28758	0.409636	3.80331e-07	2.36232e-06
MSMEG_4327	MSMEG_4327	3-oxoacyl-ACP synthase	0.893765	1.85802	3.83415e-07	2.37925e-06
MSMEG_4678	MSMEG_4678	hypothetical protein MSMEG_4678	-1.99397	0.251047	3.85385e-07	2.38924e-06
MSMEG_1219	MSMEG_1219	ABC transporter permease	-1.24235	0.422683	3.87663e-07	2.40112e-06
MSMEG_6316	MSMEG_6316	lipoprotein LpqH	1.01635	2.02279	3.91458e-07	2.42238e-06
MSMEG_5638	MSMEG_5638	metallo-beta-lactamase	-1.02693	0.490755	3.9226e-07	2.42508e-06
MSMEG_1214	MSMEG_1214	oxidoreductase	-1.69027	0.309869	3.95421e-07	2.44217e-06
MSMEG_5471	galU	UTP-glucose-1-phosphate uridylyltransferase	-0.925591	0.526465	3.9576e-07	2.44217e-06
MSMEG_1575	alr	alanine racemase	0.959775	1.94501	3.98392e-07	2.45613e-06
MSMEG_0601	MSMEG_0601	hypothetical protein MSMEG_0601	1.28473	2.43636	4.03998e-07	2.48839e-06
MSMEG_3402	MSMEG_3402	cytosine permease	1.22614	2.3394	4.08381e-07	2.51306e-06
MSMEG_4995	MSMEG_4995	oligopeptide transporter permease AppB	1.14874	2.21719	4.09184e-07	2.51567e-06
MSMEG_6399	MSMEG_6399	antigen 85-C	1.12475	2.18064	4.12938e-07	2.5364e-06
MSMEG_1387	MSMEG_1387	acyl-CoA dehydrogenase	0.946269	1.92688	4.37985e-07	2.68777e-06
MSMEG_6019	MSMEG_6019	sugar ABC transporter ATPase	0.919014	1.89082	4.40672e-07	2.70176e-06
MSMEG_6599	MSMEG_6599		-1.33764	0.395668	4.44183e-07	2.72078e-06
MSMEG_2700	MSMEG_2700	hypothetical protein MSMEG_2700	-1.49706	0.354275	4.45194e-07	2.72446e-06
MSMEG_4356	MSMEG_4356	ABC transporter	-1.58035	0.3344	4.59282e-07	2.80808e-06
MSMEG_1353	MSMEG_1353	ABC transporter	0.859912	1.81493	4.62628e-07	2.82594e-06
MSMEG_1424	MSMEG_1424	FMN-dependent dehydrogenase	-0.838322	0.559294	4.66137e-07	2.84477e-06
MSMEG_5961	MSMEG_5961	glycosyl transferase family protein	-1.05576	0.481044	4.66755e-07	2.84592e-06
MSMEG_0540	MSMEG_0540	transcriptional regulator	-1.66287	0.315809	4.72215e-07	2.87657e-06
MSMEG_6240	MSMEG_6240	hypothetical protein MSMEG_6240	0.858579	1.81325	4.75415e-07	2.89342e-06
MSMEG_1671	MSMEG_1671	succinate dehydrogenase hydrophobic membrane anchor protein SdhD	-1.48131	0.358163	4.87855e-07	2.96641e-06
MSMEG_4578	MSMEG_4578	hypothetical protein MSMEG_4578	-1.12631	0.458086	4.93189e-07	2.9961e-06
MSMEG_4653	MSMEG_4653	AP endonuclease, family protein 2 superfamily protein	-1.09465	0.468251	4.99584e-07	3.03218e-06
MSMEG_2423	smc	chromosome segregation protein SMC	-0.848456	0.555379	5.02388e-07	3.04641e-06
MSMEG_2601	pcaH	protocatechuate 3,4-dioxygenase subunit beta	-2.17263	0.221806	5.07838e-07	3.07666e-06
MSMEG_2026	MSMEG_2026	short chain dehydrogenase	-1.20045	0.435138	5.11108e-07	3.09365e-06
MSMEG_3611	xfp	phosphoketolase	0.958954	1.9439	5.21055e-07	3.15098e-06
MSMEG_2619	MSMEG_2619	efflux protein	-0.867213	0.548205	5.45439e-07	3.29544e-06
MSMEG_1848	MSMEG_1848		-0.986442	0.504721	5.46168e-07	3.29685e-06
MSMEG_4012	hydA	phenylhydantoinase	1.03187	2.04467	5.48667e-07	3.30893e-06
MSMEG_4354	MSMEG_4354	dipeptide-binding protein of ABC transporter	-1.23464	0.424948	5.49367e-07	3.31015e-06
MSMEG_1972	MSMEG_1972	methane monooxygenase component C	-5.16583	0.0278568	5.67645e-07	3.41718e-06
MSMEG_4624	rpmA	50S ribosomal protein L27	0.90339	1.87046	5.69987e-07	3.42818e-06
MSMEG_3596	MSMEG_3596	ATPase	0.826243	1.77306	5.71696e-07	3.43534e-06
MSMEG_4652	MSMEG_4652	D-oliose 4-ketoreductase	-1.21858	0.429704	5.88683e-07	3.53423e-06
MSMEG_1534	MSMEG_1534	hypothetical protein MSMEG_1534	-2.00549	0.24905	5.95411e-07	3.56929e-06
MSMEG_2931	thrS	threonyl-tRNA synthetase	-0.874648	0.545387	5.95598e-07	3.56929e-06
MSMEG_5795	MSMEG_5795	4-amino-4-deoxychorismate lyase	-1.31803	0.401083	6.03191e-07	3.61154e-06
MSMEG_1473	rpmD	50S ribosomal protein L30	1.09761	2.14	6.0481e-07	3.61797e-06
MSMEG_1011	MSMEG_1011	short chain dehydrogenase	-1.27943	0.411959	6.07677e-07	3.63185e-06
MSMEG_6126	MSMEG_6126	D-isomer specific 2-hydroxyacid dehydrogenase	0.981115	1.97399	6.12532e-07	3.65758e-06
MSMEG_2048	MSMEG_2048	alcohol dehydrogenase	0.98218	1.97545	6.21393e-07	3.70716e-06
MSMEG_3797	MSMEG_3797	esterase	1.04861	2.06854	6.30777e-07	3.75977e-06
MSMEG_3930	MSMEG_3930	[NiFe] hydrogenase subunit gamma [Mycobacterium smegmatis str. MC2 155]	-4.86393	0.0343409	6.32552e-07	3.76697e-06
MSMEG_4023	MSMEG_4023	oxidoreductase	1.50005	2.82852	6.48143e-07	3.85292e-06
MSMEG_6021	xylA	xylose isomerase	0.917722	1.88913	6.47704e-07	3.85292e-06
MSMEG_0690	MSMEG_0690	(Fe-S)-binding protein	0.841403	1.79179	6.49518e-07	3.85502e-06
MSMEG_6072	MSMEG_6072	citrate transporter	-2.02764	0.245257	6.49658e-07	3.85502e-06
MSMEG_2392	MSMEG_2392	hypothetical protein MSMEG_2392	-1.5937	0.33132	6.55668e-07	3.88375e-06
MSMEG_6791	MSMEG_6791	3-hydroxybutyryl-CoA dehydrogenase	1.47321	2.7764	6.55203e-07	3.88375e-06
MSMEG_0362	MSMEG_0362	amidohydrolase	0.921171	1.89365	6.563e-07	3.88403e-06
MSMEG_2063	nuoA	NADH dehydrogenase subunit A	-1.87911	0.271852	6.67227e-07	3.94519e-06
MSMEG_0247	MSMEG_0247	secreted peptidase	1.04618	2.06506	6.74635e-07	3.98544e-06
MSMEG_6265	MSMEG_6265	transcriptional regulator	0.941989	1.92117	6.88278e-07	4.06243e-06
MSMEG_0622	MSMEG_0622	DNA-binding protein	-1.97062	0.255143	6.92212e-07	4.08202e-06
MSMEG_0393	MSMEG_0393	Fmt protein	0.771167	1.70665	6.95451e-07	4.09749e-06
MSMEG_1344	secE	preprotein translocase subunit SecE	0.855254	1.80908	7.47708e-07	4.40147e-06
MSMEG_3748	MSMEG_3748	thiamin pyrophosphokinase catalytic subunit	0.810754	1.75413	7.49145e-07	4.40604e-06
MSMEG_4900	MSMEG_4900	Pks14 protein	0.938457	1.91648	7.5352e-07	4.42785e-06
MSMEG_4308	MSMEG_4308	5\'-nucleotidase	0.930613	1.90609	7.56824e-07	4.44334e-06
MSMEG_6409	MSMEG_6409	acyltransferase	-1.10529	0.464809	7.68761e-07	4.50943e-06
MSMEG_4936	atpD	F0F1 ATP synthase subunit beta	-0.873223	0.545926	7.82539e-07	4.5862e-06
MSMEG_5036	MSMEG_5036	rhomboid family protein	-2.73916	0.149772	7.85972e-07	4.60227e-06
MSMEG_3430	MSMEG_3430	SAM-dependent methyltransferase	1.06001	2.08494	7.92175e-07	4.63451e-06
MSMEG_1366	MSMEG_1366	ABC transporter ATP-binding protein	-0.852676	0.553757	7.99172e-07	4.6678e-06
MSMEG_6062	MSMEG_6062	Fe uptake system permease	0.978699	1.97069	7.99272e-07	4.6678e-06
MSMEG_2588	cobQ	cobyric acid synthase	0.975266	1.966	8.03755e-07	4.68986e-06
MSMEG_4179	MSMEG_4179	integral membrane protein	-1.18266	0.440537	8.12011e-07	4.73388e-06
MSMEG_0092	MSMEG_0092	transcriptional regulatory protein	0.847843	1.79981	8.13122e-07	4.7362e-06
MSMEG_5108	MSMEG_5108	hypothetical protein MSMEG_5108	-1.39026	0.381495	8.16869e-07	4.75386e-06
MSMEG_2734	miaA	tRNA delta(2)-isopentenylpyrophosphate transferase	-1.4404	0.368465	8.36537e-07	4.86406e-06
MSMEG_3686	MSMEG_3686	hypothetical protein MSMEG_3686	0.891289	1.85483	8.60808e-07	5.00081e-06
MSMEG_6608	MSMEG_6608	hypothetical protein MSMEG_6608	-3.04396	0.121249	8.75551e-07	5.08202e-06
MSMEG_5726	MSMEG_5726	hypothetical protein MSMEG_5726	0.849187	1.80149	8.87474e-07	5.14497e-06
MSMEG_6344	MSMEG_6344	transcriptional regulator	1.08551	2.12212	8.87945e-07	5.14497e-06
MSMEG_1849	selB	selenocysteine-specific translation elongation factor	0.864009	1.82009	8.9039e-07	5.15464e-06
MSMEG_0778	MSMEG_0778	transcriptional regulator	1.03948	2.05549	9.20117e-07	5.3221e-06
MSMEG_6779	MSMEG_6779	hypothetical protein MSMEG_6779	-1.07884	0.473408	9.47904e-07	5.47806e-06
MSMEG_2571	MSMEG_2571	cupin	-1.38246	0.383565	9.80075e-07	5.65906e-06
MSMEG_1411	MSMEG_1411	universal stress protein family protein	1.01871	2.0261	9.82891e-07	5.66547e-06
MSMEG_4203	MSMEG_4203	peptidase S8/S53 subtilisin kexin sedolisin	-1.44681	0.366832	9.82445e-07	5.66547e-06
MSMEG_2161	MSMEG_2161		1.12719	2.18433	9.85793e-07	5.67728e-06
MSMEG_4512	MSMEG_4512	polyketide synthase	-1.86929	0.273708	1.00187e-06	5.76486e-06
MSMEG_0171	MSMEG_0171	histone deacetylase superfamily protein	1.37302	2.59012	1.00551e-06	5.77581e-06
MSMEG_1510	MSMEG_1510	dTDP-4-dehydrorhamnose 3,5-epimerase	-1.2605	0.417398	1.00489e-06	5.77581e-06
MSMEG_6700	MSMEG_6700	regulatory protein	-1.89149	0.269529	1.02762e-06	5.89774e-06
MSMEG_1332	MSMEG_1332	hypothetical protein MSMEG_1332	-1.12246	0.459311	1.07081e-06	6.14032e-06
MSMEG_0699	MSMEG_0699	hypothetical protein MSMEG_0699	0.956349	1.94039	1.08198e-06	6.19902e-06
MSMEG_1706	MSMEG_1706	xylose transporter permease XylH	0.811915	1.75554	1.08802e-06	6.22823e-06
MSMEG_0860	MSMEG_0860	CDP-diacylglycerol--serine O-phosphatidyltransferase	-1.16527	0.445882	1.09172e-06	6.24405e-06
MSMEG_4149	MSMEG_4149	acetaldehyde dehydrogenase	1.21758	2.32556	1.0957e-06	6.2614e-06
MSMEG_1538	MSMEG_1538	hypothetical protein MSMEG_1538	-3.74021	0.0748314	1.10378e-06	6.3022e-06
MSMEG_5675	pdxH	pyridoxamine 5\'-phosphate oxidase	-1.19429	0.437	1.11059e-06	6.3356e-06
MSMEG_4650	MSMEG_4650	oxidoreductase YisS	-2.00559	0.249032	1.11495e-06	6.35504e-06
MSMEG_3163	MSMEG_3163	gp55 protein	0.864065	1.82016	1.14295e-06	6.50905e-06
MSMEG_0674	MSMEG_0674	ErfK/YbiS/YcfS/YnhG family protein	0.955323	1.93901	1.14711e-06	6.52154e-06
MSMEG_2706	gmhA	phosphoheptose isomerase	-2.96774	0.127827	1.14668e-06	6.52154e-06
MSMEG_1519	infA	translation initiation factor IF-1	0.830995	1.77891	1.18929e-06	6.75557e-06
MSMEG_4018	MSMEG_4018	nucleotidyltransferase domain-containing protein	1.1905	2.28231	1.20044e-06	6.81306e-06
MSMEG_5002	MSMEG_5002	hypothetical protein MSMEG_5002	0.765171	1.69957	1.22192e-06	6.92907e-06
MSMEG_1985	MSMEG_1985	LysR family transcriptional regulator	-1.09827	0.467077	1.22507e-06	6.941e-06
MSMEG_2107	MSMEG_2107	hypothetical protein MSMEG_2107	-1.0381	0.486969	1.23683e-06	6.9997e-06
MSMEG_2428	MSMEG_2428	DNA-binding protein	1.14017	2.20407	1.23753e-06	6.9997e-06
MSMEG_1637	MSMEG_1637	sensor signal transduction histidine kinase	0.815326	1.7597	1.24246e-06	7.02157e-06
MSMEG_6888	MSMEG_6888	transposase subunit	-2.38267	0.191754	1.2446e-06	7.02771e-06
MSMEG_3404	MSMEG_3404	HNH endonuclease domain-containing protein	0.832068	1.78023	1.25865e-06	7.10101e-06
MSMEG_4939	MSMEG_4939	F0F1 ATP synthase subunit delta	-0.956125	0.515439	1.26822e-06	7.14891e-06
MSMEG_3525	MSMEG_3525	XRE family transcriptional regulator	0.99828	1.99762	1.27474e-06	7.17959e-06
MSMEG_5611	MSMEG_5611	spore protein	0.896315	1.86131	1.28346e-06	7.22256e-06
MSMEG_2337	fni	isopentenyl pyrophosphate isomerase	-1.0135	0.495342	1.31267e-06	7.37446e-06
MSMEG_6169	MSMEG_6169	type II/IV secretion system protein	1.32825	2.51098	1.31217e-06	7.37446e-06
MSMEG_2280	MSMEG_2280	pyruvate dehydrogenase	-0.798852	0.574807	1.33415e-06	7.48881e-06
MSMEG_5249	glyA	serine hydroxymethyltransferase	-0.85711	0.552057	1.36347e-06	7.64694e-06
MSMEG_0633	MSMEG_0633	PAP2 superfamily protein	-1.10812	0.463897	1.36568e-06	7.65286e-06
MSMEG_6875	MSMEG_6875	endoribonuclease L-PSP family protein	1.11677	2.16861	1.3835e-06	7.74621e-06
MSMEG_1767	MSMEG_1767	hypothetical protein MSMEG_1767	-0.967604	0.511355	1.41798e-06	7.93255e-06
MSMEG_1014	dinB	DNA polymerase IV	-1.43656	0.369448	1.43511e-06	8.02162e-06
MSMEG_3186	glgX	glycogen debranching protein GlgX	-0.814712	0.568522	1.44146e-06	8.04553e-06
MSMEG_6064	MSMEG_6064	lipoprotein	0.84704	1.79881	1.4418e-06	8.04553e-06
MSMEG_0220	MSMEG_0220	monoglyceride lipase	-1.55101	0.341272	1.44322e-06	8.0467e-06
MSMEG_1466	rplX	50S ribosomal protein L24	0.921012	1.89344	1.49139e-06	8.3083e-06
MSMEG_0456	MSMEG_0456	DNA gyrase subunit A	0.909019	1.87777	1.51119e-06	8.41152e-06
MSMEG_1769	MSMEG_1769	UsfY protein	-1.24247	0.422647	1.544e-06	8.58698e-06
MSMEG_2330	MSMEG_2330	SAM-dependent methyltransferase	-1.36657	0.387813	1.54703e-06	8.59662e-06
MSMEG_0825	thiD	phosphomethylpyrimidine kinase	-1.00451	0.498439	1.55241e-06	8.61931e-06
MSMEG_3931	MSMEG_3931	[NiFe] hydrogenase subunit beta [Mycobacterium smegmatis str. MC2 155]	-5.04086	0.0303774	1.5779e-06	8.75351e-06
MSMEG_0067	MSMEG_0067	hypothetical protein MSMEG_0067	0.808907	1.75188	1.62324e-06	8.99752e-06
MSMEG_6901	MSMEG_6901	hypothetical protein MSMEG_6901	0.851083	1.80385	1.63404e-06	9.04984e-06
MSMEG_0516	MSMEG_0516	sugar transporter	1.35014	2.54936	1.65229e-06	9.14333e-06
MSMEG_5410	MSMEG_5410	radical SAM domain-containing protein	-1.11513	0.461649	1.65519e-06	9.15173e-06
MSMEG_1782	MSMEG_1782	oxidoreductase, short chain dehydrogenase/reductase	-0.853765	0.553339	1.69549e-06	9.36679e-06
MSMEG_3920	MSMEG_3920	hypothetical protein MSMEG_3920	1.02995	2.04195	1.70722e-06	9.42375e-06
MSMEG_3816	uvrB	excinuclease ABC subunit B	0.753102	1.68541	1.71054e-06	9.43423e-06
MSMEG_0360	MSMEG_0360	hypothetical protein MSMEG_0360	-2.09026	0.234839	1.71628e-06	9.45804e-06
MSMEG_5912	gabD2	succinate-semialdehyde dehydrogenase	-0.969599	0.510648	1.72484e-06	9.49734e-06
MSMEG_0129	MSMEG_0129	cyclase/dehydrase	-1.5104	0.351013	1.72856e-06	9.50617e-06
MSMEG_5400	MSMEG_5400	dehydrogenase	-1.18956	0.438436	1.7293e-06	9.50617e-06
MSMEG_0750	MSMEG_0750	membrane protein	0.922976	1.89602	1.73151e-06	9.50885e-06
MSMEG_4400	MSMEG_4400	alcohol dehydrogenase	0.98714	1.98225	1.73265e-06	9.50885e-06
MSMEG_2494	MSMEG_2494	Xaa-Pro aminopeptidase	0.957635	1.94212	1.74194e-06	9.55192e-06
MSMEG_4196	MSMEG_4196	LppL protein	1.0311	2.04358	1.74836e-06	9.57921e-06
MSMEG_5304	MSMEG_5304	two-component sensor kinase	0.940542	1.91925	1.75075e-06	9.58441e-06
MSMEG_2511	MSMEG_2511	siderophore utilization protein	0.871128	1.82909	1.75447e-06	9.59688e-06
MSMEG_4027	MSMEG_4027	zinc-containing alcohol dehydrogenase superfamily protein	2.08775	4.25085	1.76489e-06	9.64594e-06
MSMEG_1786	MSMEG_1786	STAS domain-containing protein	-0.943307	0.52004	1.76747e-06	9.65212e-06
MSMEG_5913	MSMEG_5913	dioxygenase	-1.35786	0.390162	1.78969e-06	9.76542e-06
MSMEG_1315	MSMEG_1315	transporter small conductance mechanosensitive ion channel (MscS) family protein	-1.46239	0.362891	1.81034e-06	9.86997e-06
MSMEG_5537	MSMEG_5537	integral membrane protein	0.819151	1.76437	1.83156e-06	9.97748e-06
MSMEG_5408	lgt	prolipoprotein diacylglyceryl transferase	-1.2921	0.408355	1.89249e-06	1.0301e-05
MSMEG_2118	nagB	glucosamine-6-phosphate deaminase	1.03258	2.04568	1.89421e-06	1.03019e-05
MSMEG_0035	MSMEG_0035	FHA domain-containing protein	0.750048	1.68185	1.90572e-06	1.0356e-05
MSMEG_6406	MSMEG_6406	N-acetylmuramoyl-L-alanine amidase	0.757492	1.69055	1.96461e-06	1.06673e-05
MSMEG_1340	MSMEG_1340	(3R)-hydroxyacyl-ACP dehydratase subunit HadA	0.86862	1.82592	1.97619e-06	1.07214e-05
MSMEG_5473	MSMEG_5473	transporter	-1.06022	0.47956	1.98438e-06	1.07571e-05
MSMEG_1524	rpoA	DNA-directed RNA polymerase subunit alpha	0.829628	1.77723	1.98777e-06	1.07667e-05
MSMEG_0693	MSMEG_0693	hypothetical protein MSMEG_0693	0.991434	1.98816	2.0086e-06	1.08706e-05
MSMEG_4964	MSMEG_4964	TetR family transcriptional regulator	-1.19972	0.435358	2.0143e-06	1.08926e-05
MSMEG_1886	MSMEG_1886	Fatty acid desaturase	-0.762225	0.589586	2.02733e-06	1.09542e-05
MSMEG_3020	MSMEG_3020	hypothetical protein MSMEG_3020	-0.909375	0.532416	2.03478e-06	1.09855e-05
MSMEG_6136	MSMEG_6136	membrane protein, TerC family protein	0.867428	1.82441	2.06267e-06	1.1127e-05
MSMEG_6257	MSMEG_6257	aspartate kinase	0.78014	1.7173	2.07455e-06	1.1182e-05
MSMEG_4287	MSMEG_4287	integral membrane protein	0.802359	1.74395	2.08908e-06	1.12512e-05
MSMEG_4167	MSMEG_4167	alcohol dehydrogenase	0.932949	1.90917	2.14768e-06	1.15575e-05
MSMEG_1554	eutC	ethanolamine ammonia-lyase small subunit	0.77754	1.71421	2.19672e-06	1.18118e-05
MSMEG_1196	MSMEG_1196	SNF2 domain-containing protein	0.971661	1.9611	2.20135e-06	1.18272e-05
MSMEG_4580	MSMEG_4580	hypothetical protein MSMEG_4580	-1.24622	0.421551	2.21389e-06	1.18849e-05
MSMEG_3254	MSMEG_3254	RDD family protein	-0.799636	0.574494	2.22126e-06	1.19149e-05
MSMEG_3903	MSMEG_3903	low molecular weight antigen MTB12	0.942858	1.92233	2.22649e-06	1.19333e-05
MSMEG_3338	MSMEG_3338	FAD/FMN-binding oxidoreductase	1.78991	3.45794	2.25226e-06	1.20616e-05
MSMEG_1739	MSMEG_1739	enoyl-CoA hydratase/isomerase	-1.61702	0.326007	2.32517e-06	1.24421e-05
MSMEG_2021	MSMEG_2021	lipopolysaccharide biosynthesis acyltransferase, M	1.13635	2.19825	2.35629e-06	1.25985e-05
MSMEG_0888	MSMEG_0888	hypothetical protein MSMEG_0888	-1.4044	0.377776	2.39231e-06	1.27808e-05
MSMEG_2117	MSMEG_2117	beta-glucoside-specific EII permease	1.04718	2.06648	2.45962e-06	1.31298e-05
MSMEG_1599	MSMEG_1599	RNA polymerase sigma factor SigD	1.07637	2.10873	2.48826e-06	1.32562e-05
MSMEG_3640	glcB	malate synthase G	0.743743	1.67451	2.48669e-06	1.32562e-05
MSMEG_4649	MSMEG_4649	phytanoyl-CoA dioxygenase	-2.4316	0.185359	2.48928e-06	1.32562e-05
MSMEG_5590	MSMEG_5590	carboxylate-amine ligase	-1.01818	0.493739	2.51411e-06	1.33777e-05
MSMEG_0006	gyrA	DNA gyrase subunit A	0.773558	1.70948	2.55068e-06	1.35615e-05
MSMEG_4690	pepN	aminopeptidase	-0.769821	0.58649	2.64165e-06	1.40339e-05
MSMEG_2723	recA	recombinase A	0.847113	1.7989	2.6504e-06	1.40691e-05
MSMEG_0130	MSMEG_0130	GntR family transcriptional regulator	0.853499	1.80688	2.68448e-06	1.42387e-05
MSMEG_6369	MSMEG_6369	O-antigen export system, permease	-1.63955	0.320957	2.70847e-06	1.43544e-05
MSMEG_4670	MSMEG_4670	N-glycosylation	1.36501	2.57578	2.74224e-06	1.45219e-05
MSMEG_1830	cofD	LPPG:FO 2-phospho-L-lactate transferase	-1.18733	0.439114	2.76405e-06	1.46257e-05
MSMEG_0105	MSMEG_0105	LuxR family transcriptional regulator	-2.14156	0.226634	2.80863e-06	1.48498e-05
MSMEG_6365	MSMEG_6365	hypothetical protein MSMEG_6365	-1.06483	0.478028	2.83042e-06	1.49531e-05
MSMEG_4339	MSMEG_4339	hypothetical protein MSMEG_4339	-1.14798	0.451258	2.86448e-06	1.5121e-05
MSMEG_0056	MSMEG_0056	hypothetical protein MSMEG_0056	-1.08587	0.471109	2.95875e-06	1.56063e-05
MSMEG_3500	MSMEG_3500	hypothetical protein MSMEG_3500	-1.48882	0.356303	3.01243e-06	1.58768e-05
MSMEG_6768	MSMEG_6768	halogenase	-0.912888	0.531121	3.12093e-06	1.64356e-05
MSMEG_6284	MSMEG_6284	cyclopropane-fatty-acyl-phospholipid synthase	0.731532	1.6604	3.14468e-06	1.65475e-05
MSMEG_4702	MSMEG_4702	ABC transporter permease	0.857568	1.81198	3.20936e-06	1.68745e-05
MSMEG_5467	MSMEG_5467		1.19804	2.29427	3.24405e-06	1.70435e-05
MSMEG_1887	MSMEG_1887	hypothetical protein MSMEG_1887	0.924352	1.89783	3.25329e-06	1.70785e-05
MSMEG_1601	MSMEG_1601	hypothetical protein MSMEG_1601	0.866182	1.82283	3.25979e-06	1.70991e-05
MSMEG_3677	MSMEG_3677	serine/threonine protein kinase	-0.959768	0.514139	3.28013e-06	1.71922e-05
MSMEG_0732	MSMEG_0732	chaperone ClpB	-0.861614	0.550336	3.32541e-06	1.74158e-05
MSMEG_5306	MSMEG_5306	two-component system response regulator	1.27574	2.42123	3.39816e-06	1.77828e-05
MSMEG_2055	nuoI	NADH dehydrogenase subunit I	-1.5179	0.349194	3.41935e-06	1.78796e-05
MSMEG_5058	MSMEG_5058	ABC transporter ATP-binding protein	0.729294	1.65783	3.5153e-06	1.83669e-05
MSMEG_5060	MSMEG_5060	ABC transporter permease	0.772207	1.70788	3.54053e-06	1.84842e-05
MSMEG_5639	MSMEG_5639	enoyl-CoA hydratase	-0.865486	0.548862	3.56271e-06	1.85854e-05
MSMEG_4261	MSMEG_4261	ubiquinol-cytochrome C reductase cytochrome C subunit	0.800389	1.74157	3.59785e-06	1.87539e-05
MSMEG_6900	MSMEG_6900	penicillin-binding protein 1	0.747399	1.67876	3.61356e-06	1.88211e-05
MSMEG_2433	MSMEG_2433	D-alanyl-D-alanine carboxypeptidase	-2.84356	0.139316	3.78305e-06	1.96884e-05
MSMEG_4042	MSMEG_4042	GntR family transcriptional regulator	0.919936	1.89203	3.7888e-06	1.97029e-05
MSMEG_5061	MSMEG_5061	extracellular solute-binding protein	0.777435	1.71408	3.79414e-06	1.97153e-05
MSMEG_0420	MSMEG_0420	hypothetical protein MSMEG_0420	-1.02909	0.49002	3.81761e-06	1.98063e-05
MSMEG_1597	MSMEG_1597	transcription factor WhiB	-0.803822	0.57283	3.81679e-06	1.98063e-05
MSMEG_6489	MSMEG_6489	hypothetical protein MSMEG_6489	-2.6577	0.158472	3.84344e-06	1.99247e-05
MSMEG_2112	MSMEG_2112	hypothetical protein MSMEG_2112	-0.932461	0.523964	3.84862e-06	1.9936e-05
MSMEG_0748	MSMEG_0748	ATPase	-1.82052	0.283119	3.87604e-06	2.00468e-05
MSMEG_6598	MSMEG_6598	riboflavin synthase subunit beta	-1.45061	0.365866	3.87341e-06	2.00468e-05
MSMEG_4165	MSMEG_4165	[NAD+] benzaldehyde dehydrogenase [Mycobacterium smegmatis str. MC2 155]	0.850896	1.80362	3.98468e-06	2.05927e-05
MSMEG_1481	MSMEG_1481	methyltransferase	1.32474	2.50488	4.04037e-06	2.08642e-05
MSMEG_3482	MSMEG_3482	hypothetical protein MSMEG_3482	-1.43688	0.369364	4.05962e-06	2.09474e-05
MSMEG_0314	zwf	glucose-6-phosphate 1-dehydrogenase	1.32591	2.50691	4.09452e-06	2.11111e-05
MSMEG_1997	MSMEG_1997	N-acyl-D-glutamate amidohydrolase	-0.892856	0.538547	4.11579e-06	2.12043e-05
MSMEG_4282	MSMEG_4282	hypothetical protein MSMEG_4282	0.884669	1.84634	4.14833e-06	2.13554e-05
MSMEG_6283	MSMEG_6283	FAD binding domain-containing protein	0.738123	1.668	4.25646e-06	2.18951e-05
MSMEG_5713	MSMEG_5713	major facilitator family protein transporter	-1.47322	0.360178	4.27745e-06	2.19861e-05
MSMEG_5605	MSMEG_5605	cytochrome bd ubiquinol oxidase subunit I	-1.09118	0.469378	4.31384e-06	2.21559e-05
MSMEG_3531	MSMEG_3531	hypothetical protein MSMEG_3531	-1.17735	0.442163	4.35351e-06	2.23424e-05
MSMEG_0245	MSMEG_0245	transmembrane protein	1.26895	2.40986	4.49034e-06	2.30268e-05
MSMEG_1901	MSMEG_1901	DNA-binding HTH domain-containing protein	0.886992	1.84932	4.52592e-06	2.31914e-05
MSMEG_2714	MSMEG_2714	hypothetical protein MSMEG_2714	-5.38894	0.0238653	4.54351e-06	2.32636e-05
MSMEG_1363	MSMEG_1363	glucokinase	1.12385	2.17927	4.5701e-06	2.33818e-05
MSMEG_3695	MSMEG_3695	hypothetical protein MSMEG_3695	-2.27619	0.206442	4.61383e-06	2.35873e-05
MSMEG_2285	MSMEG_2285	methyltransferase type 11	0.893135	1.85721	4.63923e-06	2.3699e-05
MSMEG_4326	acpP	acyl carrier protein	0.915251	1.8859	4.67549e-06	2.38658e-05
MSMEG_5292	MSMEG_5292	hypothetical protein MSMEG_5292	0.903072	1.87004	4.73273e-06	2.41209e-05
MSMEG_6408	MSMEG_6408	acyltransferase	-1.05501	0.481293	4.73001e-06	2.41209e-05
MSMEG_2294	dinB	DNA polymerase IV	-1.28484	0.410415	4.76034e-06	2.42431e-05
MSMEG_3312	MSMEG_3312	hemerythrin HHE cation binding domain-containing protein	-1.40718	0.377047	4.76692e-06	2.4258e-05
MSMEG_4970	MSMEG_4970	hypothetical protein MSMEG_4970	-1.25452	0.419133	4.8349e-06	2.45851e-05
MSMEG_5998	MSMEG_5998	hypothetical protein MSMEG_5998	1.51253	2.85309	4.84287e-06	2.46068e-05
MSMEG_3203	MSMEG_3203	transporter LysE family protein	1.06894	2.09789	4.93491e-06	2.50553e-05
MSMEG_3205	hisD	histidinol dehydrogenase	0.780811	1.7181	4.97011e-06	2.52137e-05
MSMEG_6307	MSMEG_6307	glutamine-binding periplasmic protein/glutamine transporter permease	-1.42819	0.371598	4.9737e-06	2.52137e-05
MSMEG_2291	MSMEG_2291	short chain dehydrogenase	-1.16863	0.444842	4.98207e-06	2.52369e-05
MSMEG_2110	MSMEG_2110	hypothetical protein MSMEG_2110	-1.04143	0.485845	4.9883e-06	2.52492e-05
MSMEG_6811	MSMEG_6811	hypothetical protein MSMEG_6811	1.19421	2.2882	5.00797e-06	2.53295e-05
MSMEG_3682	MSMEG_3682	hypothetical protein MSMEG_3682	-1.33241	0.397104	5.04628e-06	2.55039e-05
MSMEG_6144	MSMEG_6144	PE family protein	-0.992171	0.502721	5.13603e-06	2.59377e-05
MSMEG_5442	MSMEG_5442	glutamate dehydrogenase	-1.11544	0.46155	5.32824e-06	2.6888e-05
MSMEG_2037	MSMEG_2037	hypothetical protein MSMEG_2037	-2.19288	0.218714	5.4367e-06	2.74145e-05
MSMEG_1676	add	adenosine deaminase	0.781044	1.71837	5.48315e-06	2.76278e-05
MSMEG_3810	MSMEG_3810	hydrolase	-0.857708	0.551829	5.59643e-06	2.81772e-05
MSMEG_4459	speB	agmatinase	0.895146	1.8598	5.6019e-06	2.81834e-05
MSMEG_2424	ftsY	signal recognition particle-docking protein FtsY	0.758993	1.69231	5.65639e-06	2.8436e-05
MSMEG_2211	MSMEG_2211	DNA-binding protein	-1.17889	0.441693	5.72341e-06	2.87512e-05
MSMEG_6276	MSMEG_6276	mur ligase	-0.912946	0.531099	5.78629e-06	2.90451e-05
MSMEG_4240	MSMEG_4240	polyprenyl synthetase	0.764027	1.69822	5.79528e-06	2.90683e-05
MSMEG_5455	MSMEG_5455	PE family protein	-3.36688	0.0969323	5.84009e-06	2.92709e-05
MSMEG_1865	MSMEG_1865	IS1549, transposase	-1.45436	0.364918	5.85452e-06	2.93211e-05
MSMEG_4189	cysS	cysteinyl-tRNA synthetase	0.786867	1.72532	6.0251e-06	3.01527e-05
MSMEG_1543	MSMEG_1543	eptc-inducible aldehyde dehydrogenase	-0.929443	0.525061	6.03318e-06	3.01704e-05
MSMEG_5554	MSMEG_5554	ANTAR domain-containing protein	0.781693	1.71915	6.08824e-06	3.04229e-05
MSMEG_2520	tsf	elongation factor Ts	-0.877886	0.544164	6.13791e-06	3.0648e-05
MSMEG_5582	MSMEG_5582	hypothetical protein MSMEG_5582	0.793198	1.73291	6.21064e-06	3.09879e-05
MSMEG_1492	MSMEG_1492	MarR family transcriptional regulator	-1.21436	0.430965	6.33423e-06	3.15586e-05
MSMEG_2771	MSMEG_2771	TrkA protein	-0.986507	0.504698	6.33451e-06	3.15586e-05
MSMEG_3436	MSMEG_3436	hypothetical protein MSMEG_3436	1.03808	2.05349	6.41957e-06	3.19584e-05
MSMEG_4033	MSMEG_4033	TetR family transcriptional regulator	1.47792	2.78547	6.45356e-06	3.21036e-05
MSMEG_1279	MSMEG_1279	hypothetical protein MSMEG_1279	0.755842	1.68862	6.4829e-06	3.22254e-05
MSMEG_5846	MSMEG_5846	NikQ protein	-1.05225	0.482216	6.49691e-06	3.22709e-05
MSMEG_2007	MSMEG_2007	HpcE protein	1.37824	2.59951	6.53306e-06	3.24262e-05
MSMEG_3132	MSMEG_3132	DNA-binding protein	-1.02957	0.489855	6.58472e-06	3.26582e-05
MSMEG_1574	MSMEG_1574	glutamate decarboxylase	0.809944	1.75314	6.64793e-06	3.29472e-05
MSMEG_6367	MSMEG_6367	glycosyl transferase family protein	-1.14203	0.453123	6.65498e-06	3.29575e-05
MSMEG_4377	MSMEG_4377	amino acid permease	1.48914	2.80721	6.67996e-06	3.30566e-05
MSMEG_6644	MSMEG_6644	malyl-CoA lyase	0.950551	1.93261	6.68667e-06	3.30652e-05
MSMEG_4501	MSMEG_4501	sodium:dicarboxylate symporter	-0.808711	0.570892	6.78155e-06	3.35095e-05
MSMEG_0441	MSMEG_0441	hypothetical protein MSMEG_0441	-1.2019	0.434704	6.93215e-06	3.42282e-05
MSMEG_0762	MSMEG_0762	cytochrome P450	-1.1026	0.465676	6.96308e-06	3.43553e-05
MSMEG_4507	MSMEG_4507	hypothetical protein MSMEG_4507	-1.31859	0.400928	6.98404e-06	3.44332e-05
MSMEG_1475	MSMEG_1475	hypothetical protein MSMEG_1475	0.870508	1.82831	7.03133e-06	3.46406e-05
MSMEG_3904	MSMEG_3904	LppK protein	0.89234	1.85618	7.12959e-06	3.50987e-05
MSMEG_0934	MSMEG_0934	hypothetical protein MSMEG_0934	-1.04191	0.485685	7.14052e-06	3.51265e-05
MSMEG_2602	pcaG	protocatechuate 3,4-dioxygenase subunit alpha	-1.62095	0.325122	7.23364e-06	3.55582e-05
MSMEG_0243	MSMEG_0243	hypothetical protein MSMEG_0243	-0.738599	0.599321	7.27313e-06	3.57259e-05
MSMEG_1463	MSMEG_1463	gamma-glutamyltranspeptidase	-1.39414	0.38047	7.35172e-06	3.60853e-05
MSMEG_0940	MSMEG_0940	hypothetical protein MSMEG_0940	-0.795292	0.576226	7.52109e-06	3.68894e-05
MSMEG_1191	MSMEG_1191	hypothetical protein MSMEG_1191	-2.46639	0.180943	7.56614e-06	3.70557e-05
MSMEG_6911	MSMEG_6911	ABC transporter ATP-binding protein	-1.68875	0.310196	7.56487e-06	3.70557e-05
MSMEG_4378	MSMEG_4378	two-component system response regulator	2.45624	5.48784	7.57276e-06	3.70608e-05
MSMEG_2065	MSMEG_2065	hypothetical protein MSMEG_2065	1.04761	2.0671	7.72226e-06	3.77646e-05
MSMEG_1448	MSMEG_1448	integral membrane transporter	-1.23772	0.424043	7.88755e-06	3.85446e-05
MSMEG_5066	MSMEG_5066	integral membrane protein	1.04179	2.05878	7.95138e-06	3.8828e-05
MSMEG_3307	MSMEG_3307		1.09286	2.13296	7.96855e-06	3.88832e-05
MSMEG_3887	tatA	twin arginine translocase A	-0.706765	0.612692	7.99292e-06	3.89736e-05
MSMEG_0906	MSMEG_0906	DNA-binding protein	-1.14448	0.452354	8.06109e-06	3.92771e-05
MSMEG_1741	MSMEG_1741	TetR family transcriptional regulator	-1.15537	0.448953	8.13454e-06	3.9606e-05
MSMEG_0971	MSMEG_0971	hypothetical protein MSMEG_0971	0.931206	1.90687	8.17864e-06	3.97915e-05
MSMEG_3204	MSMEG_3204	hypothetical protein MSMEG_3204	1.12117	2.17524	8.25149e-06	4.01166e-05
MSMEG_6313	tgt	queuine tRNA-ribosyltransferase	-1.90312	0.267365	8.40828e-06	4.0849e-05
MSMEG_2625	nusA	transcription elongation factor NusA	0.737848	1.66769	8.4916e-06	4.12237e-05
MSMEG_5213	MSMEG_5213	hypothetical protein MSMEG_5213	-1.58926	0.332342	8.57653e-06	4.16056e-05
MSMEG_4162	MSMEG_4162	hypothetical protein MSMEG_4162	0.917905	1.88937	8.58308e-06	4.1607e-05
MSMEG_1281	MSMEG_1281	hypothetical protein MSMEG_1281	0.756802	1.68974	8.61174e-06	4.17155e-05
MSMEG_3540	MSMEG_3540	hypothetical protein MSMEG_3540	0.852179	1.80523	8.6443e-06	4.18427e-05
MSMEG_4499	MSMEG_4499	hypothetical protein MSMEG_4499	-1.03529	0.487917	8.69415e-06	4.20534e-05
MSMEG_3928	MSMEG_3928	[NiFe] hydrogenase subunit alpha [Mycobacterium smegmatis str. MC2 155]	-4.95989	0.032131	8.74177e-06	4.22529e-05
MSMEG_6773	MSMEG_6773	CaiB/BaiF family protein	-1.50705	0.351829	8.77526e-06	4.2384e-05
MSMEG_5011	MSMEG_5011	hypothetical protein MSMEG_5011	1.06218	2.08808	8.89262e-06	4.29197e-05
MSMEG_0152	MSMEG_0152	alanine dehydrogenase	1.67672	3.19701	8.99858e-06	4.33996e-05
MSMEG_2733	MSMEG_2733	hypothetical protein MSMEG_2733	-1.37286	0.386124	9.24409e-06	4.45513e-05
MSMEG_4107	MSMEG_4107	phosphoglycerate mutase	1.57438	2.97808	9.27575e-06	4.46715e-05
MSMEG_4505	hrcA	heat-inducible transcription repressor	0.740839	1.67115	9.28401e-06	4.46789e-05
MSMEG_1267	MSMEG_1267		0.828487	1.77582	9.41395e-06	4.52714e-05
MSMEG_1979	MSMEG_1979	antibiotic biosynthesis monooxygenase	-1.00212	0.499266	9.56843e-06	4.5981e-05
MSMEG_1039	MSMEG_1039	periplasmic binding protein	-1.14064	0.453558	9.63793e-06	4.62815e-05
MSMEG_0266	MSMEG_0266	arginine decarboxylase	-1.0124	0.495721	9.66727e-06	4.6385e-05
MSMEG_2135	MSMEG_2135	camphor resistance protein CrcB	1.04143	2.05827	9.67344e-06	4.6385e-05
MSMEG_1005	MSMEG_1005	methyltransferase type 11	0.856675	1.81086	1.0376e-05	4.96823e-05
MSMEG_4781	MSMEG_4781	hypothetical protein MSMEG_4781	-1.15296	0.449701	1.03732e-05	4.96823e-05
MSMEG_0937	regX3	DNA-binding response regulator RegX3	0.871751	1.82988	1.04144e-05	4.98302e-05
MSMEG_0840	MSMEG_0840	hypothetical protein MSMEG_0840	-1.0283	0.490289	1.04428e-05	4.99302e-05
MSMEG_0229	ilvD	dihydroxy-acid dehydratase	0.716024	1.64265	1.04643e-05	4.99345e-05
MSMEG_2498	MSMEG_2498	hypothetical protein MSMEG_2498	0.968993	1.95747	1.04706e-05	4.99345e-05
MSMEG_3342	MSMEG_3342	hypothetical protein MSMEG_3342	-1.48265	0.357832	1.04667e-05	4.99345e-05
MSMEG_6337	MSMEG_6337	phosphotransferase enzyme family protein	-1.40362	0.377978	1.04738e-05	4.99345e-05
MSMEG_0624	MSMEG_0624	subtilase	-1.50414	0.35254	1.0716e-05	5.10528e-05
MSMEG_3176	rarD	RarD protein	0.874771	1.83372	1.08077e-05	5.14529e-05
MSMEG_0954	hemD	uroporphyrinogen-III synthase	0.726571	1.6547	1.0959e-05	5.21261e-05
MSMEG_4612	MSMEG_4612		1.36293	2.57206	1.09657e-05	5.21261e-05
MSMEG_5251	MSMEG_5251	hypothetical protein MSMEG_5251	0.866233	1.8229	1.09727e-05	5.21261e-05
MSMEG_0521	MSMEG_0521		-1.26563	0.415918	1.1105e-05	5.2717e-05
MSMEG_4893	MSMEG_4893	neutral zinc metallopeptidase	0.947836	1.92898	1.11643e-05	5.29608e-05
MSMEG_2400	rpmB	50S ribosomal protein L28	0.911619	1.88116	1.16454e-05	5.52034e-05
MSMEG_3582	lon	ATP-dependent protease La	-0.998366	0.500567	1.16871e-05	5.53617e-05
MSMEG_5557	MSMEG_5557	hypothetical protein MSMEG_5557	-1.49984	0.353592	1.20446e-05	5.70143e-05
MSMEG_0221	MSMEG_0221	hypothetical protein MSMEG_0221	-1.79753	0.287668	1.20534e-05	5.70155e-05
MSMEG_3526	MSMEG_3526	hypothetical protein MSMEG_3526	1.52068	2.86926	1.20686e-05	5.70469e-05
MSMEG_5476	gcl	glyoxylate carboligase	0.808683	1.75161	1.21281e-05	5.72876e-05
MSMEG_2768	MSMEG_2768	OB-fold nucleic acid binding domain-containing protein	0.768747	1.70379	1.22706e-05	5.79195e-05
MSMEG_1522	rpsK	30S ribosomal protein S11	0.841342	1.79172	1.2369e-05	5.83425e-05
MSMEG_2684	dapA	dihydrodipicolinate synthase	-0.932331	0.524011	1.26046e-05	5.94112e-05
MSMEG_0518	MSMEG_0518	sn-glycerol-3-phosphate ABC transporter ATPase	1.29817	2.45918	1.26449e-05	5.9559e-05
MSMEG_5771	MSMEG_5771	hypothetical protein MSMEG_5771	-0.748655	0.595158	1.28778e-05	6.06133e-05
MSMEG_5119	pruA	1-pyrroline-5-carboxylate dehydrogenase	1.02736	2.03829	1.29157e-05	6.07488e-05
MSMEG_2050	nuoN	NADH dehydrogenase subunit N	-1.02772	0.490485	1.29831e-05	6.10223e-05
MSMEG_1280	MSMEG_1280	hypothetical protein MSMEG_1280	0.793499	1.73327	1.31807e-05	6.19074e-05
MSMEG_0625	MSMEG_0625	hypothetical protein MSMEG_0625	-1.13975	0.453839	1.3259e-05	6.22312e-05
MSMEG_0824	MSMEG_0824	hypothetical protein MSMEG_0824	-0.962361	0.513216	1.32905e-05	6.23351e-05
MSMEG_2527	MSMEG_2527	hypothetical protein MSMEG_2527	1.35669	2.56097	1.33218e-05	6.24379e-05
MSMEG_1305	MSMEG_1305	TetR family transcriptional regulator	-1.75898	0.295457	1.34779e-05	6.30804e-05
MSMEG_5742	MSMEG_5742	acyltransferase domain-containing protein	1.00959	2.01334	1.34702e-05	6.30804e-05
MSMEG_3663	MSMEG_3663	oxidoreductase	-0.95559	0.515631	1.36574e-05	6.38755e-05
MSMEG_3040	MSMEG_3040	beta-lactamase	-1.3059	0.404467	1.37654e-05	6.43355e-05
MSMEG_6231	MSMEG_6231	hypothetical protein MSMEG_6231	1.14356	2.20925	1.38232e-05	6.45603e-05
MSMEG_6372	MSMEG_6372	membrane protein	-1.3092	0.403544	1.38605e-05	6.46434e-05
MSMEG_6477	msrA	methionine sulfoxide reductase A	0.695546	1.6195	1.38562e-05	6.46434e-05
MSMEG_2816	MSMEG_2816		-2.21669	0.215135	1.40883e-05	6.56596e-05
MSMEG_2940	MSMEG_2940	hypothetical protein MSMEG_2940	0.753905	1.68635	1.4159e-05	6.5943e-05
MSMEG_5544	MSMEG_5544	short chain dehydrogenase	0.996202	1.99474	1.42978e-05	6.64962e-05
MSMEG_6267	MSMEG_6267	thiocyanate hydrolase subunit gamma	-1.05474	0.481384	1.4291e-05	6.64962e-05
MSMEG_2595	MSMEG_2595	gamma-glutamylisopropylamide synthetase	0.831032	1.77896	1.4391e-05	6.68793e-05
MSMEG_2604	pcaC	4-carboxymuconolactone decarboxylase	-1.61176	0.3272	1.44003e-05	6.68793e-05
MSMEG_0757	MSMEG_0757	hypothetical protein MSMEG_0757	-1.33041	0.397656	1.47176e-05	6.83054e-05
MSMEG_2653	ribF	bifunctional riboflavin kinase/FMN adenylyltransferase	-0.772284	0.58549	1.47407e-05	6.83649e-05
MSMEG_5340	MSMEG_5340	TetR family transcriptional regulator	-1.64308	0.320173	1.51566e-05	7.02447e-05
MSMEG_3929	MSMEG_3929	[NiFe] hydrogenase subunit delta [Mycobacterium smegmatis str. MC2 155]	-4.73921	0.0374418	1.53351e-05	7.10222e-05
MSMEG_4108	pntB	NAD(P) transhydrogenase subunit beta	0.892359	1.85621	1.54198e-05	7.13648e-05
MSMEG_5127	MSMEG_5127	hypothetical protein MSMEG_5127	-0.898698	0.536371	1.61484e-05	7.46847e-05
MSMEG_1311	MSMEG_1311	oligopeptide transporter OPT family protein	0.735331	1.66478	1.62211e-05	7.49689e-05
MSMEG_1416	MSMEG_1416	pyridine nucleotide-disulfide oxidoreductase	-0.931443	0.524333	1.63315e-05	7.54266e-05
MSMEG_3715	MSMEG_3715	linear gramicidin synthetase subunit C	-0.927746	0.525679	1.63483e-05	7.5452e-05
MSMEG_0640	MSMEG_0640	oligopeptide transport ATP-binding protein OppD	0.765366	1.6998	1.64057e-05	7.56644e-05
MSMEG_0730	MSMEG_0730	oleandomycin glycosyltransferase	1.05731	2.08105	1.64723e-05	7.59187e-05
MSMEG_0749	MSMEG_0749	carbon monoxide dehydrogenase subunit G (CoxG) family protein	-2.22489	0.213914	1.65828e-05	7.63753e-05
MSMEG_0712	MSMEG_0712	TetR family transcriptional regulator	-1.97834	0.253782	1.68246e-05	7.74352e-05
MSMEG_2938	tesB	acyl-CoA thioesterase	0.842322	1.79293	1.6948e-05	7.7949e-05
MSMEG_2134	crcB	camphor resistance protein CrcB	1.20054	2.29825	1.70501e-05	7.83643e-05
MSMEG_5690	MSMEG_5690	hypothetical protein MSMEG_5690	-1.44385	0.367586	1.7099e-05	7.85348e-05
MSMEG_0319	MSMEG_0319	acyltransferase	0.929541	1.90467	1.7193e-05	7.89123e-05
MSMEG_1341	MSMEG_1341	(3R)-hydroxyacyl-ACP dehydratase subunit HadB	0.783237	1.72099	1.76081e-05	8.07615e-05
MSMEG_6778	MSMEG_6778	hypothetical protein MSMEG_6778	0.944117	1.92401	1.80575e-05	8.27658e-05
MSMEG_4753	MSMEG_4753	antioxidant, AhpC/TSA family protein	0.921493	1.89407	1.82558e-05	8.3617e-05
MSMEG_4394	MSMEG_4394	LysR family transcriptional regulator	-1.23558	0.424671	1.8312e-05	8.38166e-05
MSMEG_4047	MSMEG_4047	dihydropteroate synthase	1.10094	2.14495	1.84904e-05	8.45748e-05
MSMEG_4625	rplU	50S ribosomal protein L21	0.835498	1.78447	1.87533e-05	8.57185e-05
MSMEG_5418	MSMEG_5418	iron permease	-1.84942	0.277504	1.8787e-05	8.58134e-05
MSMEG_1458	MSMEG_1458	tena/thi-4 family protein	-1.24512	0.421872	1.89068e-05	8.63013e-05
MSMEG_1553	eutB	ethanolamine ammonia-lyase, large subunit	0.695496	1.61944	1.90346e-05	8.6825e-05
MSMEG_1602	guaB	inosine 5\'-monophosphate dehydrogenase	0.668048	1.58892	1.91214e-05	8.71611e-05
MSMEG_4283	sucB	dihydrolipoamide acetyltransferase	-0.727012	0.604154	1.9157e-05	8.72633e-05
MSMEG_5352	MSMEG_5352	hypothetical protein MSMEG_5352	0.839555	1.7895	1.93348e-05	8.799e-05
MSMEG_6878	MSMEG_6878	inner-membrane translocator	1.01441	2.02007	1.9343e-05	8.799e-05
MSMEG_4145	MSMEG_4145	cupin	0.94586	1.92634	1.9492e-05	8.86075e-05
MSMEG_0334	MSMEG_0334	acetyl-/propionyl-coenzyme A carboxylase subunit alpha	-1.80773	0.285639	1.98969e-05	9.02627e-05
MSMEG_5004	MSMEG_5004	DNA repair exonuclease	0.700901	1.62552	1.98927e-05	9.02627e-05
MSMEG_6862	MSMEG_6862	transcriptional regulator	-1.50206	0.35305	1.98837e-05	9.02627e-05
MSMEG_5007	MSMEG_5007	LprB protein	-0.887618	0.540506	2.00919e-05	9.10849e-05
MSMEG_1347	rplA	50S ribosomal protein L1	0.825759	1.77247	2.03611e-05	9.22426e-05
MSMEG_1701	MSMEG_1701	purine nucleoside phosphorylase	-1.87182	0.273228	2.0395e-05	9.23333e-05
MSMEG_6467	MSMEG_6467	starvation-induced DNA protecting protein	-0.707438	0.612407	2.07259e-05	9.37673e-05
MSMEG_0457	MSMEG_0457	DNA topoisomerase IV subunit B	0.777252	1.71386	2.0838e-05	9.42107e-05
MSMEG_5105	MSMEG_5105	hypothetical protein MSMEG_5105	1.05135	2.07247	2.08795e-05	9.43338e-05
MSMEG_3922	MSMEG_3922	hypothetical protein MSMEG_3922	0.871566	1.82965	2.09093e-05	9.44043e-05
MSMEG_0316	MSMEG_0316	NagC regulator	0.994474	1.99235	2.1434e-05	9.67078e-05
MSMEG_3876	MSMEG_3876	phosphotransferase enzyme family protein	-1.36363	0.388603	2.1709e-05	9.7882e-05
MSMEG_1080	MSMEG_1080	large subunit of N,N-dimethylformamidase	-1.26248	0.416828	2.1728e-05	9.79012e-05
MSMEG_0531	MSMEG_0531	acyl-CoA dehydrogenase	-0.970247	0.510419	2.20504e-05	9.92867e-05
MSMEG_2973	MSMEG_2973	peptidyl-prolyl cis-trans isomerase	1.04035	2.05672	2.25417e-05	0.000101361
MSMEG_6246	MSMEG_6246	pyridoxal-phosphate-dependent transferase	0.776185	1.7126	2.2534e-05	0.000101361
MSMEG_5071	MSMEG_5071	hypothetical protein MSMEG_5071	0.701383	1.62606	2.27516e-05	0.000102236
MSMEG_3575	MSMEG_3575	cytidine/deoxycytidylate deaminase	0.852344	1.80543	2.29908e-05	0.000103241
MSMEG_4483	MSMEG_4483	deoxyguanosinetriphosphate triphosphohydrolase-like protein	-0.865937	0.54869	2.30414e-05	0.000103398
MSMEG_0904	MSMEG_0904	hypothetical protein MSMEG_0904	-1.68019	0.312043	2.30605e-05	0.000103414
MSMEG_3006	MSMEG_3006	Fe-dependent alcohol dehydrogenase	-2.81717	0.141888	2.31024e-05	0.000103532
MSMEG_6947	dnaA	chromosomal replication initiation protein	-0.788077	0.579115	2.31188e-05	0.000103536
MSMEG_5086	MSMEG_5086	long-chain-acyl-CoA synthetase	-0.8039	0.572799	2.34256e-05	0.00010484
MSMEG_0373	MSMEG_0373	acetyl-CoA acetyltransferase	-0.677722	0.625152	2.34729e-05	0.000104943
MSMEG_2319	MSMEG_2319	periplasmic binding protein	-1.13354	0.455795	2.34803e-05	0.000104943
MSMEG_4698	MSMEG_4698	hypothetical protein MSMEG_4698	-1.47347	0.360114	2.35946e-05	0.000105383
MSMEG_4683	MSMEG_4683	formamidopyrimidine-DNA glycosylase	-1.5325	0.345678	2.376e-05	0.00010605
MSMEG_6804	MSMEG_6804	sugar ABC transporter substrate-binding protein	0.796687	1.73711	2.38043e-05	0.000106177
MSMEG_3905	MSMEG_3905	hypothetical protein MSMEG_3905	0.999149	1.99882	2.39047e-05	0.000106553
MSMEG_1647	MSMEG_1647	bifunctional 5,10-methylene-tetrahydrofolate dehydrogenase/ 5,10-methylene-tetrahydrofolate cyclohydrolase	0.7469	1.67818	2.40619e-05	0.000107182
MSMEG_6080	MSMEG_6080	DNA integrity scanning protein DisA	-0.807686	0.571298	2.42731e-05	0.00010805
MSMEG_6396	MSMEG_6396	antigen 85-C	0.761852	1.69567	2.42915e-05	0.00010806
MSMEG_4046	MSMEG_4046	L-carnitine dehydratase/bile acid-inducible protein F	1.1044	2.15009	2.43356e-05	0.000108184
MSMEG_4288	MSMEG_4288	integral membrane protein	0.875516	1.83466	2.44386e-05	0.000108569
MSMEG_2756	MSMEG_2756	hypothetical protein MSMEG_2756	0.930758	1.90628	2.44758e-05	0.000108662
MSMEG_3242	MSMEG_3242	starvation-inducible DNA-binding protein or fine tangled pili major subunit	-1.15688	0.448483	2.63798e-05	0.000117036
MSMEG_2697	MSMEG_2697	hypothetical protein MSMEG_2697	-1.3198	0.400592	2.64913e-05	0.000117452
MSMEG_3583	MSMEG_3583	monooxygenase	-1.31705	0.401355	2.6591e-05	0.000117816
MSMEG_4060	MSMEG_4060		1.60861	3.04957	2.73669e-05	0.000121173
MSMEG_1819	purK	phosphoribosylaminoimidazole carboxylase ATPase subunit	0.785708	1.72394	2.76918e-05	0.000122482
MSMEG_4048	MSMEG_4048	cyclase	1.15001	2.21916	2.76995e-05	0.000122482
MSMEG_1536	MSMEG_1536	ftsk/SpoIIIE family protein	-1.67393	0.313399	2.79208e-05	0.000123379
MSMEG_3735	MSMEG_3735	hypothetical protein MSMEG_3735	-1.38443	0.38304	2.80948e-05	0.000124065
MSMEG_2707	MSMEG_2707	hypothetical protein MSMEG_2707	-2.71552	0.152246	2.81298e-05	0.000124137
MSMEG_3883	MSMEG_3883	5\'-3\' exonuclease	-1.02188	0.492475	2.83825e-05	0.000125169
MSMEG_0369	MSMEG_0369	hypothetical protein MSMEG_0369	-1.57641	0.335316	2.86213e-05	0.000126139
MSMEG_5798	purM	phosphoribosylaminoimidazole synthetase	-0.819738	0.566545	2.94854e-05	0.000129861
MSMEG_3512	MSMEG_3512	competence damage-inducible protein A	-0.925895	0.526354	2.95918e-05	0.000130243
MSMEG_1523	rpsD	30S ribosomal protein S4	0.821819	1.76763	2.97577e-05	0.000130887
MSMEG_0602	MSMEG_0602	hypothetical protein MSMEG_0602	0.921615	1.89423	3.007e-05	0.000132173
MSMEG_2958	MSMEG_2958	hypothetical protein MSMEG_2958	-0.759382	0.590749	3.01356e-05	0.000132373
MSMEG_1624	MSMEG_1624	universal stress protein family protein	-0.955729	0.515581	3.0296e-05	0.00013299
MSMEG_0260	MSMEG_0260	DNA-binding protein	-1.18858	0.438735	3.04257e-05	0.000133471
MSMEG_0738	MSMEG_0738	hypothetical protein MSMEG_0738	-1.25816	0.418077	3.0802e-05	0.000135033
MSMEG_5703	moaC	molybdenum cofactor biosynthesis protein MoaC	0.690089	1.61338	3.09372e-05	0.000135536
MSMEG_4134	MSMEG_4134		1.05073	2.07158	3.11729e-05	0.000136479
MSMEG_4353	MSMEG_4353	hypothetical protein MSMEG_4353	0.77683	1.71336	3.1398e-05	0.000137374
MSMEG_0539	MSMEG_0539	Crp/Fnr family transcriptional regulator protein	-1.01727	0.494049	3.14249e-05	0.000137401
MSMEG_4916	MSMEG_4916	alpha-amylase	-0.76399	0.588865	3.15824e-05	0.000137999
MSMEG_2702	hypD	hydrogenase expression/formation protein HypD	-1.78574	0.290028	3.1699e-05	0.000138417
MSMEG_0107	MSMEG_0107	cell envelope-related function transcriptional attenuator	0.757566	1.69064	3.19556e-05	0.000139446
MSMEG_2824	MSMEG_2824	IS1549, transposase	-1.18453	0.439968	3.32498e-05	0.000144999
MSMEG_5268	MSMEG_5268	hypothetical protein MSMEG_5268	-0.728875	0.603374	3.34213e-05	0.000145651
MSMEG_0508	MSMEG_0508	glycerol-phosphate porter	1.13696	2.19917	3.42629e-05	0.000149123
MSMEG_3433	MSMEG_3433	IS1549, transposase	-1.21508	0.430749	3.42552e-05	0.000149123
MSMEG_3225	MSMEG_3225	ferredoxin-dependent glutamate synthase 1	0.767006	1.70173	3.46551e-05	0.000150732
MSMEG_1133	MSMEG_1133	bifunctional short chain isoprenyl diphosphate synthase	-0.796309	0.57582	3.4839e-05	0.000151432
MSMEG_1853	MSMEG_1853		-1.58252	0.333899	3.48782e-05	0.000151504
MSMEG_5295	MSMEG_5295	acyl-CoA synthetase	1.51765	2.86323	3.54534e-05	0.000153902
MSMEG_5851	MSMEG_5851	esterase	-1.21486	0.430814	3.58763e-05	0.000155636
MSMEG_4315	MSMEG_4315	igma-70 family RNA polymerase sigma factor	-2.04485	0.242348	3.59086e-05	0.000155674
MSMEG_6935	MSMEG_6935	N-acetylmuramoyl-L-alanine amidase	0.661858	1.58212	3.60688e-05	0.000156267
MSMEG_5705	MSMEG_5705	hypothetical protein MSMEG_5705	0.821694	1.76748	3.65743e-05	0.000158353
MSMEG_3175	MSMEG_3175	ribosomal large subunit pseudouridine synthase D	0.711098	1.63705	3.74381e-05	0.000161988
MSMEG_5248	MSMEG_5248	acyl	0.743099	1.67377	3.78709e-05	0.000163754
MSMEG_0069	MSMEG_0069	translation initiation factor IF-2	0.791687	1.7311	3.80036e-05	0.000164221
MSMEG_6902	MSMEG_6902	hypothetical protein MSMEG_6902	-0.885177	0.541421	3.87054e-05	0.000167145
MSMEG_0577	MSMEG_0577	major facilitator superfamily protein	-2.21804	0.214934	3.90633e-05	0.000168581
MSMEG_3926	MSMEG_3926	cation-transporting ATPase Pma1	-3.74244	0.0747161	3.93811e-05	0.000169842
MSMEG_6051	MSMEG_6051		-1.82321	0.282592	3.95492e-05	0.000170457
MSMEG_4238	MSMEG_4238	hypothetical protein MSMEG_4238	0.918183	1.88973	4.00638e-05	0.000172562
MSMEG_2581	MSMEG_2581	acetyltransferase	0.731463	1.66032	4.01718e-05	0.000172804
MSMEG_3379	MSMEG_3379	2-deoxy-D-gluconate 3-dehydrogenase	-3.01262	0.123912	4.01557e-05	0.000172804
MSMEG_4202	MSMEG_4202	hypothetical protein MSMEG_4202	-0.977461	0.507873	4.03256e-05	0.000173353
MSMEG_3580	MSMEG_3580	antigen 85-C	0.699804	1.62428	4.107e-05	0.000176439
MSMEG_0253	MSMEG_0253	hypothetical protein MSMEG_0253	0.766947	1.70167	4.17177e-05	0.000179106
MSMEG_3237	MSMEG_3237	ATP-binding protein	-0.794178	0.576671	4.2228e-05	0.00018118
MSMEG_0001	dnaN	DNA polymerase III subunit beta	-0.705502	0.613229	4.31707e-05	0.000185105
MSMEG_5775	MSMEG_5775	LytR/CpsA/Psr family protein	0.722878	1.65047	4.35587e-05	0.000186648
MSMEG_2359	MSMEG_2359	methionine synthase, vitamin-B12 independent	0.84383	1.79481	4.38029e-05	0.000187561
MSMEG_5458	MSMEG_5458	cyclic nucleotide-binding protein	0.859001	1.81378	4.38282e-05	0.000187561
MSMEG_0943	proC	pyrroline-5-carboxylate reductase	-1.06664	0.477429	4.39777e-05	0.00018808
MSMEG_1389	MSMEG_1389	hypothetical protein MSMEG_1389	0.937024	1.91457	4.40963e-05	0.000188372
MSMEG_5957	algD	GDP-mannose 6-dehydrogenase AlgD	-1.41674	0.374557	4.41028e-05	0.000188372
MSMEG_6785	tpiA	triosephosphate isomerase	0.875318	1.83441	4.4167e-05	0.000188525
MSMEG_5364	MSMEG_5364	amidohydrolase	2.49864	5.65153	4.44359e-05	0.000189551
MSMEG_1249	MSMEG_1249	ISMsm7, transposase orfB	-1.44137	0.368218	4.50526e-05	0.000192059
MSMEG_4556	lepA	GTP-binding protein LepA	0.702652	1.62749	4.61617e-05	0.000196661
MSMEG_1388	MSMEG_1388	enoyl-CoA hydratase	0.80767	1.75038	4.62918e-05	0.000197088
MSMEG_5586	MSMEG_5586	hypothetical protein MSMEG_5586	-1.27857	0.412203	4.65649e-05	0.000198124
MSMEG_2310	MSMEG_2310	monooxygenase	-0.709824	0.611395	4.66554e-05	0.000198382
MSMEG_0841	MSMEG_0841		-1.11809	0.460704	4.67495e-05	0.000198529
MSMEG_0889	MSMEG_0889	succinate-semialdehyde dehydrogenase	-0.720731	0.60679	4.67232e-05	0.000198529
MSMEG_0057	MSMEG_0057	hypothetical protein MSMEG_0057	-0.722612	0.605999	4.69909e-05	0.000199426
MSMEG_2105	MSMEG_2105	ATP dependent DNA ligase	-1.60416	0.328926	4.72393e-05	0.000200352
MSMEG_1250	MSMEG_1250	ISMsm7, transposase orfA	-3.05066	0.120687	4.72797e-05	0.000200396
MSMEG_2594	asnB	asparagine synthase	-0.687231	0.621045	4.75628e-05	0.000201467
MSMEG_4150	MSMEG_4150	4-hydroxy-2-ketovalerate aldolase	0.964717	1.95168	4.76163e-05	0.000201566
MSMEG_3055	metK	S-adenosylmethionine synthetase	0.777356	1.71399	4.819e-05	0.000203864
MSMEG_1660	MSMEG_1660	oxidoreductase, 2-nitropropane dioxygenase	-1.1642	0.44621	4.86497e-05	0.000205678
MSMEG_2171	MSMEG_2171	L-carnitine dehydratase/bile acid-inducible protein F	0.908655	1.87729	4.87204e-05	0.000205846
MSMEG_6801	MSMEG_6801	kinase, pfkB family protein	0.808413	1.75128	4.92198e-05	0.000207824
MSMEG_0926	MSMEG_0926	hypothetical protein MSMEG_0926	0.885923	1.84795	4.94128e-05	0.000208506
MSMEG_4894	MSMEG_4894	hypothetical protein MSMEG_4894	1.08841	2.1264	4.95566e-05	0.00020898
MSMEG_3102	tal	transaldolase	-0.713122	0.609999	4.96487e-05	0.000209236
MSMEG_1505	MSMEG_1505	integral membrane protein	1.17409	2.25651	4.9966e-05	0.00021044
MSMEG_0782	MSMEG_0782	class III aminotransferase	0.855209	1.80902	5.03206e-05	0.000211799
MSMEG_4721	MSMEG_4721	permease of the major facilitator superfamily protein	-1.2985	0.406548	5.05063e-05	0.000212446
MSMEG_3067	ribD	riboflavin biosynthesis protein RibD	-1.31831	0.401004	5.09321e-05	0.000214102
MSMEG_3236	MSMEG_3236	amino acid ABC transporter permease	-0.74343	0.597317	5.36406e-05	0.000225345
MSMEG_4961	MSMEG_4961	hypothetical protein MSMEG_4961	-1.08347	0.471892	5.41245e-05	0.000227234
MSMEG_1561	MSMEG_1561	LysR family transcriptional regulator	0.817324	1.76213	5.50724e-05	0.000231067
MSMEG_6407	MSMEG_6407	cof family hydrolase	-1.03599	0.487682	5.5256e-05	0.000231692
MSMEG_2895	MSMEG_2895	short chain oxidoreductase	-2.02785	0.245221	5.70673e-05	0.000239136
MSMEG_1078	MSMEG_1078	hydrolase	0.832904	1.78127	5.87137e-05	0.00024588
MSMEG_6667	MSMEG_6667	hypothetical protein MSMEG_6667	-1.44387	0.367581	5.87869e-05	0.000246032
MSMEG_4917	MSMEG_4917	hypothetical protein MSMEG_4917	0.706327	1.63164	5.92783e-05	0.000247932
MSMEG_2535	MSMEG_2535	dehydrogenase/reductase SDR family protein member 10	1.39282	2.62591	5.99365e-05	0.000250527
MSMEG_0806	MSMEG_0806	hydrolase	0.746439	1.67765	6.00214e-05	0.000250724
MSMEG_0407	MSMEG_0407	hypothetical protein MSMEG_0407	-1.22325	0.428316	6.01515e-05	0.00025111
MSMEG_0464	MSMEG_0464	phosphomethylpyrimidine kinase	-0.796974	0.575555	6.08414e-05	0.000253831
MSMEG_1419	MSMEG_1419	hypothetical protein MSMEG_1419	0.880264	1.84071	6.11045e-05	0.000254768
MSMEG_4166	MSMEG_4166	acyl-CoA dehydrogenase	0.810677	1.75403	6.13515e-05	0.000255477
MSMEG_6553	MSMEG_6553	ABC transporter ATP-binding protein	-1.14233	0.453029	6.13261e-05	0.000255477
MSMEG_0969	hemL	glutamate-1-semialdehyde aminotransferase	0.722265	1.64977	6.15128e-05	0.000255989
MSMEG_3039	MSMEG_3039	monooxygenase	-0.932548	0.523932	6.3824e-05	0.000265441
MSMEG_6054	MSMEG_6054	LamB/YcsF family protein	0.681221	1.6035	6.45074e-05	0.000268115
MSMEG_3232	cydB	cytochrome D ubiquinol oxidase subunit II	-0.800362	0.574205	6.60859e-05	0.000274504
MSMEG_3976	MSMEG_3976	DNA-binding protein	0.921958	1.89468	6.61308e-05	0.000274519
MSMEG_2960	yajC	preprotein translocase subunit YajC	0.939751	1.9182	6.74457e-05	0.000279803
MSMEG_3800	MSMEG_3800	hypothetical protein MSMEG_3800	-1.40362	0.37798	6.76511e-05	0.00028048
MSMEG_0254	MSMEG_0254	hypothetical protein MSMEG_0254	0.75405	1.68652	6.81677e-05	0.000282445
MSMEG_0419	MSMEG_0419	integral membrane protein	-0.804186	0.572685	6.9076e-05	0.000286031
MSMEG_4057	MSMEG_4057	GntR family transcriptional regulator	0.746406	1.67761	7.06069e-05	0.000292188
MSMEG_1429	MSMEG_1429	cytochrome P450-terp	1.02896	2.04055	7.06681e-05	0.000292259
MSMEG_0384	rfbA	glucose-1-phosphate thymidylyltransferase	-1.07337	0.475208	7.09071e-05	0.000293065
MSMEG_0081	MSMEG_0081	hypothetical protein MSMEG_0081	-1.15167	0.450105	7.11005e-05	0.000293682
MSMEG_1617	MSMEG_1617	kumamolisin	-0.704625	0.613602	7.13484e-05	0.00029434
MSMEG_4284	MSMEG_4284	hypothetical protein MSMEG_4284	-0.743988	0.597087	7.13442e-05	0.00029434
MSMEG_4164	MSMEG_4164	3-hydroxybutyryl-CoA dehydratase	0.924483	1.898	7.18136e-05	0.000296075
MSMEG_1425	MSMEG_1425	creatininase subfamily protein	-0.66287	0.631621	7.24466e-05	0.0002985
MSMEG_3462	MSMEG_3462	oxidoreductase	1.15044	2.21981	7.26983e-05	0.000299351
MSMEG_5796	MSMEG_5796	glycine cleavage T-protein (aminomethyl transferase)	0.651408	1.5707	7.34552e-05	0.00030228
MSMEG_2798	MSMEG_2798	hypothetical protein MSMEG_2798	0.783314	1.72108	7.37692e-05	0.000303385
MSMEG_3159	MSMEG_3159	methylmalonyl-CoA mutase	0.692793	1.61641	7.41608e-05	0.000304807
MSMEG_0226	MSMEG_0226	MmpS5 protein	-2.70044	0.153847	7.4833e-05	0.000307379
MSMEG_0491	MSMEG_0491	LacI family transcriptional regulator	0.761029	1.6947	7.5095e-05	0.000308265
MSMEG_2748	sthA	soluble pyridine nucleotide transhydrogenase	0.61268	1.5291	7.52822e-05	0.000308843
MSMEG_3967	MSMEG_3967	TonB-dependent receptor	1.20414	2.304	7.554e-05	0.000309709
MSMEG_6268	MSMEG_6268	ScnB protein	-1.13866	0.454181	7.64078e-05	0.000313074
MSMEG_0642	MSMEG_0642	ABC transporter permease	0.622241	1.53926	7.6693e-05	0.000314049
MSMEG_2044	MSMEG_2044	integral membrane transporter	-1.01824	0.493717	7.7281e-05	0.000316262
MSMEG_0753	MSMEG_0753	hypothetical protein MSMEG_0753	-2.18264	0.220273	7.76855e-05	0.000317722
MSMEG_5181	MSMEG_5181	IS1549, transposase	-1.15189	0.450035	7.79885e-05	0.000318765
MSMEG_3075	MSMEG_3075	GNAT family acetyltransferase	0.917755	1.88917	7.81849e-05	0.000319324
MSMEG_5911	MSMEG_5911	AraC family transcriptional regulator	-1.21025	0.432195	7.82215e-05	0.000319324
MSMEG_2404	MSMEG_2404	extracellular deoxyribonuclease	-1.55751	0.339737	7.82705e-05	0.000319328
MSMEG_5316	MSMEG_5316	glutamine ABC transporter ATP-binding protein	0.877972	1.83779	7.8778e-05	0.000321005
MSMEG_5398	MSMEG_5398	ISMsm4, transposase	1.18045	2.26647	7.87722e-05	0.000321005
MSMEG_0657	MSMEG_0657	Rieske (2Fe-2S) domain-containing protein	0.710956	1.63689	7.89496e-05	0.000321215
MSMEG_3259	MSMEG_3259	acyl-CoA dehydrogenase	-0.791032	0.57793	7.89746e-05	0.000321215
MSMEG_6384	katG	catalase/peroxidase HPI	-0.79801	0.575142	7.88964e-05	0.000321215
MSMEG_1229	gyrB	DNA gyrase subunit B	0.835063	1.78394	7.95565e-05	0.000323384
MSMEG_4712	MSMEG_4712	pyruvate dehydrogenase E1 component subunit alpha	0.749128	1.68078	8.0039e-05	0.000325146
MSMEG_0167	MSMEG_0167	transmembrane transporter	-0.898089	0.536597	8.02328e-05	0.000325735
MSMEG_2468	MSMEG_2468	L-carnitine dehydratase/bile acid-inducible protein F	-1.02317	0.492034	8.03221e-05	0.000325898
MSMEG_6894	rplI	50S ribosomal protein L9	-0.921609	0.52792	8.1761e-05	0.000331534
MSMEG_3855	MSMEG_3855	hypothetical protein MSMEG_3855	0.758252	1.69144	8.22318e-05	0.000333036
MSMEG_5434	MSMEG_5434	hypothetical protein MSMEG_5434	-3.05874	0.120013	8.21837e-05	0.000333036
MSMEG_0695	MSMEG_0695	isoniazid inductible protein IniA	0.761487	1.69524	8.23248e-05	0.00033321
MSMEG_0146	MSMEG_0146	mosc domain-containing protein	-0.914017	0.530705	8.26914e-05	0.00033449
MSMEG_3198	MSMEG_3198	NUDIX family hydrolase	0.973468	1.96356	8.39022e-05	0.000339181
MSMEG_5280	MSMEG_5280	cysteine dioxygenase type I	1.08942	2.12789	8.42931e-05	0.000340554
MSMEG_6842	MSMEG_6842	2,2-dialkylglycine decarboxylase	-1.50491	0.352353	8.43516e-05	0.000340584
MSMEG_3881	MSMEG_3881	proline dipeptidase	-0.674422	0.626583	8.45527e-05	0.000341189
MSMEG_5477	MSMEG_5477	2-hydroxy-3-oxopropionate reductase	0.884813	1.84653	8.52038e-05	0.000343399
MSMEG_6166	MSMEG_6166	hypothetical protein MSMEG_6166	1.22705	2.34088	8.51561e-05	0.000343399
MSMEG_3909	MSMEG_3909	hypothetical protein MSMEG_3909	-1.48874	0.356325	8.53702e-05	0.000343861
MSMEG_0428	MSMEG_0428	nitrite reductase	0.825544	1.7722	8.65243e-05	0.000348298
MSMEG_6211	MSMEG_6211	hypothetical protein MSMEG_6211	-1.48465	0.357336	8.76679e-05	0.000352688
MSMEG_4907	MSMEG_4907	Mov34/MPN/PAD-1 family protein	-1.24703	0.421314	8.77271e-05	0.000352713
MSMEG_6793	MSMEG_6793	hypothetical protein MSMEG_6793	-0.975637	0.508515	8.89522e-05	0.000357422
MSMEG_0387	MSMEG_0387	Rmt2 protein	-0.979905	0.507013	9.07884e-05	0.000364564
MSMEG_6255	MSMEG_6255	hypothetical protein MSMEG_6255	0.895216	1.85989	9.08394e-05	0.000364564
MSMEG_3877	cobM	precorrin-4 C(11)-methyltransferase	1.0263	2.0368	9.09501e-05	0.000364788
MSMEG_3847	tynA	tyramine oxidase	-0.891749	0.53896	9.17422e-05	0.000367743
MSMEG_3174	lspA	lipoprotein signal peptidase	0.686513	1.60939	9.26422e-05	0.000371127
MSMEG_3155	MSMEG_3155	hypothetical protein MSMEG_3155	-0.668348	0.629227	9.28617e-05	0.000371782
MSMEG_1820	purE	phosphoribosylaminoimidazole carboxylase catalytic subunit	0.794644	1.73465	9.36959e-05	0.000374896
MSMEG_5368	ehuB	ectoine/hydroxyectoine ABC transporter solute-binding protein	0.87907	1.83919	9.47142e-05	0.000378743
MSMEG_6415	MSMEG_6415	hypothetical protein MSMEG_6415	1.2921	2.44884	9.50896e-05	0.000380015
MSMEG_0701	MSMEG_0701	hypothetical protein MSMEG_0701	1.45803	2.74733	9.54389e-05	0.000381182
MSMEG_1818	MSMEG_1818	membrane flanked domain-containing protein	0.918152	1.88969	9.55324e-05	0.000381326
MSMEG_5285	MSMEG_5285	phospholipase	0.808017	1.7508	9.71068e-05	0.000387378
MSMEG_6269	mgtE	magnesium transporter	-0.889086	0.539956	9.83247e-05	0.000392001
MSMEG_1841	MSMEG_1841	rubredoxin	2.37199	5.17655	9.85783e-05	0.000392777
MSMEG_1766	MSMEG_1766	hypothetical protein MSMEG_1766	-0.825004	0.564481	9.86934e-05	0.000392999
MSMEG_2750	MSMEG_2750	iron-dependent repressor IdeR	0.611843	1.52821	9.94185e-05	0.00039565
MSMEG_3173	MSMEG_3173	L-asparaginase	0.847575	1.79947	0.000101781	0.00040481
MSMEG_6253	MSMEG_6253	fur family protein transcriptional regulator	0.910024	1.87908	0.000103315	0.000410664
MSMEG_0492	MSMEG_0492	hypothetical protein MSMEG_0492	1.36938	2.5836	0.00010356	0.000411394
MSMEG_1840	MSMEG_1840	rubredoxin	2.05291	4.14942	0.000104569	0.000415154
MSMEG_3635	MSMEG_3635	iron(III)-transporter permease SfuB	-1.90334	0.267324	0.000104833	0.000415954
MSMEG_0744	MSMEG_0744	carbon monoxide dehydrogenase	-1.33614	0.39608	0.000104917	0.000416035
MSMEG_6699	MSMEG_6699	hypothetical protein MSMEG_6699	-1.16049	0.447359	0.000105187	0.000416861
MSMEG_2710	MSMEG_2710	hypothetical protein MSMEG_2710	-2.38367	0.191622	0.000105355	0.000417278
MSMEG_4473	MSMEG_4473	integral membrane protein	-1.3708	0.386678	0.000106011	0.000419625
MSMEG_1982	MSMEG_1982	acyl-CoA synthetase	-0.902257	0.535049	0.000106521	0.000421394
MSMEG_6869	MSMEG_6869	regulatory protein	-1.19703	0.436172	0.000107022	0.000423123
MSMEG_0392	MSMEG_0392	glycosyl transferase family protein	0.790696	1.72991	0.000107647	0.000425341
MSMEG_5271	MSMEG_5271	esterase	0.960814	1.94641	0.000108103	0.000426889
MSMEG_6116	MSMEG_6116	OHCU decarboxylase	0.596343	1.51188	0.000108358	0.00042764
MSMEG_3964	MSMEG_3964	pyruvate dehydrogenase	-0.667783	0.629473	0.000109023	0.000430011
MSMEG_4619	MSMEG_4619	cytochrome P450	-1.65009	0.318621	0.000109413	0.000431293
MSMEG_3068	MSMEG_3068	hypothetical protein MSMEG_3068	0.867487	1.82448	0.00011009	0.000433704
MSMEG_3367	MSMEG_3367	short-chain dehydrogenase/reductase SDR	1.91256	3.76478	0.000110394	0.000434643
MSMEG_5186	MSMEG_5186	HicB family protein	1.11797	2.17042	0.00011071	0.000435628
MSMEG_6085	MSMEG_6085	hydrolase, alpha/beta hydrolase fold family protein	-1.14996	0.450638	0.000110799	0.000435721
MSMEG_4133	MSMEG_4133	transposase	0.883445	1.84478	0.000110905	0.000435883
MSMEG_3767	MSMEG_3767	acyl-CoA synthetase	0.638086	1.55626	0.000111249	0.000436975
MSMEG_3878	cobL	precorrin-6Y C5,15-methyltransferase	0.917894	1.88936	0.000112291	0.000440805
MSMEG_0385	MSMEG_0385	glycosyl transferase family protein	0.720324	1.64755	0.000113152	0.000443817
MSMEG_4623	obgE	GTPase ObgE	0.709665	1.63542	0.000113191	0.000443817
MSMEG_3959	MSMEG_3959	transcriptional regulator	1.00153	2.00212	0.000114491	0.000448648
MSMEG_3514	MSMEG_3514	hypothetical protein MSMEG_3514	-1.39358	0.380618	0.000115594	0.000452704
MSMEG_2794	MSMEG_2794	GntR family transcriptional regulator	-1.64962	0.318725	0.000116537	0.000456129
MSMEG_5371	ehuA	ectoine/hydroxyectoine ABC transporter ATP-binding protein	1.10364	2.14897	0.000116781	0.000456815
MSMEG_4188	MSMEG_4188	short chain dehydrogenase	-0.906715	0.533398	0.000119842	0.000468512
MSMEG_5743	MSMEG_5743	patatin	0.91726	1.88852	0.000121577	0.000475015
MSMEG_2341	MSMEG_2341	hypothetical protein MSMEG_2341	1.16507	2.24244	0.000121649	0.000475016
MSMEG_0083	MSMEG_0083	membrane-anchored mycosin mycp1	-0.712022	0.610464	0.000122171	0.000476774
MSMEG_5013	MSMEG_5013	hypothetical protein MSMEG_5013	0.705494	1.6307	0.000122248	0.000476796
MSMEG_6114	ppa	inorganic pyrophosphatase	-0.748997	0.595017	0.000122757	0.0004785
MSMEG_1702	MSMEG_1702	amidohydrolase	0.639033	1.55728	0.000123368	0.0004806
MSMEG_1193	MSMEG_1193	TROVE domain-containing protein	0.675045	1.59665	0.000123903	0.000482403
MSMEG_1292	MSMEG_1292	FAD binding domain-containing protein	-0.786233	0.579856	0.000124816	0.00048567
MSMEG_5877	MSMEG_5877	hypothetical protein MSMEG_5877	0.949851	1.93167	0.000125048	0.000486288
MSMEG_6297	MSMEG_6297	aldehyde dehydrogenase	1.25902	2.39332	0.000125631	0.00048827
MSMEG_3880	MSMEG_3880	nitrilase/cyanide hydratase and apolipoprotein N-acyltransferase	0.692693	1.6163	0.000127604	0.00049565
MSMEG_2368	MSMEG_2368	transcriptional regulator	1.19492	2.28931	0.00012858	0.000499148
MSMEG_0988	menA	1,4-dihydroxy-2-naphthoate octaprenyltransferase	-1.66648	0.315022	0.000130318	0.000505599
MSMEG_1169	MSMEG_1169	integral membrane transporter	-1.09725	0.467406	0.000130396	0.000505608
MSMEG_3900	ectB	diaminobutyrate--2-oxoglutarate aminotransferase	-2.17212	0.221885	0.000130578	0.000506017
MSMEG_0058	MSMEG_0058	hypothetical protein MSMEG_0058	-0.709281	0.611625	0.00013193	0.00051096
MSMEG_0856	MSMEG_0856	LuxR family transcriptional regulator	1.11044	2.15911	0.000132339	0.000512244
MSMEG_2775	nhaA	Na+/H+ antiporter NhaA	-0.717248	0.608257	0.000133025	0.000514599
MSMEG_1657	trpS	tryptophanyl-tRNA synthetase	-0.80818	0.571102	0.000133356	0.000515583
MSMEG_1352	MSMEG_1352	alpha/beta hydrolase	0.714609	1.64104	0.000133656	0.00051644
MSMEG_3074	MSMEG_3074	hypothetical protein MSMEG_3074	0.90994	1.87897	0.00013378	0.000516618
MSMEG_3015	MSMEG_3015	hypothetical protein MSMEG_3015	0.883147	1.84439	0.000134354	0.000518411
MSMEG_3243	MSMEG_3243		-0.859792	0.551032	0.0001344	0.000518411
MSMEG_3690	MSMEG_3690		-0.677361	0.625308	0.000135263	0.000521436
MSMEG_5817	MSMEG_5817	hypothetical protein MSMEG_5817	0.92001	1.89213	0.000135972	0.000523867
MSMEG_1606	MSMEG_1606	benzoylformate decarboxylase	-1.33131	0.397407	0.000138147	0.000531936
MSMEG_2598	MSMEG_2598	short chain dehydrogenase	0.733483	1.66265	0.000138315	0.000532275
MSMEG_6079	radA	DNA repair protein RadA	-0.736126	0.600349	0.000139052	0.000534804
MSMEG_5223	MSMEG_5223	hypothetical protein MSMEG_5223	0.641302	1.55974	0.000139402	0.00053584
MSMEG_4804	MSMEG_4804	hypothetical protein MSMEG_4804	0.684401	1.60703	0.000140285	0.000538921
MSMEG_5503	MSMEG_5503	hypothetical protein MSMEG_5503	-4.30394	0.0506272	0.000140688	0.000540157
MSMEG_1734	MSMEG_1734	hypothetical protein MSMEG_1734	-1.35731	0.390309	0.000141599	0.000543343
MSMEG_0832	def	peptide deformylase	-0.945764	0.519155	0.000141728	0.000543522
MSMEG_3255	MSMEG_3255	DoxX subfamily protein	-0.611492	0.65452	0.000141964	0.000544113
MSMEG_5222	ychF	GTP-dependent nucleic acid-binding protein EngD	-0.963496	0.512813	0.000142095	0.0005443
MSMEG_6361	MSMEG_6361	MarR family transcriptional regulator	-0.641721	0.640948	0.000143211	0.000548259
MSMEG_4733	MSMEG_4733	hypothetical protein MSMEG_4733	-1.67242	0.313726	0.000143372	0.000548562
MSMEG_6606	MSMEG_6606	hypothetical protein MSMEG_6606	-2.14863	0.225527	0.000144122	0.000551113
MSMEG_0140	MSMEG_0140	mce associated membrane protein	0.780609	1.71786	0.000144817	0.000553452
MSMEG_0154	pyk	pyruvate kinase	0.831558	1.77961	0.000145133	0.000554021
MSMEG_6373	MSMEG_6373	hypothetical protein MSMEG_6373	1.50964	2.84739	0.000145131	0.000554021
MSMEG_0826	thiC	thiamine biosynthesis protein ThiC	-0.792822	0.577214	0.000146033	0.000557138
MSMEG_6263	MSMEG_6263	glutamate synthase	0.678605	1.60059	0.000146198	0.000557449
MSMEG_1106	MSMEG_1106	AraC family transcriptional regulator	0.853378	1.80673	0.000146572	0.000558553
MSMEG_0008	MSMEG_0008		1.38686	2.61509	0.000147544	0.000561934
MSMEG_0740	MSMEG_0740	glycosyl hydrolase	-0.777422	0.583408	0.000148773	0.00056629
MSMEG_4896	MSMEG_4896	fatty-acid--CoA ligase	-0.690989	0.619429	0.000149814	0.000569928
MSMEG_2363	MSMEG_2363	amino acid-binding protein	-1.52269	0.348035	0.000150177	0.000570984
MSMEG_0068	MSMEG_0068	transmembrane protein	0.680662	1.60288	0.000150443	0.000571667
MSMEG_3511	MSMEG_3511	hydroxylase	1.11172	2.16103	0.000151125	0.000573929
MSMEG_2762	MSMEG_2762	inositol-1-monophosphatase	0.832247	1.78046	0.000151259	0.000574109
MSMEG_0775	MSMEG_0775	metallo-beta-lactamase superfamily protein	-0.913213	0.531001	0.000151388	0.000574273
MSMEG_5475	MSMEG_5475	acetate operon repressor	0.755429	1.68813	0.000152054	0.000576142
MSMEG_5558	MSMEG_5558	hypothetical protein MSMEG_5558	-1.63921	0.321033	0.000151972	0.000576142
MSMEG_0641	MSMEG_0641	binding-protein-dependent transporters inner membrane component	0.637086	1.55518	0.000152768	0.000578517
MSMEG_1390	MSMEG_1390	enoyl-CoA hydratase	0.845194	1.79651	0.00015313	0.000579558
MSMEG_2311	MSMEG_2311	hypothetical protein MSMEG_2311	-0.860345	0.550821	0.000153322	0.000579953
MSMEG_3188	bioA	adenosylmethionine-8-amino-7-oxononanoate aminotransferase	-1.05302	0.481958	0.000153696	0.000581037
MSMEG_3007	MSMEG_3007	succinate-semialdehyde dehydrogenase	-1.87204	0.273187	0.000154488	0.0005837
MSMEG_4816	MSMEG_4816	6-phosphogluconate dehydrogenase	1.52235	2.87259	0.0001552	0.000586056
MSMEG_3889	MSMEG_3889		0.668954	1.58992	0.000155469	0.000586741
MSMEG_3992	MSMEG_3992	integral membrane transporter	1.12606	2.18262	0.000156592	0.000590642
MSMEG_0530	MSMEG_0530	short chain dehydrogenase	0.674042	1.59554	0.000157188	0.000592554
MSMEG_1091	ureE	urease accessory protein UreE	0.912276	1.88201	0.000157436	0.00059315
MSMEG_3494	MSMEG_3494	hypothetical protein MSMEG_3494	0.636765	1.55484	0.000158058	0.000595156
MSMEG_1783	MSMEG_1783	hypothetical protein MSMEG_1783	-1.41302	0.375524	0.000158611	0.000596904
MSMEG_5514	MSMEG_5514	hypothetical protein MSMEG_5514	-1.23427	0.425057	0.000158958	0.00059787
MSMEG_5020	MSMEG_5020	acetoin(diacetyl) reductase	-4.54109	0.0429533	0.000159755	0.000600527
MSMEG_4262	MSMEG_4262	ubiquinol-cytochrome C reductase iron-sulfur subunit	0.687279	1.61024	0.000160281	0.000602165
MSMEG_0074	MSMEG_0074	IS1549, transposase	-1.15332	0.449589	0.000160764	0.000603637
MSMEG_3105	cyoE	protoheme IX farnesyltransferase	0.753794	1.68622	0.000162577	0.0006101
MSMEG_6347	MSMEG_6347	hypothetical protein MSMEG_6347	-2.29808	0.203333	0.000163448	0.000613023
MSMEG_5389	MSMEG_5389	LysA protein	2.0492	4.13875	0.000164607	0.00061702
MSMEG_0023	MSMEG_0023	hypothetical protein MSMEG_0023	0.788528	1.72731	0.000165067	0.000618397
MSMEG_0437	MSMEG_0437	hypothetical protein MSMEG_0437	0.743417	1.67414	0.000165291	0.000618888
MSMEG_2377	MSMEG_2377	P49 protein	0.744353	1.67522	0.000165848	0.000620272
MSMEG_4267	MSMEG_4267	cytochrome C oxidase polypeptide 4	-0.715443	0.609018	0.000165836	0.000620272
MSMEG_4739	MSMEG_4739	hypothetical protein MSMEG_4739	-2.25553	0.20942	0.000166823	0.000623569
MSMEG_5830	MSMEG_5830	hypothetical protein MSMEG_5830	-1.09966	0.466627	0.000167035	0.00062401
MSMEG_6877	MSMEG_6877	branched-chain amino acid transporter ATP-binding protein	0.957739	1.94226	0.000167886	0.000626836
MSMEG_3209	MSMEG_3209	phosphoribosyl isomerase A	0.782743	1.7204	0.000168232	0.000627778
MSMEG_4502	MSMEG_4502	16S ribosomal RNA methyltransferase RsmE	0.937974	1.91584	0.000169576	0.000632436
MSMEG_4263	MSMEG_4263	ubiquinol-cytochrome C reductase cytochrome b subunit	0.615389	1.53197	0.000170012	0.000633708
MSMEG_0626	MSMEG_0626	hypothetical protein MSMEG_0626	-1.69299	0.309286	0.000170835	0.000636417
MSMEG_2975	MSMEG_2975	metallo-beta-lactamase	0.734494	1.66381	0.000171266	0.000637666
MSMEG_2477	MSMEG_2477	cyclopentanol dehydrogenase	1.26252	2.39915	0.000171715	0.000638979
MSMEG_1159	MSMEG_1159	ABC transporter	1.34606	2.54216	0.000174422	0.000648689
MSMEG_2408	MSMEG_2408	2,5-diketo-D-gluconate reductase A	0.838773	1.78853	0.000176188	0.00065489
MSMEG_0390	MSMEG_0390	acyltransferase	-1.04397	0.484993	0.000176984	0.000657483
MSMEG_4163	MSMEG_4163	3-oxoacyl-ACP reductase	0.825232	1.77182	0.000177638	0.000659542
MSMEG_6087	MSMEG_6087	beta-lactamase	0.681983	1.60434	0.000178025	0.000660609
MSMEG_1747	MSMEG_1747	RNA polymerase sigma-70 factor	2.30629	4.94609	0.00017875	0.00066293
MSMEG_5719	MSMEG_5719	oxidoreductase	1.24653	2.3727	0.000179397	0.000664679
MSMEG_6802	MSMEG_6802	ABC transporter ATP-binding protein	0.664457	1.58497	0.000179421	0.000664679
MSMEG_3076	ggt	gamma-glutamyltransferase	0.686503	1.60938	0.000180041	0.000666604
MSMEG_0409	MSMEG_0409	condensation domain-containing protein	-0.700597	0.615317	0.000181273	0.000670792
MSMEG_1217	MSMEG_1217	ABC transporter ATP-binding protein	-0.922635	0.527544	0.000183979	0.000680047
MSMEG_6314	MSMEG_6314	haloalkane dehalogenase	-0.961875	0.513389	0.000183896	0.000680047
MSMEG_1354	MSMEG_1354		0.774247	1.7103	0.00018529	0.000684131
MSMEG_4582	MSMEG_4582	hypothetical protein MSMEG_4582	0.914862	1.88539	0.000185282	0.000684131
MSMEG_2638	MSMEG_2638	hypothetical protein MSMEG_2638	1.57457	2.97847	0.000186593	0.000688561
MSMEG_3593	MSMEG_3593	hypothetical protein MSMEG_3593	-0.956452	0.515323	0.000188565	0.000695453
MSMEG_3736	MSMEG_3736	hypothetical protein MSMEG_3736	-2.86564	0.1372	0.000189062	0.000696899
MSMEG_6195	MSMEG_6195	ion-transporting ATPase	-0.714237	0.609527	0.000192577	0.00070946
MSMEG_4352	MSMEG_4352	hypothetical protein MSMEG_4352	0.829723	1.77734	0.00019413	0.000714785
MSMEG_3230	MSMEG_3230		-0.8805	0.543179	0.00019537	0.000718955
MSMEG_2414	coaD	phosphopantetheine adenylyltransferase	0.753772	1.6862	0.00019778	0.00072742
MSMEG_2069	MSMEG_2069	phosphotransferase enzyme family protein	-1.17706	0.442251	0.000198078	0.00072811
MSMEG_3503	MSMEG_3503	hypothetical protein MSMEG_3503	0.795876	1.73613	0.000198341	0.000728675
MSMEG_0977	MSMEG_0977	hypothetical protein MSMEG_0977	-1.259	0.417835	0.000198874	0.00073023
MSMEG_1682	MSMEG_1682	flavin-containing monooxygenase FMO	0.574436	1.48909	0.000199466	0.000732
MSMEG_1373	MSMEG_1373	ribose/xylose/arabinose/galactoside ABC-type transport systems, permeases	0.843222	1.79405	0.000200543	0.000735547
MSMEG_2747	MSMEG_2747		0.785336	1.72349	0.000202562	0.00074254
MSMEG_0687	MSMEG_0687	hypothetical protein MSMEG_0687	0.921665	1.8943	0.000203174	0.000744286
MSMEG_6694	MSMEG_6694	hypothetical protein MSMEG_6694	1.90041	3.7332	0.000203262	0.000744286
MSMEG_3326	MSMEG_3326	carboxylate-amine ligase	0.744895	1.67585	0.000205782	0.0007531
MSMEG_1023	MSMEG_1023	integral membrane transporter	0.736386	1.666	0.000207427	0.000758701
MSMEG_6440	MSMEG_6440	monooxygenase, flavin-binding family protein	0.807156	1.74976	0.000207548	0.000758727
MSMEG_3034	MSMEG_3034	metallopeptidase, M24 family protein	-0.85499	0.552869	0.000208537	0.000761921
MSMEG_3576	MSMEG_3576	alpha-amylase	0.691552	1.61502	0.00020958	0.000765314
MSMEG_4691	MSMEG_4691	HNH nuclease	0.795287	1.73542	0.000209713	0.000765377
MSMEG_1926	MSMEG_1926	acid phosphatase	-1.14955	0.450765	0.000213902	0.000780236
MSMEG_2618	cobA	uroporphyrin-III C-methyltransferase	-0.882442	0.542449	0.000214272	0.000781159
MSMEG_3144	MSMEG_3144	hypothetical protein MSMEG_3144	0.812105	1.75577	0.000215135	0.000783875
MSMEG_3303	MSMEG_3303	carboxylic ester hydrolase	0.787788	1.72643	0.00022129	0.000805468
MSMEG_4489	MSMEG_4489	hypothetical protein MSMEG_4489	-0.979714	0.50708	0.000221304	0.000805468
MSMEG_3107	MSMEG_3107	hypothetical protein MSMEG_3107	0.709527	1.63527	0.000223084	0.000811502
MSMEG_5708	MSMEG_5708	hypothetical protein MSMEG_5708	-0.987854	0.504227	0.000223655	0.000813136
MSMEG_1518	MSMEG_1518	hypothetical protein MSMEG_1518	0.893827	1.8581	0.000224706	0.000816511
MSMEG_1188	MSMEG_1188	hypothetical protein MSMEG_1188	0.770551	1.70592	0.00022513	0.000817603
MSMEG_3032	MSMEG_3032	hypothetical protein MSMEG_3032	-0.756071	0.592107	0.000226175	0.000820702
MSMEG_6638	metE	5-methyltetrahydropteroyltriglutamate/homocysteine S-methyltransferase	-0.674183	0.626687	0.00022623	0.000820702
MSMEG_5776	phoU	phosphate transporter regulatory protein PhoU	0.621152	1.5381	0.000226567	0.000821477
MSMEG_1289	MSMEG_1289	hypothetical protein MSMEG_1289	-1.36097	0.38932	0.00022742	0.000824085
MSMEG_6555	MSMEG_6555	TetR family transcriptional regulator	-1.80564	0.286053	0.000227535	0.000824085
MSMEG_3434	MSMEG_3434	peptidyl-prolyl cis-trans isomerase domain-containing protein	-1.65613	0.317289	0.000228786	0.000828166
MSMEG_6171	MSMEG_6171	hypothetical protein MSMEG_6171	1.20348	2.30295	0.00022915	0.000829033
MSMEG_1813	MSMEG_1813	propionyl-CoA carboxylase subunit beta	0.592856	1.50823	0.000231064	0.000835502
MSMEG_5415	eno	phosphopyruvate hydratase	-0.617496	0.651801	0.000232094	0.00083877
MSMEG_5606	MSMEG_5606	cytochrome bd-I oxidase subunit II	-1.53146	0.345926	0.000232371	0.000839312
MSMEG_6754	MSMEG_6754	MaoC like domain-containing protein	-0.936474	0.522508	0.000243824	0.000880202
MSMEG_0011	MSMEG_0011	hypothetical protein MSMEG_0011	-1.80986	0.285219	0.000244856	0.00088297
MSMEG_3002	MSMEG_3002	para-nitrobenzyl esterase	-1.07199	0.475662	0.000244724	0.00088297
MSMEG_3083	MSMEG_3083	nucleoside-diphosphate sugar epimerase	-1.10224	0.465794	0.000245787	0.000885367
MSMEG_4579	MSMEG_4579	phosphoglycerate mutase	-0.816199	0.567936	0.000245718	0.000885367
MSMEG_4321	MSMEG_4321	hypothetical protein MSMEG_4321	0.581023	1.49591	0.000247689	0.000891734
MSMEG_2980	MSMEG_2980	hypothetical protein MSMEG_2980	-0.752702	0.593491	0.000247951	0.000891893
MSMEG_4991	MSMEG_4991	hypothetical protein MSMEG_4991	0.715761	1.64235	0.000248001	0.000891893
MSMEG_4073	MSMEG_4073		-0.891798	0.538942	0.000248252	0.000892312
MSMEG_6615	MSMEG_6615	hypothetical protein MSMEG_6615	-0.99973	0.500094	0.000248447	0.00089253
MSMEG_5296	MSMEG_5296	hypothetical protein MSMEG_5296	2.60978	6.10411	0.000249566	0.000896066
MSMEG_2483	MSMEG_2483	IclR family transcriptional regulator	0.881141	1.84183	0.000251243	0.000901598
MSMEG_3492	MSMEG_3492	phosphodiesterase	-1.0945	0.468299	0.000252513	0.000905668
MSMEG_4782	MSMEG_4782	hypothetical protein MSMEG_4782	-1.27051	0.414513	0.000253497	0.000908216
MSMEG_6813	MSMEG_6813	amidohydrolase	1.75342	3.37158	0.000253425	0.000908216
MSMEG_5150	phhB	pterin-4-alpha-carbinolamine dehydratase	-0.828626	0.563065	0.000253844	0.000908969
MSMEG_4674	tig	trigger factor	-1.03359	0.488491	0.000254569	0.000911076
MSMEG_2342	MSMEG_2342	glycosyltransferase	-2.42879	0.185721	0.00025594	0.000915488
MSMEG_0957	MSMEG_0957	hypothetical protein MSMEG_0957	1.18334	2.27103	0.000258804	0.000925234
MSMEG_4553	MSMEG_4553	GAF domain-containing protein	-1.32575	0.398942	0.000260457	0.000930645
MSMEG_6209	MSMEG_6209	hypothetical protein MSMEG_6209	0.914482	1.88489	0.00026127	0.000933047
MSMEG_2519	rpsB	30S ribosomal protein S2	-0.646025	0.639039	0.000266025	0.000949517
MSMEG_1422	MSMEG_1422	hypothetical protein MSMEG_1422	-0.676684	0.625602	0.000266783	0.0009513
MSMEG_3608	MSMEG_3608	acetyl-CoA acetyltransferase	-0.914622	0.530483	0.000266811	0.0009513
MSMEG_6382	MSMEG_6382	oxidoreductase, FAD-binding	0.672495	1.59383	0.000267536	0.000953375
MSMEG_2965	relA	GTP pyrophosphokinase	0.603963	1.51989	0.000267882	0.000954097
MSMEG_0080	MSMEG_0080	hypothetical protein MSMEG_0080	-0.931364	0.524362	0.000268223	0.000954801
MSMEG_0332	MSMEG_0332	2-nitropropane dioxygenase	-2.68617	0.155376	0.000269818	0.000959962
MSMEG_6597	MSMEG_6597	hydrolase of the alpha/beta superfamily protein	-1.00323	0.498883	0.000270017	0.000960157
MSMEG_3017	MSMEG_3017	hypothetical protein MSMEG_3017	-0.683425	0.622685	0.000271729	0.000965727
MSMEG_2441	lepB	signal peptidase I	0.711589	1.63761	0.000272173	0.000966788
MSMEG_6483	MSMEG_6483	methyltransferase type 11	0.670705	1.59185	0.000273188	0.000969877
MSMEG_2779	MSMEG_2779	hypothetical protein MSMEG_2779	-0.704631	0.6136	0.000276162	0.000979909
MSMEG_1491	MSMEG_1491	histidinol-phosphate aminotransferase 2	1.13953	2.2031	0.000277463	0.000984002
MSMEG_0737	MSMEG_0737	dehydrogenase	-0.859164	0.551272	0.00027782	0.000984741
MSMEG_0718	MSMEG_0718	acetyl-CoA synthetase	-1.56755	0.337382	0.00027906	0.000988609
MSMEG_0771	MSMEG_0771	short chain dehydrogenase	-1.80399	0.286381	0.00027987	0.000990951
MSMEG_0584	MSMEG_0584	hypothetical protein MSMEG_0584	0.646486	1.56535	0.000282384	0.00099932
MSMEG_1710	MSMEG_1710	ribose transporter permease RbsC	-0.782772	0.581249	0.00028524	0.00100889
MSMEG_6109	MSMEG_6109	LpqG protein	-0.899735	0.535985	0.000285494	0.00100925
MSMEG_0756	MSMEG_0756	peptidase, M50B family protein	0.768335	1.7033	0.000285936	0.00101028
MSMEG_5834	MSMEG_5834	metallo-beta-lactamase superfamily protein	0.787634	1.72624	0.000286326	0.00101112
MSMEG_1852	selD	selenide, water dikinase	0.727547	1.65582	0.0002959	0.00104437
MSMEG_5506	MSMEG_5506	hypothetical protein MSMEG_5506	-0.992596	0.502573	0.000297418	0.00104917
MSMEG_2303	MSMEG_2303	integral membrane transporter	0.714377	1.64077	0.000298674	0.00105304
MSMEG_3231	cydD	cysteine ABC transporter permease/ATP-binding protein	-0.860427	0.55079	0.00030336	0.001069
MSMEG_3921	MSMEG_3921	hypothetical protein MSMEG_3921	-1.50101	0.353306	0.000304205	0.00107141
MSMEG_4062	MSMEG_4062	glutamyl-tRNA(Gln) amidotransferase subunit A	1.35247	2.55349	0.000306237	0.00107799
MSMEG_3418	MSMEG_3418	hypothetical protein MSMEG_3418	-0.683998	0.622438	0.000308156	0.00108417
MSMEG_2740	lexA	LexA repressor	-0.80494	0.572386	0.000311861	0.00109663
MSMEG_1533	MSMEG_1533	subtilase	-1.12767	0.457653	0.000312994	0.00110003
MSMEG_0076	MSMEG_0076	antigen MTB48	0.60782	1.52395	0.00031517	0.00110592
MSMEG_4968	MSMEG_4968	two-component system sensor kinase	-1.10408	0.4652	0.000315128	0.00110592
MSMEG_6330	MSMEG_6330	prephenate dehydrogenase	0.8183	1.76333	0.000314901	0.00110592
MSMEG_1072	speB	agmatinase	0.938636	1.91672	0.000316894	0.00111139
MSMEG_0153	panE	2-dehydropantoate 2-reductase	0.967219	1.95507	0.000319078	0.00111846
MSMEG_4365	MSMEG_4365	hypothetical protein MSMEG_4365	0.636612	1.55467	0.0003194	0.001119
MSMEG_0947	MSMEG_0947	acyltransferase	-0.587619	0.66544	0.00032238	0.00112884
MSMEG_6507	glgX	glycogen debranching protein GlgX	-0.614428	0.653189	0.000323211	0.00113115
MSMEG_2348	MSMEG_2348		-1.03135	0.489251	0.000324925	0.00113655
MSMEG_0716	MSMEG_0716	major facilitator superfamily protein	-1.41805	0.374217	0.000328643	0.00114896
MSMEG_0797	MSMEG_0797		-0.816818	0.567692	0.000332069	0.00116032
MSMEG_4448	MSMEG_4448	transcriptional modulator of MazE	1.05296	2.07479	0.000333771	0.00116566
MSMEG_6607	MSMEG_6607	hypothetical protein MSMEG_6607	-2.28282	0.205496	0.00033626	0.00117373
MSMEG_1527	truA	tRNA pseudouridine synthase A	1.02195	2.03066	0.000337945	0.00117899
MSMEG_2979	MSMEG_2979	ABC transporter ATP-binding protein	-0.709572	0.611502	0.000340033	0.00118565
MSMEG_5552	MSMEG_5552	hypothetical protein MSMEG_5552	0.779501	1.71654	0.000341875	0.00119145
MSMEG_3191	MSMEG_3191	hypothetical protein MSMEG_3191	1.05784	2.08181	0.00034267	0.0011936
MSMEG_3839	MSMEG_3839	DNA polymerase I	-0.619735	0.65079	0.000347564	0.00121001
MSMEG_5159	MSMEG_5159	DNA-binding response regulator	-1.0212	0.492706	0.000349536	0.00121624
MSMEG_2121	MSMEG_2121	multiphosphoryl transfer protein (MTP)	-0.900655	0.535643	0.000350316	0.00121832
MSMEG_2316	MSMEG_2316		-1.60618	0.328466	0.000353645	0.00122925
MSMEG_3630	MSMEG_3630	CopY family transcriptional regulator protein	0.604522	1.52047	0.000362231	0.00125844
MSMEG_0391	MSMEG_0391	Rmt3 protein	0.56637	1.48079	0.00036329	0.00126146
MSMEG_1383	MSMEG_1383	endonuclease IV	-0.72914	0.603263	0.000366078	0.00126981
MSMEG_2599	MSMEG_2599	GntR family transcriptional regulator	0.718308	1.64525	0.00036593	0.00126981
MSMEG_6907	MSMEG_6907	MmcI protein	-0.764306	0.588737	0.000366592	0.00127093
MSMEG_1573	MSMEG_1573	carbohydrate kinase	0.671519	1.59275	0.000367388	0.00127303
MSMEG_1465	rplN	50S ribosomal protein L14	0.710732	1.63663	0.000369753	0.00128055
MSMEG_2666	MSMEG_2666	multimeric flavodoxin WrbA	-1.28156	0.411351	0.000373388	0.00129247
MSMEG_5263	greA	transcription elongation factor GreA	0.610608	1.5269	0.000377052	0.00130379
MSMEG_5610	MSMEG_5610	transcriptional regulator family protein	1.03167	2.04439	0.000377031	0.00130379
MSMEG_0264	MSMEG_0264	transmembrane transporter	-1.99578	0.250732	0.000378353	0.00130761
MSMEG_1195	MSMEG_1195	hypothetical protein MSMEG_1195	0.705823	1.63107	0.000382492	0.00132054
MSMEG_3481	MSMEG_3481	O-succinylbenzoate synthase	-1.20396	0.434083	0.000382419	0.00132054
MSMEG_3087	secG	preprotein translocase subunit SecG	-0.872501	0.546199	0.000385218	0.00132926
MSMEG_5947	cysE	serine O-acetyltransferase	-1.01503	0.494817	0.000390621	0.00134721
MSMEG_2545	MSMEG_2545	ribosomal RNA large subunit methyltransferase N	0.665703	1.58634	0.000395175	0.00136221
MSMEG_0510	MSMEG_0510	D-tagatose-bisphosphate aldolase non-catalytic subunit	1.27615	2.42191	0.000396693	0.00136673
MSMEG_2561	MSMEG_2561	gluconolactonase	1.37986	2.60243	0.000396959	0.00136694
MSMEG_2495	MSMEG_2495	decarboxylase	0.810859	1.75426	0.000402232	0.00138438
MSMEG_5941	MSMEG_5941	3-ketosteroid-delta-1-dehydrogenase	-1.31172	0.402839	0.000403182	0.00138693
MSMEG_0579	MSMEG_0579	Fis family transcriptional regulator	0.690711	1.61408	0.000403543	0.00138745
MSMEG_4680	lipP	carboxylesterase	0.72231	1.64982	0.000405251	0.0013926
MSMEG_3631	MSMEG_3631	integral membrane protein	0.612419	1.52882	0.000407113	0.00139766
MSMEG_5022	MSMEG_5022	flavin-containing monooxygenase FMO	-4.38345	0.0479125	0.000407142	0.00139766
MSMEG_2500	MSMEG_2500	hypothetical protein MSMEG_2500	0.849726	1.80216	0.000408909	0.001403
MSMEG_5715	MSMEG_5715	hypothetical protein MSMEG_5715	-0.736328	0.600265	0.000413036	0.00141643
MSMEG_2116	MSMEG_2116	PTS system, glucose-specific IIBC component	-0.70817	0.612096	0.000414946	0.00142224
MSMEG_3214	MSMEG_3214	hypothetical protein MSMEG_3214	0.74658	1.67781	0.000417637	0.00143073
MSMEG_5686	MSMEG_5686	hypothetical protein MSMEG_5686	-1.3059	0.404469	0.000418895	0.0014343
MSMEG_1501	MSMEG_1501	methyltransferase, family protein	0.720645	1.64792	0.000422147	0.00144469
MSMEG_1822	MSMEG_1822	biotin	0.713207	1.63944	0.000424527	0.00145209
MSMEG_3381	MSMEG_3381	ACP phosphodieterase	-0.943382	0.520012	0.000425289	0.00145394
MSMEG_0779	MSMEG_0779	short chain dehydrogenase	0.682068	1.60444	0.0004258	0.00145494
MSMEG_1794	MSMEG_1794	dehydrogenase	-0.599917	0.659792	0.000434026	0.00148229
MSMEG_1625	MSMEG_1625	amino acid transporter	-0.780679	0.582093	0.000440488	0.00150359
MSMEG_5046	MSMEG_5046	drug transporter	0.846347	1.79794	0.000453211	0.00154622
MSMEG_2260	MSMEG_2260	transcriptional regulator	-1.5166	0.349509	0.000457653	0.00156058
MSMEG_5323	MSMEG_5323	hypothetical protein MSMEG_5323	-2.02963	0.244918	0.000459268	0.00156528
MSMEG_0141	MSMEG_0141	mce associated transmembrane protein	0.785392	1.72356	0.000463088	0.00157749
MSMEG_5009	MSMEG_5009	ABC transporter	0.728343	1.65674	0.000464521	0.00158156
MSMEG_3454	MSMEG_3454	hypothetical protein MSMEG_3454	0.645639	1.56443	0.000467776	0.00159183
MSMEG_6586	MSMEG_6586	alpha/beta hydrolase	-1.07176	0.475738	0.000474224	0.00161294
MSMEG_3890	MSMEG_3890	proteasome component	0.550394	1.46449	0.000480382	0.00163305
MSMEG_0600	MSMEG_0600	dehydrogenase	-0.832213	0.561667	0.000480658	0.00163316
MSMEG_5335	MSMEG_5335	formamidase	0.907448	1.87573	0.000485648	0.00164927
MSMEG_1711	MSMEG_1711	ABC transporter ATP-binding protein	-0.683619	0.622602	0.000493287	0.00167435
MSMEG_6125	MSMEG_6125	transcriptional regulatory protein	-1.25823	0.418055	0.000495225	0.00168007
MSMEG_3281	MSMEG_3281	spermidine/putrescine ABC transporter ATP-binding protein	-0.655586	0.634818	0.000495701	0.00168083
MSMEG_5023	MSMEG_5023	chitooligosaccharide deacetylase	-2.89865	0.134097	0.000497687	0.00168671
MSMEG_1726	MSMEG_1726	transposase	0.787593	1.72619	0.000498926	0.00169004
MSMEG_1959	MSMEG_1959	hypothetical protein MSMEG_1959	-0.613743	0.653499	0.000499338	0.00169058
MSMEG_5617	MSMEG_5617	immunogenic protein MPT63	-0.833421	0.561197	0.000501878	0.00169831
MSMEG_2632	MSMEG_2632	SAM-dependent methyltransferase	1.24542	2.37087	0.000508768	0.00172075
MSMEG_3207	hisB	imidazoleglycerol-phosphate dehydratase	0.639762	1.55807	0.000512093	0.00173111
MSMEG_1031	MSMEG_1031	hypothetical protein MSMEG_1031	-0.77283	0.585268	0.000516084	0.00174372
MSMEG_1226	MSMEG_1226	sulfatase-modifying factor 1	-0.923931	0.527071	0.000518295	0.0017503
MSMEG_0875	MSMEG_0875	sialic acid transporter	-1.19705	0.436167	0.00052538	0.00177333
MSMEG_0199	MSMEG_0199		-1.64425	0.319913	0.000527237	0.00177869
MSMEG_0017	MSMEG_0017	ABC transporter permease	-2.73251	0.150464	0.000530854	0.00178932
MSMEG_2802	MSMEG_2802	hypothetical protein MSMEG_2802	-1.2742	0.413456	0.000530926	0.00178932
MSMEG_0172	MSMEG_0172	transmembrane protein	0.697605	1.62181	0.000547871	0.00184455
MSMEG_3530	MSMEG_3530	hypothetical protein MSMEG_3530	1.12937	2.18763	0.000547605	0.00184455
MSMEG_1952	MSMEG_1952	ATP-dependent DNA helicase	0.631561	1.54924	0.000551275	0.00185507
MSMEG_0149	MSMEG_0149	thiamine biosynthesis protein ThiC	1.6065	3.04513	0.000559901	0.00188315
MSMEG_2529	MSMEG_2529	glyoxylate reductase	0.850307	1.80288	0.000561827	0.00188867
MSMEG_5449	MSMEG_5449	hypothetical protein MSMEG_5449	1.18017	2.26603	0.000562281	0.00188924
MSMEG_4792	MSMEG_4792	virulence factor mce family protein	-1.46398	0.362493	0.000563196	0.00189136
MSMEG_1662	MSMEG_1662	hypothetical protein MSMEG_1662	0.589135	1.50434	0.000565063	0.00189667
MSMEG_6641	MSMEG_6641	nitrilotriacetate monooxygenase component A	0.715795	1.64239	0.000565651	0.00189769
MSMEG_1827	MSMEG_1827	hydrolase, nudix family protein	-1.5636	0.338306	0.000573776	0.00192397
MSMEG_4250	MSMEG_4250	membrane transport ATPase	-0.667758	0.629484	0.00057479	0.0019264
MSMEG_0333	MSMEG_0333	carboxyl transferase domain-containing protein	-1.78809	0.289556	0.000581931	0.00194935
MSMEG_1658	MSMEG_1658	ribonuclease	-0.612296	0.654155	0.000584503	0.00195698
MSMEG_1681	MSMEG_1681	endoribonuclease L-PSP superfamily protein	0.56306	1.4774	0.000587253	0.00196488
MSMEG_3675	MSMEG_3675	metal-dependent hydrolase	-0.880669	0.543116	0.000587455	0.00196488
MSMEG_0741	MSMEG_0741	hypothetical protein MSMEG_0741	-0.675332	0.626188	0.000587935	0.0019655
MSMEG_1850	selA	selenocysteine synthase	0.716814	1.64355	0.000588535	0.00196652
MSMEG_1668	MSMEG_1668	pyridoxamine 5\'-phosphate oxidase	0.852338	1.80542	0.00059227	0.001978
MSMEG_1199	MSMEG_1199	hypothetical protein MSMEG_1199	0.643714	1.56235	0.000598047	0.00199551
MSMEG_1600	MSMEG_1600	hypothetical protein MSMEG_1600	0.704376	1.62944	0.000598114	0.00199551
MSMEG_4771	MSMEG_4771	hypothetical protein MSMEG_4771	-0.9393	0.521486	0.000599882	0.00200002
MSMEG_6047	MSMEG_6047	cation ABC transporter periplasmic cation-binding protein	-0.986822	0.504588	0.000600067	0.00200002
MSMEG_2193	MSMEG_2193	TetR family transcriptional regulator	1.27997	2.42833	0.000600569	0.00200069
MSMEG_2796	MSMEG_2796	integral membrane protein	0.907745	1.87611	0.000603113	0.00200816
MSMEG_4087	MSMEG_4087	major facilitator superfamily protein	-0.933807	0.523475	0.000606302	0.00201676
MSMEG_6060	MSMEG_6060	permease	0.799726	1.74077	0.000606284	0.00201676
[truncated: 1,034 more rows]

## Sheet: DESeq2results_crsL-EXP_vs_WT-EX
Genes with altered expression after CrsL depletion in exponential phase of growth (FDR corrected P-value < 0.05)
Gene Tag	Gene Name	Protein Name	log2FoldChange(CrsL/wt)	ratio (CrsL/wt)	P-value	FDR-corrected P-value
MSMEG_5892	MSMEG_5892	alpha,alpha-trehalose-phosphate synthase	-5.37998	0.024014	4.50773e-143	2.09023e-139
MSMEG_5890	MSMEG_5890	hypothetical protein MSMEG_5890	-4.85645	0.0345194	1.98679e-96	4.60637e-93
MSMEG_5889	MSMEG_5889	hypothetical protein MSMEG_5889	-1.65693	0.317113	1.75546e-33	2.71336e-30
MSMEG_3618	MSMEG_3618	hypothetical protein MSMEG_3618	1.35763	2.56263	1.47442e-15	1.70922e-12
MSMEG_6422	MSMEG_6422	ferritin family protein	1.59581	3.02264	1.99993e-15	1.85474e-12
MSMEG_5476	gcl	glyoxylate carboligase	-1.33275	0.397011	3.08767e-15	2.38626e-12
MSMEG_0965	MSMEG_0965	porin	0.802071	1.7436	1.24799e-13	8.26701e-11
MSMEG_0216	MSMEG_0216	3-hydroxyacyl-CoA dehydrogenase	0.916338	1.88732	1.65181e-11	9.57432e-09
MSMEG_0911	aceA	isocitrate lyase	1.05445	2.07692	9.23688e-11	4.75905e-08
MSMEG_5406	MSMEG_5406	hypothetical protein MSMEG_5406	1.07117	2.10113	2.27262e-10	1.05382e-07
MSMEG_0520	MSMEG_0520	porin	0.950016	1.93189	1.66717e-09	6.61225e-07
MSMEG_6511	MSMEG_6511	acyl-CoA dehydrogenase	1.1016	2.14592	1.71117e-09	6.61225e-07
MSMEG_6739	MSMEG_6739	hypothetical protein MSMEG_6739	1.45268	2.73716	2.09668e-08	7.47871e-06
MSMEG_4571	rpsT	30S ribosomal protein S20	0.837896	1.78744	2.43437e-08	8.06299e-06
MSMEG_6404	glf	UDP-galactopyranose mutase	0.773293	1.70917	3.84469e-08	1.18852e-05
MSMEG_5721	MSMEG_5721	acetyl-CoA acetyltransferase	0.66839	1.5893	6.25935e-08	1.81404e-05
MSMEG_1741	MSMEG_1741	TetR family transcriptional regulator	-0.854129	0.553199	9.34185e-08	2.54813e-05
MSMEG_1601	MSMEG_1601	hypothetical protein MSMEG_1601	0.688508	1.61162	1.18915e-07	3.06339e-05
MSMEG_6512	MSMEG_6512	acyl-CoA dehydrogenase	0.853858	1.80733	1.87677e-07	4.35128e-05
MSMEG_4753	MSMEG_4753	antioxidant, AhpC/TSA family protein	1.04659	2.06564	2.60443e-07	5.75083e-05
MSMEG_5681	MSMEG_5681	ferredoxin/ferredoxin--NADP reductase	-0.754751	0.592649	3.75107e-07	7.90624e-05
MSMEG_6903	MSMEG_6903	PadR family transcriptional regulator	-0.616979	0.652035	8.8098e-07	0.000170213
MSMEG_5682	MSMEG_5682	hypothetical protein MSMEG_5682	-0.74123	0.598229	1.29984e-06	0.000241094
MSMEG_0024	MSMEG_0024	peptidyl-prolyl cis-trans isomerase B	0.684323	1.60695	1.48524e-06	0.000256007
MSMEG_5617	MSMEG_5617	immunogenic protein MPT63	0.945555	1.92593	1.49066e-06	0.000256007
MSMEG_3574	MSMEG_3574	hypothetical protein MSMEG_3574	0.805866	1.74819	1.77026e-06	0.000293168
MSMEG_6904	MSMEG_6904	myo-inositol-1-phosphate synthase	-0.621874	0.649826	1.91724e-06	0.00030656
MSMEG_1970	MSMEG_1970	sigma factor	1.32705	2.50889	2.26057e-06	0.000349409
MSMEG_1435	rpsJ	30S ribosomal protein S10	-0.554399	0.680941	2.95404e-06	0.000441868
MSMEG_0230	MSMEG_0230	hypothetical protein MSMEG_0230	0.817453	1.76229	3.24581e-06	0.000442671
MSMEG_2080	MSMEG_2080	acyl-CoA dehydrogenase	-0.725541	0.60477	3.24549e-06	0.000442671
MSMEG_2346	MSMEG_2346	phytoene synthase	0.81573	1.76019	3.19658e-06	0.000442671
MSMEG_1467	rplE	50S ribosomal protein L5	-0.537889	0.688778	4.76586e-06	0.000597278
MSMEG_1544	MSMEG_1544	PduO protein	-0.578681	0.669576	4.55152e-06	0.000597278
MSMEG_5015	MSMEG_5015	hypothetical protein MSMEG_5015	0.815472	1.75987	4.72767e-06	0.000597278
MSMEG_5477	MSMEG_5477	2-hydroxy-3-oxopropionate reductase	-1.18978	0.438369	5.08132e-06	0.000620055
MSMEG_0690	MSMEG_0690	(Fe-S)-binding protein	0.504493	1.41862	5.32782e-06	0.000633464
MSMEG_0753	MSMEG_0753	hypothetical protein MSMEG_0753	1.01258	2.01752	5.46875e-06	0.000633965
MSMEG_2317	MSMEG_2317	alcohol dehydrogenase	0.703755	1.62874	5.62812e-06	0.000636527
MSMEG_5634	MSMEG_5634	hypothetical protein MSMEG_5634	0.628603	1.54607	5.81098e-06	0.00064156
MSMEG_1076	MSMEG_1076	hypothetical protein MSMEG_1076	0.775243	1.71148	6.17101e-06	0.00065034
MSMEG_6212	MSMEG_6212	hemerythrin HHE cation binding domain-containing protein	0.941168	1.92008	6.0451e-06	0.00065034
MSMEG_0373	MSMEG_0373	acetyl-CoA acetyltransferase	-0.50137	0.706435	7.49819e-06	0.000772647
MSMEG_5969	MSMEG_5969	hypothetical protein MSMEG_5969	-0.561685	0.67751	8.73132e-06	0.000880155
MSMEG_0693	MSMEG_0693	hypothetical protein MSMEG_0693	0.797464	1.73804	1.17171e-05	0.00115601
MSMEG_3862	fxsA	FxsA protein	0.854817	1.80853	1.28751e-05	0.00124379
MSMEG_5429	MSMEG_5429	LpqT protein	0.751312	1.68332	1.34691e-05	0.00127462
MSMEG_5549	MSMEG_5549	hypothetical protein MSMEG_5549	-0.91112	0.531772	1.38335e-05	0.00128292
MSMEG_4720	MSMEG_4720	hypothetical protein MSMEG_4720	0.977147	1.96857	1.5563e-05	0.00140593
MSMEG_5616	MSMEG_5616	glyoxalase/bleomycin resistance protein/dioxygenase	0.853661	1.80708	1.57663e-05	0.00140593
MSMEG_2079	MSMEG_2079	alcohol dehydrogenase	-0.58129	0.668366	1.87885e-05	0.0015984
MSMEG_2420	MSMEG_2420	hypothetical protein MSMEG_2420	0.674938	1.59653	1.89588e-05	0.0015984
MSMEG_4672	clpP	ATP-dependent Clp protease proteolytic subunit	0.509821	1.42387	1.83397e-05	0.0015984
MSMEG_4700	MSMEG_4700	ABC transporter ATP-binding protein	0.512838	1.42685	2.16505e-05	0.00179274
MSMEG_1316	prfC	peptide chain release factor 3	0.693736	1.61747	2.38368e-05	0.00193914
MSMEG_1470	rplF	50S ribosomal protein L6	-0.549521	0.683247	2.45071e-05	0.0019593
MSMEG_4583	MSMEG_4583	ATPase AAA	0.820314	1.76579	2.63149e-05	0.00206818
MSMEG_1253	MSMEG_1253	hypothetical protein MSMEG_1253	-0.602293	0.658706	2.80102e-05	0.00216472
MSMEG_4582	MSMEG_4582	hypothetical protein MSMEG_4582	0.825106	1.77167	2.91746e-05	0.00221775
MSMEG_5275	MSMEG_5275	permease of the major facilitator superfamily protein	0.586248	1.50134	3.36539e-05	0.00251699
MSMEG_5773	MSMEG_5773	fatty acid desaturase	0.530207	1.44414	3.4996e-05	0.00257582
MSMEG_4584	proA	gamma-glutamyl phosphate reductase	0.525011	1.43894	4.10129e-05	0.00297151
MSMEG_1773	MSMEG_1773	hypothetical protein MSMEG_1773	0.655414	1.57507	4.43373e-05	0.00316296
MSMEG_1930	MSMEG_1930	DEAD/DEAH box helicase	0.611115	1.52744	4.65748e-05	0.00322339
MSMEG_4272	MSMEG_4272	HesB/YadR/YfhF family protein	0.474162	1.38911	4.60383e-05	0.00322339
MSMEG_6637	MSMEG_6637	hypothetical protein MSMEG_6637	-0.641604	0.641	5.68449e-05	0.00387632
MSMEG_0930	MSMEG_0930	serine 3-dehydrogenase	0.650002	1.56917	6.14023e-05	0.00412641
MSMEG_0699	MSMEG_0699	hypothetical protein MSMEG_0699	0.585996	1.50107	6.31963e-05	0.0041863
MSMEG_1623	MSMEG_1623	short chain dehydrogenase	-1.24136	0.422975	6.43355e-05	0.00420174
MSMEG_1037	MSMEG_1037	alcohol dehydrogenase	0.633398	1.55121	6.7743e-05	0.00430307
MSMEG_5252	coaA	pantothenate kinase	0.641579	1.56004	6.74479e-05	0.00430307
MSMEG_6210	MSMEG_6210	hypothetical protein MSMEG_6210	1.03159	2.04428	6.89257e-05	0.00431903
MSMEG_3084	gap	glyceraldehyde-3-phosphate dehydrogenase	0.431125	1.34828	7.62382e-05	0.00471356
MSMEG_5016	MSMEG_5016	hypothetical protein MSMEG_5016	0.693088	1.61674	7.73106e-05	0.00471696
MSMEG_5505	MSMEG_5505	hypothetical protein MSMEG_5505	0.628137	1.54557	7.91266e-05	0.00476507
MSMEG_2779	MSMEG_2779	hypothetical protein MSMEG_2779	0.561318	1.47562	8.02126e-05	0.00476853
MSMEG_1176	MSMEG_1176	hypothetical protein MSMEG_1176	0.564072	1.47844	8.17146e-05	0.00479633
MSMEG_3376	MSMEG_3376	beta-lactamase	0.738945	1.66896	9.23415e-05	0.00535234
MSMEG_1131	MSMEG_1131	tryptophan-rich sensory protein	0.798814	1.73967	9.56553e-05	0.00547597
MSMEG_1436	rplC	50S ribosomal protein L3	-0.479286	0.717333	9.99002e-05	0.00558117
MSMEG_5047	MSMEG_5047	drug resistance transporter Bcr/CflA subfamily protein	-0.500153	0.707032	9.94367e-05	0.00558117
MSMEG_3298	MSMEG_3298	response regulator receiver domain-containing protein	-0.592892	0.663012	0.000103865	0.00573358
MSMEG_1466	rplX	50S ribosomal protein L24	-0.490748	0.711656	0.000107576	0.0058251
MSMEG_1472	rpsE	30S ribosomal protein S5	-0.472367	0.720781	0.000108035	0.0058251
MSMEG_2081	MSMEG_2081	acyl-CoA dehydrogenase	-0.551284	0.682413	0.000111448	0.00594007
MSMEG_0055	MSMEG_0055	hypothetical protein MSMEG_0055	-0.613805	0.653471	0.000115201	0.00600403
MSMEG_3297	MSMEG_3297	CadC family transcriptional regulator	-0.434065	0.740173	0.000115238	0.00600403
MSMEG_1097	MSMEG_1097	glycosyl transferase family protein	0.669958	1.59103	0.000120742	0.00615256
MSMEG_6209	MSMEG_6209	hypothetical protein MSMEG_6209	1.0304	2.0426	0.000119545	0.00615256
MSMEG_5153	MSMEG_5153	hypothetical protein MSMEG_5153	0.61251	1.52892	0.000127351	0.00641875
MSMEG_1739	MSMEG_1739	enoyl-CoA hydratase/isomerase	-0.769398	0.586662	0.000141444	0.00705244
MSMEG_1465	rplN	50S ribosomal protein L14	-0.476966	0.718487	0.000154209	0.00760709
MSMEG_3399	MSMEG_3399		0.718946	1.64598	0.000157353	0.00768049
MSMEG_0669	MSMEG_0669	hypothetical protein MSMEG_0669	0.622667	1.53972	0.00016518	0.00791031
MSMEG_1165	MSMEG_1165	nucleotide-binding protein	0.636039	1.55406	0.000165473	0.00791031
MSMEG_2352	etfA	electron transfer flavoprotein subunit alpha	0.428732	1.34605	0.000171263	0.00803571
MSMEG_6596	MSMEG_6596	hypothetical protein MSMEG_6596	0.5034	1.41755	0.000171562	0.00803571
MSMEG_0334	MSMEG_0334	acetyl-/propionyl-coenzyme A carboxylase subunit alpha	-0.714765	0.609304	0.000178232	0.00826462
MSMEG_1543	MSMEG_1543	eptc-inducible aldehyde dehydrogenase	-0.46265	0.725652	0.000183046	0.00834857
MSMEG_5428	arsC	arsenate reductase	0.647308	1.56624	0.000183643	0.00834857
MSMEG_6944	MSMEG_6944	hypothetical protein MSMEG_6944	-0.506408	0.703973	0.000192221	0.00865366
MSMEG_5154	MSMEG_5154	hypothetical protein MSMEG_5154	1.01154	2.01606	0.000200557	0.00885698
MSMEG_6329	MSMEG_6329	hypothetical protein MSMEG_6329	0.444809	1.36113	0.000199473	0.00885698
MSMEG_3620	MSMEG_3620	hypothetical protein MSMEG_3620	0.509102	1.42316	0.000207379	0.00907186
MSMEG_1364	rplJ	50S ribosomal protein L10	0.417762	1.33585	0.000210483	0.00912158
MSMEG_1618	MSMEG_1618	hypothetical protein MSMEG_1618	0.661823	1.58208	0.000220649	0.0094736
MSMEG_0131	MSMEG_0131	long-chain-fatty-acid--CoA ligase	-0.57544	0.671082	0.000229307	0.00959109
MSMEG_0781	MSMEG_0781	amino acid permease	-0.684042	0.622419	0.00022959	0.00959109
MSMEG_1809	MSMEG_1809	thiosulfate sulfurtransferase	0.447605	1.36377	0.00022658	0.00959109
MSMEG_1471	rplR	50S ribosomal protein L18	-0.488083	0.712972	0.000232054	0.00960746
MSMEG_5720	MSMEG_5720	3-hydroxyacyl-CoA dehydrogenase	0.515091	1.42908	0.000237656	0.00975232
MSMEG_2345	MSMEG_2345		0.679644	1.60174	0.000253595	0.0102985
MSMEG_6317	MSMEG_6317	lipolytic protein G-D-S-L	0.573812	1.48845	0.000255409	0.0102985
MSMEG_6459	MSMEG_6459	ferredoxin-dependent glutamate synthase 1	-0.410269	0.752483	0.000260252	0.0104034
MSMEG_6094	lysS	lysyl-tRNA synthetase	-0.501494	0.706375	0.000276192	0.0109462
MSMEG_1469	rpsH	30S ribosomal protein S8	-0.488274	0.712877	0.000282122	0.0110864
MSMEG_1742	MSMEG_1742	oxidoreductase	-0.680256	0.624055	0.000285275	0.0111161
MSMEG_0451	MSMEG_0451	oxidoreductase, FAD-linked	0.76514	1.69954	0.000288029	0.0111299
MSMEG_3377	MSMEG_3377	hypothetical protein MSMEG_3377	-1.07225	0.475576	0.000337565	0.0129363
MSMEG_4499	MSMEG_4499	hypothetical protein MSMEG_4499	1.21066	2.31444	0.000342932	0.0130342
MSMEG_0372	fabG	3-ketoacyl-ACP reductase	-0.463788	0.72508	0.000366901	0.0137203
MSMEG_3143	acnA	aconitate hydratase 1	0.405095	1.32418	0.000365942	0.0137203
MSMEG_5475	MSMEG_5475	acetate operon repressor	-0.624225	0.648768	0.000372125	0.0138043
MSMEG_6236	MSMEG_6236	two-component system, regulatory protein	-0.546043	0.684896	0.00044908	0.0165268
MSMEG_0404	MSMEG_0404	sigma associated protein	-0.434275	0.740066	0.000471314	0.0171584
MSMEG_1474	rplO	50S ribosomal protein L15	-0.387084	0.764674	0.000473642	0.0171584
MSMEG_5412	MSMEG_5412	immunogenic protein MPT63	0.483948	1.39857	0.000491209	0.0176569
MSMEG_1365	rplL	50S ribosomal protein L7/L12	0.39812	1.31779	0.000531566	0.0188158
MSMEG_1706	MSMEG_1706	xylose transporter permease XylH	-0.521924	0.696442	0.000528351	0.0188158
MSMEG_4673	clpP	ATP-dependent Clp protease proteolytic subunit	0.440749	1.35731	0.000543605	0.0190962
MSMEG_6414	MSMEG_6414	hypothetical protein MSMEG_6414	0.468509	1.38368	0.000574033	0.0200135
MSMEG_2026	MSMEG_2026	short chain dehydrogenase	0.474062	1.38901	0.000593325	0.0205317
MSMEG_4595	MSMEG_4595	serine/threonine protein kinase	0.761416	1.69515	0.000612911	0.0210524
MSMEG_0238	MSMEG_0238	O-acetylhomoserine/O-acetylserine sulfhydrylase	-0.520297	0.697228	0.000641992	0.0218891
MSMEG_1400	MSMEG_1400		-0.393794	0.761125	0.000691471	0.023404
MSMEG_3180	MSMEG_3180	MerR family transcriptional regulator	-0.776673	0.583712	0.000717322	0.0239297
MSMEG_3439	MSMEG_3439	hypothetical protein MSMEG_3439	0.704629	1.62973	0.000716087	0.0239297
MSMEG_2752	MSMEG_2752	RNA polymerase sigma factor SigB	0.382885	1.30395	0.000748767	0.0248002
MSMEG_1254	MSMEG_1254	DEAD/DEAH box helicase	-0.374057	0.77161	0.000858113	0.0282204
MSMEG_0371	MSMEG_0371	MaoC like domain-containing protein	-0.559113	0.678719	0.000878027	0.0284714
MSMEG_4257	MSMEG_4257	hypothetical protein MSMEG_4257	0.715506	1.64206	0.00087263	0.0284714
MSMEG_2982	MSMEG_2982	periplasmic binding protein	0.603862	1.51978	0.000900252	0.0289894
MSMEG_0133	MSMEG_0133	ABC transporter	-0.444375	0.734903	0.000936911	0.0299123
MSMEG_1468	rpsN	30S ribosomal protein S14	-0.46399	0.724978	0.000943891	0.0299123
MSMEG_6942	MSMEG_6942	inner membrane protein translocase component YidC	-0.40306	0.756252	0.000948265	0.0299123
MSMEG_1399	rpsG	30S ribosomal protein S7	-0.395712	0.760114	0.000972197	0.0299315
MSMEG_2086	prfB	peptide chain release factor 2	-0.425552	0.744554	0.000974696	0.0299315
MSMEG_2753	MSMEG_2753	hypothetical protein MSMEG_2753	0.431249	1.3484	0.000970696	0.0299315
MSMEG_6767	MSMEG_6767	mycocerosic acid synthase	0.675548	1.5972	0.000962352	0.0299315
MSMEG_6346	MSMEG_6346	hypothetical protein MSMEG_6346	0.557007	1.47121	0.000988889	0.0301676
MSMEG_1344	secE	preprotein translocase subunit SecE	-0.368055	0.774826	0.00100354	0.0304143
MSMEG_2373	ilvH	acetolactate synthase 3 regulatory subunit	-0.395382	0.760288	0.00101046	0.0304254
MSMEG_1473	rpmD	50S ribosomal protein L30	-0.404389	0.755556	0.001034	0.0308096
MSMEG_6676	MSMEG_6676	transmembrane protein	0.958404	1.94316	0.00103651	0.0308096
MSMEG_5871	MSMEG_5871	HIT family protein	0.576268	1.49099	0.00107609	0.0317825
MSMEG_5478	MSMEG_5478	hydroxypyruvate isomerase	-1.03152	0.489195	0.00117331	0.0344344
MSMEG_3422	MSMEG_3422	D-isomer specific 2-hydroxyacid dehydrogenase	0.830765	1.77863	0.0011824	0.034483
MSMEG_4342	MSMEG_4342	metallo-beta-lactamase	0.456387	1.3721	0.00120939	0.0350496
MSMEG_4738	MSMEG_4738	hypothetical protein MSMEG_4738	-0.434154	0.740128	0.00125033	0.0360111
MSMEG_1653	MSMEG_1653	hypothetical protein MSMEG_1653	0.987583	1.98286	0.00132167	0.0378308
MSMEG_4265	MSMEG_4265	MmpS3 protein	0.427499	1.3449	0.00133687	0.0380309
MSMEG_1712	MSMEG_1712	ABC transporter periplasmic protein	-0.896769	0.537088	0.00137015	0.0387401
MSMEG_1774	MSMEG_1774	hypothetical protein MSMEG_1774	0.731707	1.6606	0.00138604	0.0389365
MSMEG_5343	MSMEG_5343	hypothetical protein MSMEG_5343	0.529918	1.44385	0.00139389	0.0389365
MSMEG_6163	MSMEG_6163	hypothetical protein MSMEG_6163	0.56645	1.48087	0.00140645	0.0390521
MSMEG_5757	MSMEG_5757		0.768546	1.70355	0.00142042	0.0392054
MSMEG_0001	dnaN	DNA polymerase III subunit beta	-0.400622	0.757532	0.00145584	0.03971
MSMEG_6607	MSMEG_6607	hypothetical protein MSMEG_6607	0.706826	1.63221	0.00144728	0.03971
MSMEG_6201	MSMEG_6201	transglycosylase	0.366856	1.28954	0.00150403	0.0407848
MSMEG_5328	MSMEG_5328	hypothetical protein MSMEG_5328	0.441384	1.35791	0.00155089	0.0418109
MSMEG_1428	MSMEG_1428	glucose-methanol-choline oxidoreductase	-0.400084	0.757814	0.00158502	0.0420254
MSMEG_4142	MSMEG_4142	TetR family transcriptional regulator	-0.434243	0.740082	0.00158603	0.0420254
MSMEG_4921	mce	methylmalonyl-CoA epimerase	0.428713	1.34603	0.00157327	0.0420254
MSMEG_5248	MSMEG_5248	acyl	0.363513	1.28655	0.00159719	0.0420804
MSMEG_5828	MSMEG_5828	aminopeptidase	0.406626	1.32558	0.00164567	0.0431129
MSMEG_0788	MSMEG_0788	hypothetical protein MSMEG_0788	0.49271	1.40709	0.00168658	0.0439365
MSMEG_5215	MSMEG_5215	hypothetical protein MSMEG_5215	0.886454	1.84863	0.00179808	0.0465794
MSMEG_4576	MSMEG_4576	SpfH domain-containing protein	-0.613207	0.653742	0.00182725	0.0470719
MSMEG_5774	MSMEG_5774	tRNA-dihydrouridine synthase	0.455822	1.37156	0.00190507	0.0488055
MSMEG_1947	MSMEG_1947	hypothetical protein MSMEG_1947	0.493798	1.40815	0.00192945	0.0491586
MSMEG_1112	MSMEG_1112	aconitate hydratase	0.614051	1.53055	0.00195124	0.0491734
MSMEG_5826	MSMEG_5826	pyruvate decarboxylase	0.54336	1.45736	0.0019501	0.0491734
MSMEG_0403	MSMEG_0403	integral membrane protein	-0.336786	0.791803	0.00201678	0.0497436
MSMEG_0694	MSMEG_0694		0.52201	1.43595	0.0020166	0.0497436
MSMEG_1134	MSMEG_1134	heat shock protein HtpX	0.476284	1.39116	0.00201109	0.0497436
MSMEG_2087	MSMEG_2087	transporter small conductance mechanosensitive ion channel (MscS) family protein	-0.3959	0.760015	0.00198798	0.0497436

## Sheet: DESeq2results_crsL-STAT_vs_WT-S
Genes with altered expression after CrsL depletion in stationary phase of growth (FDR corrected P-value < 0.05)
Gene Tag	Gene Name	Protein Name	log2FoldChange(CrsL/wt)	ratio (CrsL/wt)	P-value	FDR-corrected P-value
MSMEG_5892	MSMEG_5892	alpha,alpha-trehalose-phosphate synthase	-5.32188	0.0250008	8.15409e-228	3.56415e-224
MSMEG_5890	MSMEG_5890	hypothetical protein MSMEG_5890	-6.21264	0.0134837	1.43172e-185	3.12902e-182
MSMEG_2080	MSMEG_2080	acyl-CoA dehydrogenase	-2.13034	0.228404	8.62615e-88	1.25683e-84
MSMEG_2081	MSMEG_2081	acyl-CoA dehydrogenase	-2.13481	0.227697	1.2241e-86	1.33764e-83
MSMEG_2079	MSMEG_2079	alcohol dehydrogenase	-1.73582	0.300239	2.97838e-54	2.6037e-51
MSMEG_3934	MSMEG_3934	phosphoenolpyruvate synthase	1.7681	3.40605	8.63574e-51	6.29114e-48
MSMEG_0373	MSMEG_0373	acetyl-CoA acetyltransferase	-1.54808	0.341964	6.33172e-47	3.95371e-44
MSMEG_3947	MSMEG_3947	6-phosphofructokinase	1.59177	3.01419	1.55252e-39	8.48258e-37
MSMEG_3953	MSMEG_3953	hypothetical protein MSMEG_3953	1.97052	3.9191	4.52109e-34	2.19574e-31
MSMEG_0372	fabG	3-ketoacyl-ACP reductase	-1.51665	0.349497	2.98914e-32	1.30655e-29
MSMEG_3951	MSMEG_3951	hypothetical protein MSMEG_3951	1.99294	3.98047	1.93874e-29	7.70385e-27
MSMEG_3942	MSMEG_3942	hypothetical protein MSMEG_3942	1.21204	2.31664	8.74633e-29	3.18585e-26
MSMEG_0371	MSMEG_0371	MaoC like domain-containing protein	-1.4472	0.366733	2.39449e-26	8.05102e-24
MSMEG_3937	MSMEG_3937	hypothetical protein MSMEG_3937	1.47237	2.77477	1.20169e-25	3.75186e-23
MSMEG_1971	MSMEG_1971	propane monooxygenase hydroxylase large subunit	1.46989	2.77	1.29616e-25	3.77701e-23
MSMEG_3954	MSMEG_3954	trehalose 6-phosphate phosphorylase	1.74307	3.34747	1.55032e-25	4.23528e-23
MSMEG_3946	MSMEG_3946	transmembrane protein	1.14004	2.20386	2.07794e-24	5.34276e-22
MSMEG_5242	MSMEG_5242	acyltransferase	1.02722	2.03809	2.17502e-21	5.28168e-19
MSMEG_3943	MSMEG_3943	hypothetical protein MSMEG_3943	1.23213	2.34914	5.05785e-21	1.16357e-18
MSMEG_5889	MSMEG_5889	hypothetical protein MSMEG_5889	-1.09271	0.46888	1.18296e-20	2.58536e-18
MSMEG_1975	MSMEG_1975	amidohydrolase	1.48561	2.80035	1.3378e-20	2.78454e-18
MSMEG_3944	MSMEG_3944	two component transcriptional regulatory protein devr	1.3523	2.55319	1.96176e-20	3.89766e-18
MSMEG_2269	MSMEG_2269	hypothetical protein MSMEG_2269	0.99934	1.99909	8.4944e-20	1.54704e-17
MSMEG_3948	MSMEG_3948	acyltransferase	1.06555	2.09297	8.46977e-20	1.54704e-17
MSMEG_3864	cobN	cobaltochelatase subunit CobN	-1.06623	0.477564	2.77891e-19	4.85864e-17
MSMEG_0159	MSMEG_0159	formate dehydrogenase subunit gamma	2.84005	7.16045	4.31408e-19	7.25263e-17
MSMEG_0167	MSMEG_0167	transmembrane transporter	1.32734	2.50939	7.41085e-19	1.19973e-16
MSMEG_4757	MSMEG_4757	fatty acid synthase	-0.896351	0.537244	2.25294e-18	3.51699e-16
MSMEG_1977	MSMEG_1977	alcohol dehydrogenase	1.16695	2.24536	2.488e-18	3.75002e-16
Ms1	MSMEG_Ms1		1.03309	2.0464	5.84502e-18	8.51619e-16
MSMEG_1972	MSMEG_1972	methane monooxygenase component C	1.49518	2.81899	7.18011e-18	1.0124e-15
MSMEG_3939	MSMEG_3939	universal stress protein family protein	1.27543	2.42071	9.82539e-18	1.31863e-15
MSMEG_4208	MSMEG_4208	integral membrane protein	0.906562	1.87457	9.95534e-18	1.31863e-15
MSMEG_3945	MSMEG_3945	universal stress protein family protein	0.891065	1.85454	1.12297e-17	1.44368e-15
MSMEG_3933	MSMEG_3933	hypothetical protein MSMEG_3933	0.943438	1.92311	3.46521e-17	4.32756e-15
MSMEG_4207	MSMEG_4207	universal stress protein family protein	0.920156	1.89232	4.36377e-17	5.29834e-15
MSMEG_1978	groEL	molecular chaperone GroEL	1.2666	2.40594	1.72337e-16	2.0359e-14
MSMEG_1973	MSMEG_1973		1.4286	2.69186	2.68717e-16	3.09095e-14
MSMEG_2270	MSMEG_2270	hypothetical protein MSMEG_2270	0.93453	1.91127	4.62514e-16	5.18371e-14
MSMEG_3936	MSMEG_3936	universal stress protein family protein	1.10197	2.14648	8.23844e-16	9.00256e-14
MSMEG_2268	MSMEG_2268	hypothetical protein MSMEG_2268	0.882579	1.84367	1.21888e-15	1.29945e-13
MSMEG_1461	MSMEG_1461	5-oxovalerate dehydrogenase	1.42201	2.67958	3.07541e-15	3.20063e-13
MSMEG_1460	MSMEG_1460	pyridine nucleotide-disulfide oxidoreductase	1.66335	3.16751	4.83469e-15	4.91452e-13
MSMEG_3949	MSMEG_3949	hypothetical protein MSMEG_3949	1.23666	2.35653	2.18147e-14	2.16709e-12
MSMEG_3185	MSMEG_3185		0.87419	1.83298	4.52828e-14	4.39847e-12
MSMEG_3940	MSMEG_3940	universal stress protein family protein	1.00588	2.00816	5.948e-14	5.65189e-12
MSMEG_6242	MSMEG_6242	alcohol dehydrogenase	0.765984	1.70053	7.59506e-14	7.0634e-12
MSMEG_5549	MSMEG_5549	hypothetical protein MSMEG_5549	-1.33736	0.395745	7.97175e-14	7.11113e-12
MSMEG_5649	MSMEG_5649	AMP-binding protein	-1.20138	0.434858	7.82556e-14	7.11113e-12
MSMEG_3955	MSMEG_3955	hypothetical protein MSMEG_3955	0.851515	1.80439	8.33011e-14	7.28218e-12
MSMEG_4669	fdhD	formate dehydrogenase accessory protein	-0.992101	0.502745	1.18592e-13	1.0164e-11
MSMEG_4210	MSMEG_4210	hypothetical protein MSMEG_4210	0.764399	1.69866	1.72786e-13	1.4524e-11
MSMEG_2267	MSMEG_2267	hypothetical protein MSMEG_2267	0.806868	1.74941	2.44776e-13	2.01871e-11
MSMEG_6767	MSMEG_6767	mycocerosic acid synthase	1.20374	2.30336	3.01664e-13	2.4418e-11
MSMEG_6240	MSMEG_6240	hypothetical protein MSMEG_6240	0.870794	1.82867	3.66912e-13	2.91595e-11
MSMEG_3022	MSMEG_3022	transglycosylase associated protein	1.00461	2.0064	3.79357e-13	2.96102e-11
MSMEG_5140	MSMEG_5140	nitrate reductase subunit alpha	0.97251	1.96225	4.54185e-13	3.48288e-11
MSMEG_0171	MSMEG_0171	histone deacetylase superfamily protein	1.54163	2.91124	1.10489e-12	8.32669e-11
MSMEG_5650	MSMEG_5650	AMP-dependent synthetase/ligase	-1.3211	0.40023	1.2117e-12	8.97682e-11
MSMEG_3931	MSMEG_3931	[NiFe] hydrogenase subunit beta [Mycobacterium smegmatis str. MC2 155]	0.979341	1.97156	1.25284e-12	9.1269e-11
MSMEG_2607	cbiM	cobalamin biosynthesis protein CbiM	1.03151	2.04416	1.34575e-12	9.64308e-11
MSMEG_1770	MSMEG_1770	hypothetical protein MSMEG_1770	1.00279	2.00387	1.37895e-12	9.72158e-11
MSMEG_1463	MSMEG_1463	gamma-glutamyltranspeptidase	1.31595	2.48966	1.61205e-12	1.11845e-10
MSMEG_1976	MSMEG_1976	hypothetical protein MSMEG_1976	1.18845	2.27907	1.67082e-12	1.14111e-10
MSMEG_2926	MSMEG_2926	glycine betaine/carnitine/choline transport ATP-binding protein opuCA	0.843274	1.79412	3.91524e-12	2.63285e-10
MSMEG_4209	MSMEG_4209	integral membrane protein	0.741625	1.67206	8.88533e-12	5.88451e-10
MSMEG_1453	MSMEG_1453	citrate transporter	1.41532	2.66719	9.60342e-12	6.26516e-10
MSMEG_6766	MSMEG_6766	ABC transporter ATP-binding protein	1.41288	2.66267	1.1031e-11	7.09065e-10
MSMEG_1459	MSMEG_1459	Rieske (2Fe-2S) domain-containing protein	1.5786	2.98681	1.3563e-11	8.59186e-10
MSMEG_2609	cbiQ	cobalt ABC transporter permease	1.03236	2.04537	1.48514e-11	9.27362e-10
MSMEG_3952	MSMEG_3952	hypothetical protein MSMEG_3952	0.711512	1.63752	1.69194e-11	1.04162e-09
MSMEG_1742	MSMEG_1742	oxidoreductase	-1.19414	0.437048	2.25016e-11	1.34732e-09
MSMEG_6241	MSMEG_6241	ATPase AAA	0.75913	1.69247	2.22143e-11	1.34732e-09
MSMEG_5241	MSMEG_5241	GAF family protein	0.723132	1.65076	2.332e-11	1.37746e-09
MSMEG_2344	MSMEG_2344	dehydrogenase	1.12209	2.17663	2.61528e-11	1.52419e-09
MSMEG_2608	MSMEG_2608	cobalt transporter CbiM	1.05926	2.08386	3.03486e-11	1.74544e-09
MSMEG_0684	MSMEG_0684	aldehyde oxidase	1.1371	2.19938	3.51207e-11	1.99367e-09
MSMEG_0671	MSMEG_0671	S-(hydroxymethyl)glutathione dehydrogenase	0.946071	1.92662	6.05476e-11	3.39299e-09
MSMEG_1177	MSMEG_1177	cytosine/purines uracil thiamine allantoin permease	-0.879119	0.543699	7.43592e-11	4.11423e-09
MSMEG_1524	rpoA	DNA-directed RNA polymerase subunit alpha	0.776697	1.7132	9.22935e-11	5.04269e-09
MSMEG_1979	MSMEG_1979	antibiotic biosynthesis monooxygenase	1.02359	2.03297	1.22809e-10	6.62713e-09
MSMEG_4756	acpS	4\'-phosphopantetheinyl transferase	-0.952677	0.516673	1.30842e-10	6.97449e-09
MSMEG_6660	MSMEG_6660	permease, cytosine/purines, uracil, thiamine, allantoin family protein	-0.716698	0.608489	1.63491e-10	8.60989e-09
MSMEG_2343	MSMEG_2343	methylesterase	1.21589	2.32284	2.87435e-10	1.49569e-08
MSMEG_5952	MSMEG_5952	hypothetical protein MSMEG_5952	1.18262	2.26989	4.11549e-10	2.11633e-08
MSMEG_2595	MSMEG_2595	gamma-glutamylisopropylamide synthetase	0.816476	1.7611	4.26022e-10	2.16528e-08
MSMEG_0158	MSMEG_0158	formyl-coenzyme A transferase	2.88206	7.37203	7.82646e-10	3.93212e-08
MSMEG_2925	MSMEG_2925	permease membrane component	1.00829	2.01153	8.04165e-10	3.99432e-08
MSMEG_5682	MSMEG_5682	hypothetical protein MSMEG_5682	-0.923404	0.527263	9.17948e-10	4.50826e-08
MSMEG_2115	MSMEG_2115	hypothetical protein MSMEG_2115	0.85669	1.81088	9.46537e-10	4.59702e-08
MSMEG_5951	MSMEG_5951	group 1 glycosyl transferase	0.944093	1.92398	1.061e-09	5.09629e-08
MSMEG_1458	MSMEG_1458	tena/thi-4 family protein	1.1757	2.25902	1.12277e-09	5.277e-08
MSMEG_2610	MSMEG_2610	cobalt transporter ATP-binding subunit	1.24465	2.36962	1.1168e-09	5.277e-08
MSMEG_2273	hypF	[NiFe] hydrogenase maturation protein HypF [Mycobacterium smegmatis str. MC2 155]	0.655259	1.5749	1.4178e-09	6.59277e-08
MSMEG_3715	MSMEG_3715	linear gramicidin synthetase subunit C	0.954517	1.93793	1.69582e-09	7.80257e-08
MSMEG_1361	MSMEG_1361	alpha-mannosidase	0.845003	1.79627	2.27193e-09	1.03444e-07
MSMEG_6354	MSMEG_6354	serine esterase, cutinase	0.900302	1.86646	2.33486e-09	1.05213e-07
MSMEG_2924	MSMEG_2924	permease binding-protein component	0.888766	1.85159	2.46918e-09	1.1013e-07
MSMEG_2107	MSMEG_2107	hypothetical protein MSMEG_2107	-0.798031	0.575134	2.83275e-09	1.2507e-07
MSMEG_2275	hypD	hydrogenase expression/formation protein HypD	0.644584	1.56329	2.92862e-09	1.2801e-07
MSMEG_0161	MSMEG_0161	formate dehydrogenase subunit alpha	3.02547	8.14247	3.14682e-09	1.36186e-07
MSMEG_5773	MSMEG_5773	fatty acid desaturase	0.881506	1.8423	3.20847e-09	1.37492e-07
MSMEG_1498	mmsA	methylmalonate-semialdehyde dehydrogenase	-0.782515	0.581352	3.35245e-09	1.42268e-07
MSMEG_2262	hybA	hydrogenase-2, small subunit	0.613189	1.52964	3.54146e-09	1.48844e-07
MSMEG_0825	thiD	phosphomethylpyrimidine kinase	-0.754518	0.592745	3.97811e-09	1.65603e-07
MSMEG_1525	MSMEG_1525	50S ribosomal protein L17	0.722379	1.6499	4.17869e-09	1.72312e-07
MSMEG_0154	pyk	pyruvate kinase	1.09345	2.13384	4.50892e-09	1.84191e-07
MSMEG_4668	MSMEG_4668	oxidoreductase alpha (molybdopterin) subunit	-0.729656	0.603048	5.74734e-09	2.32608e-07
MSMEG_5243	MSMEG_5243	hypothetical protein MSMEG_5243	0.686966	1.60989	6.48877e-09	2.60206e-07
MSMEG_6765	MSMEG_6765	ABC transporter	1.48135	2.7921	6.72159e-09	2.67091e-07
MSMEG_5681	MSMEG_5681	ferredoxin/ferredoxin--NADP reductase	-0.919135	0.528826	7.09998e-09	2.79586e-07
MSMEG_3950	MSMEG_3950	universal stress protein family protein	0.580154	1.49501	1.09004e-08	4.25408e-07
MSMEG_5248	MSMEG_5248	acyl	0.749154	1.68081	1.27481e-08	4.93113e-07
MSMEG_1597	MSMEG_1597	transcription factor WhiB	-0.609432	0.655455	1.37757e-08	5.28188e-07
MSMEG_0160	MSMEG_0160	formate dehydrogenase subunit beta	2.64195	6.24173	1.92803e-08	7.32818e-07
MSMEG_0155	MSMEG_0155	transcriptional regulator	1.54117	2.9103	2.42675e-08	9.14424e-07
MSMEG_3184	treZ	malto-oligosyltrehalose trehalohydrolase	0.685434	1.60819	2.496e-08	9.3248e-07
MSMEG_2345	MSMEG_2345		1.37837	2.59974	2.56706e-08	9.50901e-07
MSMEG_3254	MSMEG_3254	RDD family protein	0.71473	1.64118	2.60498e-08	9.56836e-07
MSMEG_2116	MSMEG_2116	PTS system, glucose-specific IIBC component	-0.789102	0.578704	2.96184e-08	1.07885e-06
MSMEG_5732	MSMEG_5732	monooxygenase	0.614798	1.53134	3.96577e-08	1.43259e-06
MSMEG_1623	MSMEG_1623	short chain dehydrogenase	-1.24061	0.423193	4.98524e-08	1.78611e-06
MSMEG_5953	MSMEG_5953	hypothetical protein MSMEG_5953	1.04903	2.06914	5.13776e-08	1.82578e-06
MSMEG_0157	MSMEG_0157	oxalyl-CoA decarboxylase	2.87818	7.35223	5.63058e-08	1.98478e-06
MSMEG_4382	MSMEG_4382	dehydrogenase/reductase SDR family protein member 10	-0.80964	0.570524	6.16212e-08	2.15477e-06
MSMEG_5355	MSMEG_5355	hypothetical protein MSMEG_5355	0.689774	1.61303	6.5159e-08	2.2604e-06
MSMEG_6579	MSMEG_6579	hypothetical protein MSMEG_6579	1.09568	2.13714	6.83155e-08	2.35124e-06
MSMEG_0826	thiC	thiamine biosynthesis protein ThiC	-0.59897	0.660225	9.61723e-08	3.19711e-06
MSMEG_1365	rplL	50S ribosomal protein L7/L12	0.815275	1.75963	9.39888e-08	3.19711e-06
MSMEG_1368	rpoC	DNA-directed RNA polymerase subunit beta\'	0.551497	1.46561	9.44831e-08	3.19711e-06
MSMEG_2837	MSMEG_2837	nitrate reductase NarB	0.945629	1.92603	9.52896e-08	3.19711e-06
MSMEG_3625	ureC	urease subunit alpha	-0.641559	0.64102	9.65498e-08	3.19711e-06
MSMEG_4357	MSMEG_4357	ABC transporter ATP-binding protein	0.854245	1.80781	9.81853e-08	3.22683e-06
MSMEG_6727	MSMEG_6727	amino acid permease	0.885038	1.84681	1.01317e-07	3.30491e-06
[truncated: 549 more rows]
