# Supplementary material for: Expanding the CarD interaction network: CrsL is a novel transcription regulator in actinobacteria
Source: Nucleic Acids Res. 2025 Dec 17;53(22):gkaf1342. doi: 10.1093/nar/gkaf1342 (PMC12709188; doi:10.1093/nar/gkaf1342)
Supplement: gkaf1342_Supplemental_Files [file gkaf1342_supplemental_files.zip › Supplementary Table 6.xlsx]

## Sheet: direct CarD targets
Genes differentially expressed after CarD knockdown and associated with CarD
Gene Tag	Gene Name	Protein Name
MSMEG_0005	gyrB	DNA gyrase, B subunit
MSMEG_0008	MSMEG_0008	tRNA-Ile
MSMEG_0009	MSMEG_0009	hypothetical protein
MSMEG_0010	MSMEG_0010	tRNA-Ala
MSMEG_0023	MSMEG_0023	conserved hypothetical protein
MSMEG_0035	MSMEG_0035	FHA domain protein
MSMEG_0120	MSMEG_0120	probable transcriptional regulatory protein
MSMEG_0229	ilvD	dihydroxy-acid dehydratase
MSMEG_0230	MSMEG_0230	conserved hypothetical protein
MSMEG_0233	MSMEG_0233	lipoprotein Lpps
MSMEG_0250	MSMEG_0250	membrane protein, MmpL family protein
MSMEG_0252	trmB	tRNA (guanine-N(7)-)-methyltransferase
MSMEG_0311	MSMEG_0311	glycosyltransferase
MSMEG_0362	MSMEG_0362	amidohydrolase 2
MSMEG_0363	MSMEG_0363	TetR-family protein regulatory protein
MSMEG_0391	MSMEG_0391	Rmt3 protein
MSMEG_0559	MSMEG_0559	conserved domain protein
MSMEG_0643	MSMEG_0643	extracellular solute-binding protein, family protein 5, putative
MSMEG_0688	MSMEG_0688	aspartate aminotransferase
MSMEG_0736	MSMEG_0736	conserved hypothetical protein
MSMEG_0791	thiO	glycine oxidase ThiO
MSMEG_0848	MSMEG_0848	NADH ubiquinone oxidoreductase subunit 5
MSMEG_0849	MSMEG_0849	oxygenase
MSMEG_0866	MSMEG_0866	DNA or RNA helicase of superfamily protein II
MSMEG_0945	MSMEG_0945	conserved domain protein
MSMEG_0946	MSMEG_0946	NAD dependent epimerase/dehydratase family protein
MSMEG_0951	MSMEG_0951	glutaredoxin 2
MSMEG_0952	hemA	glutamyl-tRNA reductase
MSMEG_0954	hemD	uroporphyrinogen-III synthase
MSMEG_0987	MSMEG_0987	hypothetical protein
MSMEG_0989	MSMEG_0989	conserved hypothetical protein
MSMEG_0990	mtaP	methylthioadenosine phosphorylase
MSMEG_1028	MSMEG_1028	geranylgeranyl reductase
MSMEG_1029	MSMEG_1029	probable transcriptional regulatory protein
MSMEG_1283	MSMEG_1283	probable ribbon-helix-helix transcription factor, family protein
MSMEG_1337	MSMEG_1337	tRNA-Thr
MSMEG_1338	MSMEG_1338	tRNA-Met
MSMEG_1339	rpmG	ribosomal protein L33
MSMEG_1340	MSMEG_1340	conserved hypothetical protein
MSMEG_1341	MSMEG_1341	MaoC family protein
MSMEG_1342	MSMEG_1342	conserved hypothetical protein
MSMEG_1343	MSMEG_1343	tRNA-Trp
MSMEG_1344	MSMEG_1344	translocase
MSMEG_1367	rpoB	DNA-directed RNA polymerase, beta subunit
MSMEG_1398	rpsL	ribosomal protein S12
MSMEG_1601	MSMEG_1601	conserved hypothetical protein
MSMEG_1602	guaB	inosine-5'-monophosphate dehydrogenase
MSMEG_1653	MSMEG_1653	hypothetical protein
MSMEG_1731	MSMEG_1731	IS6120, transposase
MSMEG_1738	MSMEG_1738	probable conserved transmembrane protein
MSMEG_1817	MSMEG_1817	probable conserved transmembrane protein
MSMEG_1819	purK	phosphoribosylaminoimidazole carboxylase, ATPase subunit
MSMEG_1832	MSMEG_1832	conserved hypothetical protein
MSMEG_1916	MSMEG_1916	hypothetical protein
MSMEG_1930	MSMEG_1930	DEAD/DEAH box helicase
MSMEG_1936	MSMEG_1936	conserved hypothetical protein
MSMEG_2093	MSMEG_2093	sRNA
MSMEG_2174	MSMEG_2174	superfamily protein I DNA or RNA helicase
MSMEG_2308	MSMEG_2308	geranylgeranyl reductase
MSMEG_2309	MSMEG_2309	probable transcriptional regulatory protein
MSMEG_2320	ctaD
MSMEG_2372	ilvB	acetolactate synthase, large subunit, biosynthetic type
MSMEG_2374	ilvC	ketol-acid reductoisomerase
MSMEG_2385	MSMEG_2385	tRNA-Glu
MSMEG_2400	rpmB	ribosomal protein L28
MSMEG_2420	MSMEG_2420	hypothetical protein
MSMEG_2435	MSMEG_2435	30S ribosomal protein S16
MSMEG_2624	MSMEG_2624	conserved hypothetical protein
MSMEG_2626	MSMEG_2626	conserved hypothetical protein
MSMEG_2738	MSMEG_2738	biotin sulfoxide reductase
MSMEG_2750	MSMEG_2750	iron-dependent repressor IdeR
MSMEG_2755	MSMEG_2755	conserved hypothetical protein
MSMEG_2756	MSMEG_2756	conserved hypothetical protein
MSMEG_2758	MSMEG_2758	sigma factor MysA
MSMEG_2765	MSMEG_2765	deoxyuridine 5'-triphosphate nucleotidohydrolase
MSMEG_2776	dxs	1-deoxy-D-xylulose-5-phosphate synthase
MSMEG_2832	MSMEG_2832	hypothetical protein
MSMEG_2834	MSMEG_2834	tRNA-Cys
MSMEG_2940	MSMEG_2940	conserved hypothetical protein
MSMEG_3042	MSMEG_3042	PyrR bifunctional protein
MSMEG_3054	coaBC	phosphopantothenoylcysteine decarboxylase/phosphopantothenate--cysteine ligase
MSMEG_3055	metK	S-adenosylmethionine synthetase
MSMEG_3068	MSMEG_3068	hypothetical protein
MSMEG_3087	secG	preprotein translocase, SecG subunit
MSMEG_3088	MSMEG_3088
MSMEG_3105	cyoE	protoheme IX farnesyltransferase
MSMEG_3121	MSMEG_3121	DNA-binding protein
MSMEG_3143	acnA	aconitate hydratase 1
MSMEG_3169	ileS	isoleucyl-tRNA synthetase
MSMEG_3178	MSMEG_3178	DNA polymerase III alpha subunit
MSMEG_3183	ilvA	threonine dehydratase
MSMEG_3198	MSMEG_3198	hydrolase, NUDIX family protein
MSMEG_3199	nadA	quinolinate synthetase complex, A subunit
MSMEG_3245	MSMEG_3245	tRNA-Leu
MSMEG_3246	MSMEG_3246	response regulator
MSMEG_3619	MSMEG_3619	short chain dehydrogenase
MSMEG_3630	MSMEG_3630	transcriptional repressor, CopY family protein
MSMEG_3631	MSMEG_3631	integral membrane protein
MSMEG_3637	MSMEG_3637	CBS domain protein
MSMEG_3640	glcB	malate synthase G
MSMEG_3644	MSMEG_3644	transcriptional regulator, MerR family protein
MSMEG_3743	soj	SpoOJ regulator protein
MSMEG_3754	MSMEG_3754	TPR-repeat-containing protein
MSMEG_3793	infC	translation initiation factor IF-3
MSMEG_3794	MSMEG_3794	hypothetical protein
MSMEG_3858	MSMEG_3858	conserved hypothetical protein
MSMEG_3859	MSMEG_3859	glycosyl transferase, group 2 family protein
MSMEG_3879	MSMEG_3879	short chain dehydrogenase
MSMEG_3882	MSMEG_3882	glyoxalase family protein
MSMEG_3886	tatC	twin arginine-targeting protein translocase TatC
MSMEG_3887	tatA	twin arginine-targeting protein translocase, TatA/E family protein
MSMEG_3902	MSMEG_3902	ATPase, AAA family protein
MSMEG_4042	MSMEG_4042	transcriptional regulator, GntR family protein
MSMEG_4121	MSMEG_4121	GntR-family protein transcriptional regulator
MSMEG_4181	MSMEG_4181	phosphoribosyl-ATP pyrophosphohydrolase
MSMEG_4217	MSMEG_4217	DivIVA protein
MSMEG_4237	MSMEG_4237	probable conserved transmembrane protein
MSMEG_4238	MSMEG_4238	conserved hypothetical protein
MSMEG_4242	MSMEG_4242	transcriptional regulatory protein
MSMEG_4260	MSMEG_4260	cytochrome c oxidase subunit 3
MSMEG_4261	MSMEG_4261	ubiquinol-cytochrome c reductase cytochrome c subunit
MSMEG_4262	MSMEG_4262	ubiquinol-cytochrome c reductase iron-sulfur subunit
MSMEG_4272	MSMEG_4272	HesB/YadR/YfhF family protein
MSMEG_4273	MSMEG_4273	integral membrane protein
MSMEG_4282	MSMEG_4282	conserved hypothetical protein
MSMEG_4336	MSMEG_4336	conserved hypothetical protein
MSMEG_4492	MSMEG_4492	amidase
MSMEG_4525	MSMEG_4525	putative oxygen-independent coproporphyrinogen III oxidase
MSMEG_4566	MSMEG_4566
MSMEG_4623	MSMEG_4623	GTP-binding protein Obg/CgtA
MSMEG_4625	rplU	ribosomal protein L21
MSMEG_4626	MSMEG_4626	ribonuclease, Rne/Rng family protein
MSMEG_4646	MSMEG_4646	pyruvate synthase
MSMEG_4738	MSMEG_4738	hypothetical protein
MSMEG_4741	MSMEG_4741	MmpL protein
MSMEG_4745	MSMEG_4745	ErfK/YbiS/YcfS/YnhG family protein
MSMEG_4847	MSMEG_4847	transcriptional regulator, TetR family protein
MSMEG_4898	MSMEG_4898	conserved hypothetical protein
MSMEG_4920	MSMEG_4920	acetyl-CoA acetyltransferase
MSMEG_4921	mce	methylmalonyl-CoA epimerase
MSMEG_4951	rpmE	ribosomal protein L31
MSMEG_5042	MSMEG_5042	ATP-dependent rna helicase, dead/deah box family protein
MSMEG_5081	MSMEG_5081	conserved hypothetical protein
MSMEG_5238	MSMEG_5238	conserved hypothetical protein
MSMEG_5239	glpX	fructose-1,6-bisphosphatase, class II
MSMEG_5263	MSMEG_5263	transcription elongation factor GreA
MSMEG_5264	MSMEG_5264	conserved hypothetical protein
MSMEG_5308	MSMEG_5308	conserved hypothetical protein
MSMEG_5416	MSMEG_5416	LpqU protein
MSMEG_5479	MSMEG_5479	type I antifreeze protein
MSMEG_5489	rpmF	ribosomal protein L32
MSMEG_5536	MSMEG_5536	chorismate mutase
MSMEG_5685	MSMEG_5685	DNA-binding protein
MSMEG_5691	MSMEG_5691	conserved hypothetical protein
MSMEG_5693	MSMEG_5693	transporter, major facilitator family protein
MSMEG_5703	moaC	molybdenum cofactor biosynthesis protein C
MSMEG_5704	MSMEG_5704	conserved hypothetical protein
MSMEG_5705	MSMEG_5705	conserved hypothetical protein
MSMEG_5755	MSMEG_5755	tRNA-Phe
MSMEG_5756	MSMEG_5756	tRNA-Asp
MSMEG_5757	MSMEG_5757	tRNA-Glu
MSMEG_5773	MSMEG_5773	fatty acid desaturase
MSMEG_5775	MSMEG_5775	LytR/CpsA/Psr family protein
MSMEG_5797	MSMEG_5797	conserved hypothetical protein
MSMEG_5800	purF	amidophosphoribosyltransferase
MSMEG_5832	purS	phosphoribosylformylglycinamidine synthase, PurS protein
MSMEG_5969	MSMEG_5969	conserved hypothetical protein
MSMEG_6081	MSMEG_6081	conserved hypothetical protein
MSMEG_6082	MSMEG_6082	carbonic anhydrase
MSMEG_6084	MSMEG_6084
MSMEG_6105	MSMEG_6105	cell division protein
MSMEG_6127	MSMEG_6127	anti-anti-sigma factor
MSMEG_6163	MSMEG_6163	conserved hypothetical protein
MSMEG_6172	MSMEG_6172	hypothetical protein
MSMEG_6196	MSMEG_6196	gaba permease
MSMEG_6257	MSMEG_6257	asparate kinase, monofunctional class
MSMEG_6271	leuA	2-isopropylmalate synthase
MSMEG_6288	MSMEG_6288	conserved hypothetical protein
MSMEG_6315	MSMEG_6315	lipoprotein LpqH
MSMEG_6326	MSMEG_6326	tRNA-Ser
MSMEG_6350	MSMEG_6350	tRNA-Ser
MSMEG_6364	MSMEG_6364
MSMEG_6405	MSMEG_6405	Erp protein
MSMEG_6414	MSMEG_6414	conserved hypothetical protein
MSMEG_6760	MSMEG_6760	conserved hypothetical protein
MSMEG_0001	dnaN	DNA polymerase III, beta subunit
MSMEG_0241	MSMEG_0241	MmpL11 protein
MSMEG_0242	MSMEG_0242	conserved hypothetical protein
MSMEG_0310	MSMEG_0310
MSMEG_0359	MSMEG_0359	conserved hypothetical protein
MSMEG_0361	MSMEG_0361	Glycosyl hydrolase family protein 3
MSMEG_0409	MSMEG_0409	Condensation domain protein
MSMEG_0551	MSMEG_0551	ABC nitrate/sulfonate/bicarbonate transporter, ATPase subunit
MSMEG_0637	MSMEG_0637	iron-sulfur binding oxidoreductase
MSMEG_0671	MSMEG_0671	S-(hydroxymethyl)glutathione dehydrogenase
MSMEG_0758	MSMEG_0758	conserved hypothetical protein
MSMEG_0764	MSMEG_0764	Na+/H+ antiporter
MSMEG_0822	MSMEG_0822	cytochrome P450
MSMEG_0823	MSMEG_0823	conserved hypothetical protein
MSMEG_0826	thiC	thiamine biosynthesis protein ThiC
MSMEG_0903	lpdA	dihydrolipoamide dehydrogenase
MSMEG_0913	MSMEG_0913	methoxy mycolic acid synthase 1
MSMEG_0949	MSMEG_0949	HAD-superfamily protein subfamily protein IB hydrolase, TIGR01490
MSMEG_0965	MSMEG_0965	porin
MSMEG_0988	menA	1,4-dihydroxy-2-naphthoate octaprenyltransferase
MSMEG_1007	MSMEG_1007	transport protein
MSMEG_1017	MSMEG_1017	glutaredoxin
MSMEG_1018	MSMEG_1018
MSMEG_1019	MSMEG_1019	ribonucleoside-diphosphate reductase, alpha subunit
MSMEG_1039	MSMEG_1039	Periplasmic binding protein
MSMEG_1286	MSMEG_1286	sulfatase family protein
MSMEG_1559	glmM	phosphoglucosamine mutase
MSMEG_1567	MSMEG_1567	conserved hypothetical protein
MSMEG_1671	MSMEG_1671	succinate dehydrogenase hydrophobic membrane anchor protein SdhD
MSMEG_1672	sdhC	succinate dehydrogenase, cytochrome b556 subunit
MSMEG_1735	MSMEG_1735	dihydrolipoamide dehydrogenase
MSMEG_1830	cofD	lppg:fo 2-phospho-l-lactate transferase
MSMEG_1843	ahcY
MSMEG_1913	ybaK	YbaK/ebsC protein
MSMEG_2105	MSMEG_2105	ATP dependent DNA ligase
MSMEG_2107	MSMEG_2107	conserved hypothetical protein
MSMEG_2287	MSMEG_2287	transport protein
MSMEG_2297	MSMEG_2297	glutaredoxin
MSMEG_2298	MSMEG_2298
MSMEG_2299	MSMEG_2299	ribonucleoside-diphosphate reductase, alpha subunit
MSMEG_2319	MSMEG_2319	Periplasmic binding protein
MSMEG_2350	MSMEG_2350	conserved hypothetical protein
MSMEG_2363	MSMEG_2363	amino acid-binding ACT
MSMEG_2378	serA	D-3-phosphoglycerate dehydrogenase
MSMEG_2401	MSMEG_2401	hypothetical protein
MSMEG_2402	MSMEG_2402	dihydroxyacetone kinase
MSMEG_2423	smc	chromosome segregation protein SMC
MSMEG_2594	asnB	asparagine synthase (glutamine-hydrolyzing)
MSMEG_2639	MSMEG_2639	integral membrane protein
MSMEG_2761	MSMEG_2761	putative secreted alanine rich protein
MSMEG_2837	MSMEG_2837	nitrate reductase NarB
MSMEG_3103	tkt	transketolase
MSMEG_3188	bioA	adenosylmethionine-8-amino-7-oxononanoate transaminase
MSMEG_3197	MSMEG_3197	lipase
MSMEG_3490	MSMEG_3490	putative membrane acyltransferase
MSMEG_3810	MSMEG_3810	hydrolase
MSMEG_3864	cobN	cobaltochelatase, CobN subunit
MSMEG_3880	MSMEG_3880	nitrilase/cyanide hydratase and apolipoprotein N-acyltransferase
MSMEG_4200	MSMEG_4200	peptidase M20
MSMEG_4533	MSMEG_4533	sulfate-binding protein
MSMEG_4570	MSMEG_4570	conserved hypothetical protein
MSMEG_4668	MSMEG_4668	oxidoreductase alpha (molybdopterin) subunit
MSMEG_4705	MSMEG_4705	acyltransferase, ws/dgat/mgat subfamily protein
MSMEG_4727	MSMEG_4727	mycocerosic acid synthase
MSMEG_4911	pncB	putative nicotinate phosphoribosyltransferase
MSMEG_4985	MSMEG_4985	carbonic anhydrase
MSMEG_5043	MSMEG_5043	LprE protein
MSMEG_5061	MSMEG_5061	Bacterial extracellular solute-binding protein
MSMEG_5127	MSMEG_5127	hypothetical protein
MSMEG_5223	MSMEG_5223	conserved hypothetical protein
MSMEG_5261	MSMEG_5261	mycothiol conjugate amidase Mca
MSMEG_5274	purT	phosphoribosylglycinamide formyltransferase 2
MSMEG_5278	MSMEG_5278	conserved membrane-spanning protein
MSMEG_5345	MSMEG_5345	glycosyl hydrolases family protein 16
MSMEG_5439	MSMEG_5439	resuscitation-promoting factor RpfB
MSMEG_5518	MSMEG_5518	antigen 34 kDa
MSMEG_5526	MSMEG_5526	peptidoglycan-binding LysM
MSMEG_5534	pcrA
MSMEG_5645	MSMEG_5645	conserved hypothetical protein
MSMEG_6024	MSMEG_6024	acetoacetyl-CoA synthase
MSMEG_6075	ispF	2C-methyl-D-erythritol 2,4-cyclodiphosphate synthase
MSMEG_6076	ispD	2-C-methyl-D-erythritol 4-phosphate cytidylyltransferase
MSMEG_6077	MSMEG_6077	transcriptional regulator, CarD family protein
MSMEG_6113	dacB	D-alanyl-D-alanine carboxypeptidase/D-alanyl-D-alanine-endopeptidase
MSMEG_6114	ppa	inorganic pyrophosphatase
MSMEG_6157	topA	DNA topoisomerase I
MSMEG_6179	MSMEG_6179	acetyl-coenzyme A synthetase
MSMEG_6283	MSMEG_6283	FAD binding domain protein
MSMEG_6343	MSMEG_6343	conserved hypothetical protein
MSMEG_6515	treS	trehalose synthase
MSMEG_6540	MSMEG_6540	virulence factor Mce family protein
MSMEG_6597	MSMEG_6597	hydrolase of the alpha/beta superfamily protein
MSMEG_6726	MSMEG_6726	ABC transporter, permease protein
MSMEG_6727	MSMEG_6727	amino acid permease-associated region
MSMEG_6754	MSMEG_6754	MaoC like domain protein
MSMEG_6758	MSMEG_6758	transport integral membrane protein
MSMEG_6759	glpK	glycerol kinase
MSMEG_6761	MSMEG_6761	glycerol-3-phosphate dehydrogenase 2
MSMEG_6768	MSMEG_6768	halogenase
MSMEG_6892	MSMEG_6892	replicative DNA helicase
MSMEG_6926	MSMEG_6926	tRNA adenylyltransferase
MSMEG_6927	mutT4	MutT/nudix family protein
MSMEG_6947	dnaA	chromosomal replication initiator protein DnaA

## Sheet: direct CrsL targets
Genes differentially expressed after CrsL knockdown and associated with CrsL
Gene Tag	Gene Name	Protein Name
MSMEG_0024	MSMEG_0024	peptidyl-prolyl cis-trans isomerase B
MSMEG_0230	MSMEG_0230	conserved hypothetical protein
MSMEG_0373	MSMEG_0373	3-ketoacyl-CoA thiolase
MSMEG_0930	MSMEG_0930	serine 3-dehydrogenase
MSMEG_1037	MSMEG_1037	alcohol dehydrogenase, zinc-containing
MSMEG_1165	MSMEG_1165	conserved hypothetical protein
MSMEG_1601	MSMEG_1601	conserved hypothetical protein
MSMEG_1653	MSMEG_1653	hypothetical protein
MSMEG_1930	MSMEG_1930	DEAD/DEAH box helicase
MSMEG_2081	MSMEG_2081	putative acyl-CoA dehydrogenase
MSMEG_2420	MSMEG_2420	hypothetical protein
MSMEG_2779	MSMEG_2779	conserved hypothetical protein
MSMEG_3618	MSMEG_3618	alanine and proline-rich secreted protein apa
MSMEG_4257	MSMEG_4257	conserved hypothetical protein
MSMEG_4499	MSMEG_4499	hypothetical protein
MSMEG_4571	rpsT	ribosomal protein S20
MSMEG_4584	proA	gamma-glutamyl phosphate reductase
MSMEG_5406	MSMEG_5406	hypothetical protein
MSMEG_5757	MSMEG_5757	tRNA-Glu
MSMEG_5773	MSMEG_5773	fatty acid desaturase
MSMEG_5871	MSMEG_5871	HIT family protein
MSMEG_5969	MSMEG_5969	conserved hypothetical protein
MSMEG_6163	MSMEG_6163	conserved hypothetical protein
MSMEG_6209	MSMEG_6209	conserved hypothetical protein
