# Supplementary material for: Expanding the CarD interaction network: CrsL is a novel transcription regulator in actinobacteria
Source: Nucleic Acids Res. 2025 Dec 17;53(22):gkaf1342. doi: 10.1093/nar/gkaf1342 (PMC12709188; doi:10.1093/nar/gkaf1342)
Supplement: gkaf1342_Supplemental_Files [file gkaf1342_supplemental_files.zip › Supplementary Table_2_final.txt]

>WP_003897289.1_Mycolicibacterium smegmatis_CrsL
MPAKTDPADLGDVEPLADDTASQARRVVATYATDADECRMFLSMLGIGPSKTEV
>WP_100517373.1_Mycolicibacterium goodii_CrsL
MPAKTDPADLGDVEPLTDDTASQARRVVATYAADADECRMFLSMLGIGPSKTEV
>WP_110798355.1_Mycolicibacterium mageritense_CrsL
MAAKTDPADLGDVEPLADSTASQARRVVATYANDADECRMFLSMLGIGPSKTEA
>WP_109746678.1_Mycolicibacterium fortuitum_CrsL
MPAKTDTADIDDVEPLADSTANQARRVVATYATDADECRMFLSMLGIGPSKTEA
>WP_209922964.1_Mycolicibacterium lutetiense_CrsL
MPAKTDSADLDDVEPLADTTARQARRVVATYATDADECRMFLSMLGIGPSKTEA
>WP_109790107.1_Mycolicibacterium cosmeticum_CrsL
MPAKSETADIGEVEPVADDTASQARRVVAAYATDADECRMFLSMLGIGPAKQEA
>WP_155764345.1_Mycobacterium avium complex (MAC)_CrsL
MPTKSDPGEIGDVEPVADDTASQARRVVAAYATDADECRVFLSMLGIGPAKLDA
>WP_261898439.1_Mycobacterium marinum_CrsL
MPTKTDHGDIGDVEPLADSTASQARRVVAAYANDADECRVFLSMLGIGPAKPEN
>OIN30992.1_Mycobacterium ulcerans_CrsL
MAYSCVMPTKTDHGDIGDVEPLADSTANQARRVVAAYANDADECRVFLSMLGIGPAKPEN
>WP_052655823.1_Mycobacterium tuberculosis_CrsL
MSTKSDPGEMGDVEPLADSTASQARRVVAAYANDADECRIFLSMLGIGPAKLES
>WP_156166235.1_Mycobacterium haemophilum_CrsL
MPTKSDPGEIDDVEPLADSTASQARRVVAAYANDADECRIFLSMLGIGPAKHET
>WP_111481079.1_Mycobacterium leprae_CrsL
MSTKSDPGEIDDVEPLADSTASQARRVVAAYANDADECRIFLSMLGIGPAKHET
>WP_070798136.1_Corynebacterium diphtheriae_CrsL
MPPKVTDTHTNSAESLHAVEAETAAAARRIVAGYATDFFDGVTLMCMLGVEPEGLSYRKVAAEYEEANAPKKTRAKKTSKKSTKKSTKKTTKKSTKKTTKKTTKKAAKKSTKKTTKKA
>C6RCE0_9CORY_Corynebacterium tuberculostearicum SK141_CrsL
MPPKVQDTHPQADQNHALEEETSRAARRIVATYAQDFLDGVTLMSMLGVEPKGLVHKKVLAEQADAAPKKSTKKSSKKATKKSTKKSTKKSTKKSTKKATKKATKKATKKASKKATKKSTKKS
>KOG65166.1_Streptomyces griseoflavus_CrsL
MKEDHRSENQTDPAAPEGDEAGAVRQQARLTLAGQARDAEELKMLLEMLGLHPSQEGES
>KAA6223762.1_Streptomyces albofaciens JCM 4342_CrsL
MAVMIKEDHRSENPTDPAAPEGDEAGAVRQQARLTLAGQARDADELKMLLEMLGLHPSQEGES
>WP_162836619.1_Nocardia seriolae_CrsL
MAAKTGANDIADDDLEPLADETARQAQRVVAAYATGADECRMLLSMLGIAPTRGE
>WP_169802456.1_Gordonia hydrophobica_CrsL
MAAKTTDIAEDDELEPVADETAHQARRVVAAYATDADECRMLFSMLGIAPGETA
>WP_005515507.1_Prescottella equi_CrsL
MAAKTTAENDIADEDLEPVADETARQAQRVVAAYATDADECRMLLSMLGIGPTAKLD


>WP_011731020.1_Mycolicibacterium_smegmatis_CarD
MIFKVGDTVVYPHHGAALIEAIETRTIKGEQKEYLVLKVAQGDLTVRVPADNAEYVGVRDVVGQEGLDKVFQVLRAPHTE
EPTNWSRRYKANLEKLASGDVNKVAEVVRDLWRRDQERGLSAGEKRMLAKARQILVGELALAENTDDAKAETILDEVLAA
AS
>WP_033085579.1_Nocardia_seriolae_CarD
MIFKVGDTVVYPHHGAALIEAIETRTIKGVQKEYLVLKVAQGDLTVRVPAENAEYVGVRDVVGQEGLDKVFQVLRAPHTE
EPTNWSRRYKANLEKLASGDVNKVAEVVRDLWRREQDRGLSAGEKRMLAKARQILVGELALAEGTDDIKAETLLDEVLAA
AS
>WP_003882506.1_Mycolicibacterium_fortuitum_subsp._fortuitum_CarD
MIFKVGDTVVYPHHGAALIEAIETRTIKGEQKEYLVLKVSQGDLTVRVPADNAEYVGVRDVVGQEGLDKVFQVLRAPHTE
EPTNWSRRYKANLEKLASGDVNKVAEVVRDLWRRDQERGLSAGEKRMLAKARQILVGELALAENTDDAKAETILDEVLAA
AS
>WP_041322368.1 Mycobacterium_leprae_CarD
MIFKVGDTVVYPHHGAALVEAIETRTINGEQKEYLVLKVAQGDLTVRVPAENAEYVGVRDVVGQEGLDQVFQVLRAPHTE
EPTNWSRRYKANLEKLASGDVNKVSEVVRDLWRRDQDRGLSAGEKRMLAKARQILVGELALAESTDDAKAETILDEVLAA
AS
>WP_209922701.1 Mycolicibacterium_lutetiense_CarD
MIFKVGDTVVYPHHGAALIEAIETRTIKGESKEYLVLKVSQGDLTVRVPADNAEYVGVRDVVGQEGLDKVFQVLRAPHTE
EPTNWSRRYKANLEKLASGDVNKVAEVVRDLWRRDQERGLSAGEKRMLAKARQILVGELALAENTDDAKASTILDEVLAA
AS
>WP_003419482.1 Mycobacterium_marinum_E11_CarD
MIFKVGDTVVYPHHGAALVEAIETRTIKGEQKEYLVLKVAQGDLTVRVPAENAEYVGVRDVVGQEGLDKVFQVLRAPHTE
EPTNWSRRYKANLEKLASGDVNKVAEVVRDLWRRDQERGLSAGEKRMLAKARQILVGELALAESTDDAKAETILDEVLAA
AS
>WP_220689290.1 Mycobacterium_tuberculosis_CarD
MIFKVGDTVVYPHHGAALVEAIETRTIKGEQKEYLVLKVAQGDLTVRVPAKNAEYVGVRDVVGQEGLDKVFQVLRAPHTE
EPTNWSRRYKANLEKLASGDVNKVAEVVRDLWRRDQERGLSAGEKRMLAKARQILVGELALAESTDDAKAETILDEVLAA
AS
>WP_003419482.1 Mycobacterium_ulcerans_subsp._shinshuense_CarD
MIFKVGDTVVYPHHGAALVEAIETRTIKGEQKEYLVLKVAQGDLTVRVPAENAEYVGVRDVVGQEGLDKVFQVLRAPHTE
EPTNWSRRYKANLEKLASGDVNKVAEVVRDLWRRDQERGLSAGEKRMLAKARQILVGELALAESTDDAKAETILDEVLAA
AS
>WP_095955443.1 Mycobacterium_avium_CarD
MIFKVGDTVVYPHHGAALVEAIETRTIKGEQKEYLVLKVAQGDLTVRVPAENAEYVGVRDVVGQEGLDKVFQVLRAPHTE
EPTNWSRRYKANLEKLASGDVNKVAEVVRDLWRRDQERGLSAGEKRMLAKARQILVGELALAESTDDAKAETILDEVLAA
ASRRS
>GGV48310.1 Streptomyces_griseoflavus_CarD
MTFKVGDTVVYPHHGAALIEAIETRQIKGVDKTYLVLKVAQGDLTVRVPADNAEFVGVRDVVGQDGLDRVFEVLRAPYAE
EPTNWSRRYKANLEKLASGDVIKVAEVVRDLWRRERERGLSAGEKRMLAKARQILVSELALAENTNEDKAEALLDEVLAS
>KAA6214617.1 Streptomyces_albofaciens_JCM_4342_CarD
MTFKVGDTVVYPHHGAALIEAIETRQIKGVDKTYLVLKVAQGDLTVRVPADNAEFVGVRDVVGQDGLDRVFEVLRAPYAE
EPTNWSRRYKANLEKLASGDVIKVAEVVRDLWRRERERGLSAGEKRMLAKARQILVSELALAENTNEDKAEALLDEVLAS
>UPH43314.1 Prescottella_equi_CarD
MIFKVGDTVVYPHHGAALIEAIETRTIKGEQKEYLVLKVAQGDLTVRVPAENAEYVGVRDVVGQEGLDKVFQVLRAPHTE
EPTNWSRRYKANLEKLASGDVNKVAEVVRDLWRREQDRGLSAGEKRMLAKARQILVGELALAEGTDDAKAEIILDEVLAA
AS
>TLH80348.1 Mycolicibacterium_cosmeticum_CarD
MIFKVGDTVVYPHHGAALIEAIETRTIKGEQKEYLVLKVAQGDLTVRVPAENAEYVGVRDVVGQEGLDKVFQVLRAPHTE
EPTNWSRRYKANLEKLASGDVNKVAEVVRDLWRRDQERGLSAGEKRMLAKARQILVGELALAENTDDEKAETILDEVLAA
AS
>KLO44720.1 Mycobacterium_haemophilum_CarD
MIFKVGDTVVYPHHGAALVEAIETRTIKGEQKEYLVLKVAQGDLTVRVPAENAEYVGVRDVVGQEGLDKVFQVLRAPHTE
EPTNWSRRYKANLEKLASGDVNKVAEVVRDLWRRDQERGLSAGEKRMLAKARQILVGELALAESTDDAKAETILDEVLAA
AS
>BDY27424.1 Mycolicibacterium_mageritense_CarD
MIFKVGDTVVYPHHGAALIEAIETRTIKGEQKEYLVLKVAQGDLTVRVPAENAEYVGVRDVVGQEGLDKVFQVLRAPHTE
EPTNWSRRYKANLEKLASGDVNKVAEVVRDLWRRDQERGLSAGEKRMLAKARQILVGELALAENTDDAKAETILDEVLAA
AS
>ULN47132.1 Mycolicibacterium_goodii_CarD
MIFKVGDTVVYPHHGAALIEAIETRTIKGEQKEYLVLKVAQGDLTVRVPAENAEYVGVRDVVGQEGLDKVFQVLRAPHTE
EPTNWSRRYKANLEKLASGDVNKVAEVVRDLWRRDQERGLSAGEKRMLAKARQILVGELALAENTDDAKAETILDEVLAA
AS
>WYY05610.1 Gordonia_hydrophobica_CarD
MNFKVGDTVVYPHHGAAHVEDIVVRTIKGEEVEYLVLKVADGDMTVQIPSSKLEYVGVRDVVGEEGLDQVFQVLRAPHTE
EPTNWARRFKANQEKLISGDIIKVAEIVRDLWRREQDRGLSAGEKRMLTRARRVLVDELSLAQHTDDEKADSMLDEILAE
AS
>WP_408936472.1 Corynebacterium_tuberculostearicum_CarD
MEYKVGEVVVYPHHGAAVIEDIETREMGGETLEYLVLHINQSDLVVRVPIKNADNVGVRDVVGKEGLEKVFSVLRDEDVE
EAGNWSRRYKANQERLASGDINKVAEVVRDLWRRDQDRGLSAGEKRMLGKARTILVGELALAKPVDENKADTMMEEIDAT
IERHRAAGLVDDKSITTDIDNDIDLDDLSFDDED
>WJY88159.1 Corynebacterium_diphtheriae_CarD
MEFKVGDTVVYPHHGAAVIEAIEHREMGGETLEYLVLQINQSDLVVRVPSKNAELVGVRDVVDDDGLQKVFGFLRETDVE
EAGNWSRRFKANQERLASGDVNKVAEVVRDLWRRDQGKGLSAGEKRMLAKARQVLVGELALAENKDEKQTEEILAQVDAT
IERHRAENKGIEETKVEPLGDIDLDDLNFDDED
