# Supplementary material for: Expanding the CarD interaction network: CrsL is a novel transcription regulator in actinobacteria
Source: Nucleic Acids Res. 2025 Dec 17;53(22):gkaf1342. doi: 10.1093/nar/gkaf1342 (PMC12709188; doi:10.1093/nar/gkaf1342)
Supplement: gkaf1342_Supplemental_Files [file gkaf1342_supplemental_files.zip › Supplementary Table_3.txt]

>CrsL
MPAKTDPADLGDVEPLADDTASQARRVVATYATDADECRMFLSMLGIGPSKTEV
>UniRef100_A0A022LSA2 Uncharacterized protein n=2 Tax=Dietzia TaxID=37914 RepID=A0A022LSA2_9ACTN
AAAASKEPELDvDLEPVADETAYQAQRIVASYAADADECLMLLEMLGIGPEKVD-
>UniRef100_A0A0C3ABD1 Uncharacterized protein n=8 Tax=Rhodococcus TaxID=1661425 RepID=A0A0C3ABD1_RHOER
MAENTTVEtEIAdeEIETVAEETARMAQHVVAAYAEDADECRMLLSMLGISPAAKL-
>UniRef100_A0A0Q5R5R3 Uncharacterized protein n=2 Tax=Williamsia sp. Leaf354 TaxID=1736349 RepID=A0A0Q5R5R3_9NOCA
MPAKTSDTaEIAedDIATVAAETAKSARRVVAAYATDADECRMLLSMLGISPDVV--
>UniRef100_A0A143QBB4 Uncharacterized protein n=3 Tax=Rhodococcus TaxID=1661425 RepID=A0A143QBB4_9NOCA
MAASTPETDIVdeDIEPVADETASQAQRVVAAYATDADECIMLLSMLGIAPAAKA-
>UniRef100_A0A1A3PIA9 Uncharacterized protein n=2 Tax=Mycobacterium sp. 1245111.1 TaxID=1834073 RepID=A0A1A3PIA9_9MYCO
MPAKSDTHEIDDVEPLADDTASQARRVVAAYATDAEECRTFLSMLGIGPAKIE-
>UniRef100_A0A1E3R1G5 Uncharacterized protein n=1 Tax=Dietzia alimentaria TaxID=665550 RepID=A0A1E3R1G5_9ACTN
AAAASKEPELDDLEPVADETADMARKVVASYSADADECRMLLDMLGIGPEPQV-
>UniRef100_A0A1H1C0D1 Uncharacterized protein n=1 Tax=Tsukamurella pulmonis TaxID=47312 RepID=A0A1H1C0D1_9ACTN
MPPKTTPEiSEDDLEPVADETARQVQRVVAAYAEDADECRMLLSMLGIGPKEA--
>UniRef100_A0A1N7GZE0 Uncharacterized protein n=1 Tax=Williamsia sterculiae TaxID=1344003 RepID=A0A1N7GZE0_9NOCA
MPAKTSDKtEIGeeELPPVADETASSARRVVAAYATDADECRMLLAMLGIAPGEA--
>UniRef100_A0A1Q9U171 Uncharacterized protein n=1 Tax=Rhodococcus sp. CUA-806 TaxID=1517936 RepID=A0A1Q9U171_9NOCA
PAKTSTDNDIAdeDIVPLADETASQAQRVVAAYAIDADECRMLLSMLGIEPTAKV-
>UniRef100_A0A1X0D5T2 Uncharacterized protein n=2 Tax=Mycolicibacterium insubricum TaxID=444597 RepID=A0A1X0D5T2_9MYCO
MAANTSPADLDHVEPVADNTASQARRVVAAYATDADECRVFLSMLGIGPAKTE-
>UniRef100_A0A1X1B2N2 Uncharacterized protein n=1 Tax=Williamsia sp. 1135 TaxID=1889262 RepID=A0A1X1B2N2_9NOCA
MPAKTSDKtdISDeeDLEPVADETATSARRVVAAYAVDADECRMLFSMLGIAPDEA--
>UniRef100_A0A1X1QYE4 Uncharacterized protein n=2 Tax=Mycobacterium bohemicum TaxID=56425 RepID=A0A1X1QYE4_9MYCO
MPTKSDPAEIGDVEPVADSTASQARRVVAAYATDADECRVFLSMLGIGPSKLD-
>UniRef100_A0A260X2E7 Uncharacterized protein n=5 Tax=unclassified Rhodococcus TaxID=192944 RepID=A0A260X2E7_9NOCA
AAKTTTDTDIAdeDLEPLADETASQAQRVVAAYATDADECRMLLSMLGIDPTAKV-
>UniRef100_A0A2A7NRQ3 Uncharacterized protein n=1 Tax=Mycolicibacterium diernhoferi TaxID=1801 RepID=A0A2A7NRQ3_9MYCO
MTAKTADSaEIGDVEPLPDDTANQARRVVAAYATDAEECRTFMAMLGIGPAKPE-
>UniRef100_A0A2C9T2S0 Uncharacterized protein n=1 Tax=Mycobacterium sp. shizuoka-1 TaxID=2039281 RepID=A0A2C9T2S0_9MYCO
MPAQSNPTDIDDVEPLADSTARQARRVVAAYANDADECRVFLSMLGIGPSKLE-
>UniRef100_A0A2G5P553 Uncharacterized protein n=1 Tax=Mycolicibacterium brumae TaxID=85968 RepID=A0A2G5P553_9MYCO
MPAKSETE-LDELQSVADDTASQARRVVAAYANDADECRVFLSMLGIAPAKTE-
>UniRef100_A0A2M9FEN3 Uncharacterized protein n=1 Tax=Mycobacterium goodii TaxID=134601 RepID=A0A2M9FEN3_MYCGD
MPAKTDPADLGDVEPLTDDTASQARRVVATYAADADECRMFLSMLGIGPSKTE-
>UniRef100_A0A2R5GYN8 Uncharacterized protein n=2 Tax=Mycobacteriaceae TaxID=1762 RepID=A0A2R5GYN8_9MYCO
MPTKSDPGEIGDVEPLADSTASQARRVVAAYANDADECRVFLSMLGIGPAKLD-
>UniRef100_A0A2S8LJC3 Uncharacterized protein n=2 Tax=Mycobacteriaceae TaxID=1762 RepID=A0A2S8LJC3_9MYCO
MPAKTDSAEIGDVEPVADDTASMARRVVAAYATDADECRTFLAMLGIGPAKLE-
>UniRef100_A0A2X4UBK5 Uncharacterized protein n=1 Tax=Rhodococcus coprophilus TaxID=38310 RepID=A0A2X4UBK5_9NOCA
MTADPTTPdvlADDDLEPVAEQTARQAQRVVAAYAENADECRMLLSMLGIDPVDKH-
>UniRef100_A0A370GUT1 Uncharacterized protein n=1 Tax=Nocardia mexicana TaxID=279262 RepID=A0A370GUT1_9NOCA
MAAKGANDiADDDLEPLADETARQAQRVVAAYASDADECRMLLSMLGIGPSTRS-
>UniRef100_A0A378TDW5 Uncharacterized protein n=1 Tax=Mycolicibacterium tokaiense TaxID=39695 RepID=A0A378TDW5_9MYCO
MASKPDPTEIDDVEPLPDDTASMARRVVAAYATDADECRVFLSMLGIGPAKLG-
>UniRef100_A0A3D0NS72 Uncharacterized protein n=1 Tax=Mycobacterium sp. TaxID=1785 RepID=A0A3D0NS72_9MYCO
MPAKTDPADIVDVEPLADNTARQARRVVAAYATDADECRVFLSMLGIGPAKLE-
>UniRef100_A0A3S4UU41 Uncharacterized protein n=1 Tax=Mycolicibacterium phlei TaxID=1771 RepID=A0A3S4UU41_MYCPH
MPAKTEPATDDDFEPLADETAHQAQRVVAAYANDADECRMLLAMLGIGPTKVD-
>UniRef100_A0A3S5Y2T4 Uncharacterized protein n=3 Tax=Rhodococcus TaxID=1661425 RepID=A0A3S5Y2T4_RHOH1
AAKTTAENDIAdeDLEPVADETARQAQRVVAAYATDADECRMLLSMLGIGPTAKL-
>UniRef100_A0A4V2RID4 Uncharacterized protein n=1 Tax=Rhodococcus sp. SMB37 TaxID=2512213 RepID=A0A4V2RID4_9NOCA
MAAEPTAKDIVdeDLEPLADETARQAQRVVAAYAEDADECRMLLSMLGIGPLDKN-
>UniRef100_A0A516X194 Uncharacterized protein n=1 Tax=Tomitella sp. HY188 TaxID=2597660 RepID=A0A516X194_9ACTN
MAARTTGEsaaqELDeDLAPLADETAHQAQRVVAAFATDAAECRMFLSMLGIDPQPRE-
>UniRef100_A0A542NTU3 Uncharacterized protein n=1 Tax=Arthrobacter sp. SLBN-53 TaxID=1570328 RepID=A0A542NTU3_9MYCO
MPAKTEAADIGEVEPVADDTASQARRVVAAYAVDAEECRMFLAMLGIGPAKSE-
>UniRef100_A0A554UUR7 Uncharacterized protein n=1 Tax=Skermania sp. ID1734 TaxID=2597516 RepID=A0A554UUR7_9ACTN
TTATKPAEEIGdeELEPLADETARQAQRVVAAYAADADECRMLLSMLGIGPNIRA-
>UniRef100_A0A5A7WVF0 Uncharacterized protein n=1 Tax=Mycolicibacterium sp. P9-64 TaxID=2024612 RepID=A0A5A7WVF0_9MYCO
MAANTDPAELGDVEPLADSTARQARRVVAAYAVDADECRVFLSMLGIGPAKQD-
>UniRef100_C3JV88 Uncharacterized protein n=3 Tax=Rhodococcus TaxID=1661425 RepID=C3JV88_RHOER
AENTTVETEIAdeDLEPVADETARQAQRVVAAYAEDADECRMLLSMLGISPAAKL-
>UniRef100_F1YLI3 Uncharacterized protein n=1 Tax=Gordonia neofelifaecis NRRL B-59395 TaxID=644548 RepID=F1YLI3_9ACTN
AAAKTTDDiADDDLEPVTDETAHQARRVVAAYATDADECRMLLSMLGIAPGESA-
>UniRef100_F6EKE1 Uncharacterized protein n=1 Tax=Hoyosella subflava (strain DSM 45089 / JCM 17490 / NBRC 109087 / DQS3-9A1) TaxID=443218 RepID=F6EKE1_HOYSD
MAATARENdviTDDDIEPLADETARQAQRVVAAYAQDADECRMFLSMLGIGPGTAG-
>UniRef100_G7GN67 Uncharacterized protein n=1 Tax=Gordonia amarae NBRC 15530 TaxID=1075090 RepID=G7GN67_9ACTN
MPPKTTAAdlTDEELEPVADETANSARRVVAAYANDADECRMLLSMLGIAPGETA-
>UniRef100_H0QXC4 Uncharacterized protein n=1 Tax=Gordonia effusa NBRC 100432 TaxID=1077974 RepID=H0QXC4_9ACTN
MPPKTTDIadTDIEPEAVADETASSARRVVAAYATDADECRMLFSMLGIAPGEAN-
>UniRef100_H5UJI9 Uncharacterized protein n=5 Tax=Terrabacteria group TaxID=1783272 RepID=H5UJI9_9ACTN
MPAKTTDIADEELEPVADETANSARRVVAAYATDADECRMLFAMLGIAPGENA-
>UniRef100_K0V2K9 Uncharacterized protein n=2 Tax=Mycobacteriaceae TaxID=1762 RepID=K0V2K9_MYCVA
MPAKPDPAEIGDVEPIADVTERQARRVVAAYATDADECRVFLSMLGIGPAKLA-
>UniRef100_M0QPI3 Uncharacterized protein n=2 Tax=Gordonia soli TaxID=320799 RepID=M0QPI3_9ACTN
MPPKTTDItDDEDLEPVTDETAVSARRVVATYATDADECRMLLSMLGIAPVENA-
>UniRef100_M3VBY7 Uncharacterized protein n=1 Tax=Gordonia malaquae NBRC 108250 TaxID=1223542 RepID=M3VBY7_9ACTN
MPAKTEDIAEDDLTPVADETAISARRVVATYAADADECRMLLSMLGLATDESA-
>UniRef100_R7WKD6 Uncharacterized protein n=1 Tax=Rhodococcus rhodnii LMG 5362 TaxID=1273125 RepID=R7WKD6_9NOCA
MAAQTADNEISDVEPVTDETATRAQRVVAAYASDADDCRMLLSMLGIGPAAKA-
>UniRef100_UPI000299E7CF hypothetical protein n=1 Tax=Dietzia alimentaria TaxID=665550 RepID=UPI000299E7CF
TAAASPEPAIDELEPVADETAFQARRIVASYAADAEECRMLLDMLGVGPEPQE-
>UniRef100_UPI0003093927 hypothetical protein n=1 Tax=Mycolicibacter kumamotonensis TaxID=354243 RepID=UPI0003093927
MPAKSEHADIDDVEPLADSTARQARRVVAAYAEDADECRVFLSMLGIGPANTE-
>UniRef100_UPI00040A02B0 hypothetical protein n=1 Tax=Mycobacterium sp. URHD0025 TaxID=1298864 RepID=UPI00040A02B0
MPAKTETAEIDDVEPLADSTASQARRVVATYATDADECRMFLSMLGIGPSKTE-
>UniRef100_UPI0004BAF6D5 hypothetical protein n=1 Tax=Nocardia sp. BMG51109 TaxID=1056816 RepID=UPI0004BAF6D5
MMAAKGANDIAddDLEPLADETARQAQRVVAAYASDADECRMLLSMLGIGPNTRT-
>UniRef100_UPI0008A89AAA hypothetical protein n=1 Tax=Mycobacteriaceae TaxID=1762 RepID=UPI0008A89AAA
MPAKTDPAAIDELEPLADETAHQAQRVVAAYANDADECRMLLAMLGIGPTKVD-
>UniRef100_UPI000A56ECC7 hypothetical protein n=1 Tax=Mycobacterium sp. GA-1285 TaxID=1772282 RepID=UPI000A56ECC7
MPAKSDPAELGDVEPLADSTARQARRVVAAYAKDAEECRMFLSMLGIGPSKLE-
>UniRef100_UPI000A5C3428 hypothetical protein n=1 Tax=Mycolicibacillus koreensis TaxID=1069220 RepID=UPI000A5C3428
MAAKSDSSELGEVEPLADTTERQARRVVAAYATDADECRVFLSMLGIGPAKIE-
>UniRef100_UPI000A98A606 hypothetical protein n=1 Tax=Mycobacterium kyorinense TaxID=487514 RepID=UPI000A98A606
MPAKSDTAEIGDVEPLADSTARQARRVVAAYANDADECRIFLSMLGIGPAKTE-
>UniRef100_UPI000AB3E766 hypothetical protein n=1 Tax=Mycolicibacterium fortuitum TaxID=1766 RepID=UPI000AB3E766
MPAKTDTAEIDDVEPLAESTARQARRVVATYATDADECRMFLSMLGIGPSKTE-
>UniRef100_UPI000BFF19BF hypothetical protein n=1 Tax=Mycobacterium sp. CECT 8779 TaxID=2034511 RepID=UPI000BFF19BF
MPAKSDPADLGEVEPLADSTASQARRVVAAYANDADECRVFLSMLGIAPSKNE-
>UniRef100_UPI000D6A7A06 hypothetical protein n=1 Tax=Mycolicibacter senuensis TaxID=386913 RepID=UPI000D6A7A06
MPAKSEHADIDDVEPLADSTERQARRVVAAYAEDADECRVFLSMLGIGPANTE-
>UniRef100_UPI000D6C8D16 hypothetical protein n=1 Tax=Mycolicibacterium fallax TaxID=1793 RepID=UPI000D6C8D16
MPAKTDSD-LDDVQPLGDDTAIQASRVVAAYATDADECRVFLSMLGIDPAKPE-
>UniRef100_UPI00123C4E0D hypothetical protein n=1 Tax=Nocardia sp. CICC 11023 TaxID=2545717 RepID=UPI00123C4E0D
MAAKGSANDIAddDLEPLADETARQAQRVVAAYAEDADECRMLLSMLGIAPSARA-
>UniRef100_UPI0012E74B8C hypothetical protein n=1 Tax=Gordonia sp. 852002-10350_SCH5691597 TaxID=1834085 RepID=UPI0012E74B8C
MPPKTTDIADEELEPVADETASSARRVVAAYATDADECRILLAMLGIAPGENA-
>UniRef100_V8CZV6 Uncharacterized protein n=3 Tax=Williamsia TaxID=85043 RepID=V8CZV6_9NOCA
MPAKTSDKtDLAdeDLEPVADETANSARRVVAAYATDADECRMLFGMLGIAPGEA--
>UniRef100_W5T8V3 Uncharacterized protein n=1 Tax=Nocardia nova SH22a TaxID=1415166 RepID=W5T8V3_9NOCA
MAAKSANDiADDDLEPLADETARQAQRVVAAYATDADECRMLLSMLGIGPSTRG-
>UniRef100_X8C7S9 Uncharacterized protein n=4 Tax=Mycobacterium xenopi TaxID=1789 RepID=X8C7S9_MYCXE
MPTKSDPGEIGDVEPLTDSTASQARRVVAAYANDADECRMFLSMLGIAPTKHE-
>UniRef100_X8F450 Uncharacterized protein n=1 Tax=Mycobacterium ulcerans str. Harvey TaxID=1299332 RepID=X8F450_MYCUL
MPTKTDHGDIGDVEPLADSTANQARRVVAAYANDADECRVLLSMLGIGPAKPE-
>UniRef100_A0A0B8NQY5 Uncharacterized protein n=1 Tax=Nocardia seriolae TaxID=37332 RepID=A0A0B8NQY5_9NOCA
MAAKTGANDIAddDLEPLADETARQAQRVVAAYATGADECRMLLSMLGIAPtrGE---
>UniRef100_A0A0N0UML1 Uncharacterized protein n=1 Tax=Gordonia sp. NB4-1Y TaxID=1241906 RepID=A0A0N0UML1_9ACTN
MAA--KTTDIAdeELKPVADETANSARRVVAAYATDAEECRMLLAMLGIAPGEN--
>UniRef100_A0A1C2B312 Uncharacterized protein n=3 Tax=Corynebacteriales TaxID=85007 RepID=A0A1C2B312_NOCFR
MPAkTTDATDITddELEPVADETANSARRVVAAYATDADECRMLFAMLGIAPGEN--
>UniRef100_A0A1V4QC02 Uncharacterized protein n=1 Tax=Gordonia sp. i37 TaxID=1961707 RepID=A0A1V4QC02_9ACTN
MAA-AKTTDIAdeELEPVADETAISARRVVAAYATDADECRMLLAMLGIAPGEN--
>UniRef100_A0A498QEX9 Uncharacterized protein n=2 Tax=Mycobacterium innocens TaxID=2341083 RepID=A0A498QEX9_9MYCO
MPTKTDHGDIGd-VEPVADSTASQARRVVAAYATDADECRIFLSMLGIGPakLES--
>UniRef100_UPI0005843D72 hypothetical protein n=1 Tax=Nocardia araoensis TaxID=228600 RepID=UPI0005843D72
MAAKGSASDIAddDLEPLADETARQAQRVVAAYAEDADECRMLLSMLGIGPnarGE---
>UniRef100_UPI000587445B hypothetical protein n=1 Tax=Gordonia rubripertincta TaxID=36822 RepID=UPI000587445B
MPA--KTTDIAdeELEPVADETANSARRVVAAYATDADECRMLLAMLGIAPGEN--
>UniRef100_A0A2V0N2H0 Uncharacterized protein n=1 Tax=Mycobacterium sp. MFM001 TaxID=2049453 RepID=A0A2V0N2H0_9MYCO
MPAKSDPAEIGDVEPLADSTARQARRVVAAYANDADECRIFLSMLGIGPAKNE-
>UniRef100_A0A100I8R9 Uncharacterized protein n=1 Tax=Mycobacterium pseudoshottsii JCM 15466 TaxID=1136880 RepID=A0A100I8R9_9MYCO
------------MEPLADSTANQARRVVAAYANDADECRVFLSMLGIGPAKPE-
>UniRef100_X7XSF4 Uncharacterized protein n=1 Tax=Mycobacterium kansasii 824 TaxID=1299328 RepID=X7XSF4_MYCKA
------------MEPVADSTASQARRVVAAYANDADECRIFLSMLGIGPAKLE-
>UniRef100_A0A098BR76 Uncharacterized protein n=2 Tax=Rhodococcus ruber TaxID=1830 RepID=A0A098BR76_9NOCA
MAADAtTENDIPdeELEPVADETARQAQRVVAAYAEDADECRMLLSMLGIGPNPK--
>UniRef100_A0A0B1RK75 Uncharacterized protein n=12 Tax=Rhodococcus TaxID=1661425 RepID=A0A0B1RK75_9NOCA
MAADPtTANDIAdeDLEPVADETARQAQRVVAAYAENADECRMLLSMLGIGPSDK--
>UniRef100_A0A0K2YRC3 Uncharacterized protein n=1 Tax=Rhodococcus sp. RD6.2 TaxID=260936 RepID=A0A0K2YRC3_9NOCA
MATKTtdTENDIPdeELEPVADETARQAQRVVAAYAADADECRMLLSMLGIGPSAK--
>UniRef100_A0A177YHB2 Uncharacterized protein n=1 Tax=Rhodococcus kyotonensis TaxID=398843 RepID=A0A177YHB2_9NOCA
MAAKTtTDNDIAdeDIEPLADETAVQAQRVVAAYANDADECRMLLSMLGIEPTAK--
>UniRef100_A0A1G8B8L9 Uncharacterized protein n=1 Tax=Rhodococcus triatomae TaxID=300028 RepID=A0A1G8B8L9_9NOCA
MVTKTtADNDIAdeELEPVADETARQAQRVVAAYAADADECRMLLSMLGIGPTNK--
>UniRef100_A0A1X0UCL9 Uncharacterized protein n=1 Tax=Rhodococcus sp. 1168 TaxID=2018041 RepID=A0A1X0UCL9_9NOCA
MAANTtTDKDIAddEIVPLADETASQAQRVVAAYALDADECRMLFSMLGIEPAAK--
>UniRef100_M2XBD8 Uncharacterized protein n=1 Tax=Rhodococcus triatomae BKS 15-14 TaxID=1278078 RepID=M2XBD8_9NOCA
MATTKtatdnaTDNDIPdeDLEPVTDETARQAQRVVAAYAADADECRMLLSMLGIGPSGK--
>UniRef100_UPI0009333136 hypothetical protein n=1 Tax=Rhodococcus yunnanensis TaxID=278209 RepID=UPI0009333136
MAAKTtTDNDIAddDIEPLADETASQAQRVVAAYATDADECRMLLAMLGIQPTAK--
>UniRef100_A0A1A0L0G5 Uncharacterized protein n=3 Tax=Nocardia TaxID=1817 RepID=A0A1A0L0G5_9NOCA
--------ADDDLEPLADETARQAQRVVAAYANDADECRMLLSMLGIGPSAR--
>UniRef100_UPI000462F79C hypothetical protein n=1 Tax=Tomitella biformata TaxID=630403 RepID=UPI000462F79C
--------EGEEILPPEEVTIIQAQRVVASFAEDADECRMLFSMLGIGPTTP--
>UniRef100_UPI00055BF8C5 hypothetical protein n=1 Tax=Rhodococcus sp. UNC23MFCrub1.1 TaxID=1449068 RepID=UPI00055BF8C5
--------ADEEIETLSDETARMARRVVAAYATDADECRMLLSMLGINPPVR--
>UniRef100_UPI00129AFD48 hypothetical protein n=1 Tax=Nocardia sp. SYP-A9097 TaxID=2663237 RepID=UPI00129AFD48
--------ADDDLEPLADETARQAQRVVAAYATDADECRMLLSMLGIGPNTR--
>UniRef100_D6ZDV9 Uncharacterized protein n=1 Tax=Segniliparus rotundus (strain ATCC BAA-972 / CDC 1076 / CIP 108378 / DSM 44985 / JCM 13578) TaxID=640132 RepID=D6ZDV9_SEGRD
MPTKESNVlpeeELDldeDIEPLPDETALQARRVVAAYAQDVDECRTLLAMLGIGPTQR--
>UniRef100_E5XUU9 Uncharacterized protein n=1 Tax=Segniliparus rugosus ATCC BAA-974 TaxID=679197 RepID=E5XUU9_9ACTN
MPTKEPDVvsegDLDldeELEPLADETALQARRVVAAYAKDVDECRTLLAMLGIGPTQR--
>UniRef100_L7L6Z4 Uncharacterized protein n=1 Tax=Gordonia hirsuta DSM 44140 = NBRC 16056 TaxID=1121927 RepID=L7L6Z4_9ACTN
MPPKTTDVveeeDLD---TLADETALAARRVVAAYATDAEECVMLFNMLGIAPEDD--
>UniRef100_A0A173LLT7 Uncharacterized protein n=1 Tax=Dietzia timorensis TaxID=499555 RepID=A0A173LLT7_9ACTN
--------NDDDLEPVADETADRARLVVTAHSADADEATMLLNMLGIGPDSS--
>UniRef100_UPI000FDAED90 hypothetical protein n=1 Tax=Rhodococcus sp. X156 TaxID=2499145 RepID=UPI000FDAED90
--------EDGEVvETVTQETARKAQRVIAAHSNDTAECIMLLDMLGVGPHSN--
>UniRef100_A0A1G8DLZ2 Uncharacterized protein n=1 Tax=Rhodococcus triatomae TaxID=300028 RepID=A0A1G8DLZ2_9NOCA
-----------DVELDTDQ-VRKAQRIVALHSTDVDDCRMLLSMLGID------
>UniRef100_A0A3G9MDB4 Uncharacterized protein n=5 Tax=Rhodococcus TaxID=1661425 RepID=A0A3G9MDB4_RHOOP
-----------DDELDAGQ-VWRAQRVVAAQSLDAEDCRMLLSMLGIA------
>UniRef100_R7WR07 Uncharacterized protein n=1 Tax=Rhodococcus rhodnii LMG 5362 TaxID=1273125 RepID=R7WR07_9NOCA
----------TDVELDTDQ-VRKAQRVVALHSNGTDDCRMLLSMLGIGD-----
>UniRef100_A0A1Q9LFW8 Uncharacterized protein n=1 Tax=Actinokineospora bangkokensis TaxID=1193682 RepID=A0A1Q9LFW8_9PSEU
---------------LSAEVRRRAARTVASVAVDADECAQLLDMLGLAPQE---
>UniRef100_A0A317S3B5 Uncharacterized protein n=1 Tax=Actinokineospora mzabensis TaxID=1470177 RepID=A0A317S3B5_9PSEU
---------------LSAEVRRRAARTVASVATDARECAELLSMLGLAPNE---
>UniRef100_A0A421B7I4 Uncharacterized protein n=1 Tax=Actinokineospora cianjurensis TaxID=585224 RepID=A0A421B7I4_9PSEU
---------------VPEDKQRRAARVVAGIAADAAECAMLLDMLGLSAEI---
>UniRef100_UPI00041ED8F8 hypothetical protein n=1 Tax=Actinokineospora inagensis TaxID=103730 RepID=UPI00041ED8F8
---------------IPTDHRHRATRVVAATATDAADCALLLDMLGLTPES---
>UniRef100_UPI0012EAE97A hypothetical protein n=1 Tax=Actinokineospora sp. TRM65233 TaxID=2654637 RepID=UPI0012EAE97A
---------------LSSAVRRKAARTIASVAVDADECAELLAMLGLAPEE---
>UniRef100_A0A096AU89 Histone n=1 Tax=Corynebacterium tuscaniense DNF00037 TaxID=1401064 RepID=A0A096AU89_9CORY
MPPKITDSrpNPDAVHAVEEQTAAGARSVVATYAEDLTDGVTLMCMLGVEPEG---
>UniRef100_A0A097II49 Uncharacterized protein n=1 Tax=Corynebacterium doosanense CAU 212 = DSM 45436 TaxID=558173 RepID=A0A097II49_9CORY
MPPKVHDTrpSAEEIEAIETETAVNARRIVATYAEDYFDGVTLMCMLGVEPEG---
>UniRef100_A0A0B5DAQ6 Uncharacterized protein n=1 Tax=Corynebacterium humireducens NBRC 106098 = DSM 45392 TaxID=1223515 RepID=A0A0B5DAQ6_9CORY
MPPKVTDTrpTPEALHAVEEETAASARRIVATYAQDFMDGVTLMCMLGVEPKG---
>UniRef100_A0A0B6TVV2 Uncharacterized protein n=1 Tax=Corynebacterium marinum DSM 44953 TaxID=1224162 RepID=A0A0B6TVV2_9CORY
MPPKVTDTrpTPEALHAVEEETAASARRIVATYSQDFLDGVTLMCMLGVEPKG---
>UniRef100_A0A0F6QY34 Uncharacterized protein n=1 Tax=Corynebacterium camporealensis TaxID=161896 RepID=A0A0F6QY34_9CORY
MPPKITDTqpQADQTHAVEEETARSARRIVATYAEDFLDGVTLMSMLGVEPDG---
>UniRef100_A0A0F6TCF7 Uncharacterized protein n=1 Tax=Corynebacterium kutscheri TaxID=35755 RepID=A0A0F6TCF7_9CORY
MPPKVTDTrttSADALHAVEAETAAAARQIVAAYSENFFDAVTLMCMLGVEPEG---
>UniRef100_A0A0G3GYK2 Uncharacterized protein n=1 Tax=Corynebacterium epidermidicanis TaxID=1050174 RepID=A0A0G3GYK2_9CORY
MPPKVTDTrtaSAEALHAVEAETALAARRIVATYSHDFLDAVTLSCMLGVEPEG---
>UniRef100_A0A0G3H512 Uncharacterized protein n=1 Tax=Corynebacterium mustelae TaxID=571915 RepID=A0A0G3H512_9CORY
MPPKVTDTrnPAESLHAVEAETAAAARRVVASYAEDFFDGVTLMCMLGVEPEG---
>UniRef100_A0A0G3H8M0 Uncharacterized protein n=1 Tax=Corynebacterium testudinoris TaxID=136857 RepID=A0A0G3H8M0_9CORY
MPPKVTDTrpTPEAMHAVEEETAAGARRIVATYSTDFLDGVTLMCMLGVEPKG---
>UniRef100_A0A0K1REU4 Histone n=2 Tax=Corynebacterium TaxID=1716 RepID=A0A0K1REU4_9CORY
MPPKITDSrpAPDAVLEMEEQTAAGARRIVATYAEDFFDGVTLMSMLGVEPKG---
>UniRef100_A0A133Z3T3 Histone n=1 Tax=Corynebacterium kroppenstedtii TaxID=161879 RepID=A0A133Z3T3_9CORY
MPPKVTDKratNAESLHAVEEETAIAAQRIVATYAEDFFDYTTLTSMLGVEPKG---
>UniRef100_A0A133ZH58 Uncharacterized protein n=2 Tax=Corynebacterium TaxID=1716 RepID=A0A133ZH58_9CORY
MPPKVTDVqpSADNSHVLEEETARAARRIVATYAEDFLDGVTLMSMLGVEPKG---
>UniRef100_A0A1E7PPJ1 Uncharacterized protein n=1 Tax=Corynebacterium sp. BCW_4722 TaxID=1972128 RepID=A0A1E7PPJ1_9CORY
MPPKITDSrpSAEATHAVEEQTASGARRIVATYAEDFLDGVTLMSMLGVAPKG---
>UniRef100_A0A1F1L2H8 Uncharacterized protein n=1 Tax=Corynebacterium sp. HMSC04H06 TaxID=1581050 RepID=A0A1F1L2H8_9CORY
MPPKVTDTqpNVEQMNAVEEETAAAARRVVATYAEDFLDGVTLMSMLGVEPDG---
>UniRef100_A0A1H1L8M0 Uncharacterized protein n=1 Tax=Corynebacterium timonense TaxID=441500 RepID=A0A1H1L8M0_9CORY
MPPKITDSrpAPDAAHTVEEQTASGARRIVATYAEDFFDGVTLMSMLGVEPKG---
>UniRef100_A0A1I2T970 Uncharacterized protein n=1 Tax=Corynebacterium spheniscorum TaxID=185761 RepID=A0A1I2T970_9CORY
MPPKVTDTrpSAESLHAVEAETASAARRIVATYADDLMDGVTLMCMLGVEPEG---
>UniRef100_A0A1J5VLU7 Uncharacterized protein n=1 Tax=Corynebacterium sp. NML130628 TaxID=1906333 RepID=A0A1J5VLU7_9CORY
MPPKITDSrpSPEALHALEEQTASGARRIVATYAEDFFDGVTLMSMLGVEPQG---
>UniRef100_A0A1L6D2B5 Uncharacterized protein n=3 Tax=Corynebacterium pseudotuberculosis TaxID=1719 RepID=A0A1L6D2B5_CORPS
MPPKVTDTrtnSAESLHAVEAETAAAARRIIAGYAKDFFDGVTLMCMLGVEPEG---
>UniRef100_A0A1L7CHY4 Uncharacterized protein n=1 Tax=Corynebacterium aquilae DSM 44791 TaxID=1431546 RepID=A0A1L7CHY4_9CORY
MPPKVTDTrnnPAESLHAVAEETAAAARRIVATYSDDFFDFATLACMLGVELKD---
>UniRef100_A0A1L7CP41 Uncharacterized protein n=1 Tax=Corynebacterium flavescens TaxID=28028 RepID=A0A1L7CP41_CORFL
MPPKVTDTqpNADQTHAVEEETALAARRIVATYARDFLDGVTLMSMLGVSPEG---
>UniRef100_A0A1L7CUR3 Uncharacterized protein n=1 Tax=Corynebacterium frankenforstense DSM 45800 TaxID=1437875 RepID=A0A1L7CUR3_9CORY
MPPKVTENrpSPESLHKVEEETAASARGVVASYAEDVVDGVTLMCMLGVEPEG---
>UniRef100_A0A1L7D019 Uncharacterized protein n=1 Tax=Corynebacterium sphenisci DSM 44792 TaxID=1437874 RepID=A0A1L7D019_9CORY
MPPKVTDTrtaQNEALVKVEERTAAGARKIVASLAEDFHDCVTLMCMLGVEPEG---
>UniRef100_A0A1L7D194 Uncharacterized protein n=1 Tax=Corynebacterium phocae TaxID=161895 RepID=A0A1L7D194_9CORY
MPPKVTDIqpNADQTQAVEEETAIAARRIVSTYAQDFLDGVTLMSMLGVEPEG---
>UniRef100_A0A1N7J656 Uncharacterized protein n=1 Tax=Corynebacterium appendicis CIP 107643 TaxID=1161099 RepID=A0A1N7J656_9CORY
MPPKITDSrpNPDAaVHTVEEQTASGARRIVATYAEDLVDGVTLMCMLGIEPRG---
>UniRef100_A0A1Q2HYX7 Uncharacterized protein n=1 Tax=Corynebacterium glaucum TaxID=187491 RepID=A0A1Q2HYX7_9CORY
MPPKITDSrpASDAVIEMEEQTASGARRIVATYAEDFHDGVTLMSMLGVEPKG---
>UniRef100_A0A1V2C288 Uncharacterized protein n=1 Tax=Corynebacterium amycolatum TaxID=43765 RepID=A0A1V2C288_CORAY
MPPKVTDTrtaQNEALHKVEEKTAAGARRIVATFAEDFYDAVTLMCMLGVEKEG---
>UniRef100_A0A269PBJ0 Uncharacterized protein n=1 Tax=Corynebacterium hadale TaxID=2026255 RepID=A0A269PBJ0_9CORY
MPPKITDSrpSPEAINEMEEQTASGARRIVATYAEDFFDGVTLMSMLGVEPKG---
>UniRef100_A0A2A9DNU4 Uncharacterized protein n=1 Tax=Corynebacterium renale TaxID=1724 RepID=A0A2A9DNU4_9CORY
MPPKISESrpSPETIQQLEAETAHAARRIVATYAEDQLDGAILMSMLGVEPEG---
>UniRef100_A0A2S9Z2C5 Uncharacterized protein n=1 Tax=Corynebacterium sp. 13CS0277 TaxID=2071994 RepID=A0A2S9Z2C5_9CORY
MPPKVTDTrnnSAESLHAVAEETAAAARRIVATYSDDFFDFATLACMLGVELKD---
>UniRef100_A0A2U1T5S6 Histone n=1 Tax=Corynebacterium sp. 2189 TaxID=2173852 RepID=A0A2U1T5S6_9CORY
VPPKVQDTrpNAEEIEAIESETAGNARQIVSTYAEDFFDGVTLMCMLGIEPEG---
>UniRef100_A0A2V4AN22 Uncharacterized protein n=2 Tax=Corynebacterium striatum TaxID=43770 RepID=A0A2V4AN22_CORST
MPPKVTDTqpAADQTNAVEEETARAARRIVATYAEDFLDGVTLMSMLGVEPEG---
>UniRef100_A0A2Z3YRN9 Uncharacterized protein n=1 Tax=Corynebacterium provencense TaxID=1737425 RepID=A0A2Z3YRN9_9CORY
MPPKVTDSqttSAESLHTVESETASAARRIVATYSTDNLDAATLMCMLGVEPEG---
>UniRef100_A0A3D4T1R4 Uncharacterized protein n=1 Tax=Corynebacterium nuruki TaxID=1032851 RepID=A0A3D4T1R4_9CORY
MPPKVTDSqttSAESLHAVEEGTAVAAQRIVATYARDFLDATTLMSMLGVEPEG---
>UniRef100_A0A3G6IX13 Uncharacterized protein n=1 Tax=Corynebacterium pseudopelargi TaxID=2080757 RepID=A0A3G6IX13_9CORY
MPPKVTDTrntSAEALHAVEAETAAAARRVVANYAEDFFDGVTLMCMLGVEPEG---
>UniRef100_A0A3G6J436 Uncharacterized protein n=1 Tax=Corynebacterium choanis TaxID=1862358 RepID=A0A3G6J436_9CORY
MPPKATDTnspNAESLHSINAPTAAAARRVVATYAEDLFESATMMSMLGVEPEE---
>UniRef100_A0A3M0GCH9 Uncharacterized protein n=1 Tax=Corynebacterium macginleyi TaxID=38290 RepID=A0A3M0GCH9_9CORY
MPPKVQDThpQAEQDIALAEETARAARRVVATYSQDFLDGVTLMSMLGVEPKG---
>UniRef100_A0A3S0AXF4 Uncharacterized protein n=1 Tax=Corynebacterium sp. YIM 101343 TaxID=1859290 RepID=A0A3S0AXF4_9CORY
MPPKVTDTrpTPEALHAVEEETAASARRIVATYSQDFMDGVTLMCMLGVEPKG---
>UniRef100_A0A3S7LQ33 Uncharacterized protein n=1 Tax=Corynebacterium diphtheriae TaxID=1717 RepID=A0A3S7LQ33_CORDP
MPPKVTDThtnSAESLHAVEAETAAAARRIVAGYATDFFDGVTLMCMLGVEPEG---
>UniRef100_A0A418Q631 Uncharacterized protein n=1 Tax=Corynebacterium falsenii TaxID=108486 RepID=A0A418Q631_9CORY
MPPKVTDNrsaNNESLHAVEAETAAAAQRIVATYSEDFLDAATLMCMLGVEPEG---
>UniRef100_A0A433IYQ7 Histone n=1 Tax=Corynebacterium pseudodiphtheriticum TaxID=37637 RepID=A0A433IYQ7_9CORY
MPPKVTDKhpEVEQEQAVEEQTASAARRIVATYAEDFMDGVTLMCMLGVEPEG---
>UniRef100_A0A4P7QHL6 Uncharacterized protein n=1 Tax=Corynebacterium endometrii TaxID=2488819 RepID=A0A4P7QHL6_9CORY
MPPKVTDTqpVAENAHALEEKTALDAQRVVATYAQDFLDGVTLMCMLGVEPEG---
>UniRef100_A0A4T2AT27 Histone n=1 Tax=Paracoccus sp. JC 501 TaxID=2498559 RepID=A0A4T2AT27_9RHOB
MPPKITDSrpSPEAIHAVEEQTAADARRIVATYADDFFDGVTLMSMLGVEPQG---
>UniRef100_A0A553EWP1 Uncharacterized protein n=1 Tax=Corynebacterium aurimucosum TaxID=169292 RepID=A0A553EWP1_9CORY
MPPKVTDTqpAADQTHAVEEETARSARRVVATYAEDFLDGVTLMSMLGVEPEG---
>UniRef100_A0A5B8NRQ0 Uncharacterized protein n=1 Tax=Corynebacterium sp. sy039 TaxID=2599641 RepID=A0A5B8NRQ0_9CORY
MPPKVTDTraaSAETLHAVEAETAAAARRIVATYAEDFFDGVTLMCMLGVEPEG---
>UniRef100_A0A5C4U348 Uncharacterized protein n=1 Tax=Corynebacterium tapiri TaxID=1448266 RepID=A0A5C4U348_9CORY
MPPKVHDTrpSAEEIEAIESETASNARRIVSTYAEDYFDAVTLMCMLGVEPTG---
>UniRef100_A0A5C5UI29 Uncharacterized protein n=1 Tax=Corynebacterium canis TaxID=679663 RepID=A0A5C5UI29_9CORY
MPPKVTDTrntNAESLHAVEEETAEAARRIVATYSTDFFDCATLMCMLGVEPEG---
>UniRef100_A0A5J6Z635 Uncharacterized protein n=1 Tax=Corynebacterium sp. LMM 1652 TaxID=2653045 RepID=A0A5J6Z635_9CORY
MPPKVTDNrsaNTESLHAVEAETAEAAQRIVATYSEDFLDAVTLMSMLGVEPEG---
>UniRef100_B1VIN3 Uncharacterized protein n=1 Tax=Corynebacterium urealyticum (strain ATCC 43042 / DSM 7109) TaxID=504474 RepID=B1VIN3_CORU7
VPPKVTDNrpAsAESLHAVPVETALAAQRIVATYAEDFLDGVTLMSMLGVEPDG---
>UniRef100_C0XP90 Uncharacterized protein n=1 Tax=Corynebacterium lipophiloflavum (strain DSM 44291 / CCUG 37336) TaxID=525263 RepID=C0XP90_CORLD
VPPKITDSrpSPEAIHAVEEQTAAGARRIVGTYAEDFFDGVTLMSMLGVEPQG---
>UniRef100_C2GEI7 Uncharacterized protein n=1 Tax=Corynebacterium glucuronolyticum ATCC 51866 TaxID=548478 RepID=C2GEI7_9CORY
VAFRTSRDreaEAEAQQQLEEETATAARRVVASYSEDYHDAVMLSSMLGITPDG---
>UniRef100_C6RCE0 Uncharacterized protein n=1 Tax=Corynebacterium tuberculostearicum SK141 TaxID=553206 RepID=C6RCE0_9CORY
MPPKVQDThpQADQNHALEEETSRAARRIVATYAQDFLDGVTLMSMLGVEPKG---
>UniRef100_D7WA20 Uncharacterized protein n=1 Tax=Corynebacterium genitalium ATCC 33030 TaxID=585529 RepID=D7WA20_9CORY
MPPKITDSrpNPDAVHTVEEQTASGARKVVATYSENLVDGVTLMCMLGIEPEG---
>UniRef100_F8E2G0 Uncharacterized protein n=1 Tax=Corynebacterium resistens (strain DSM 45100 / JCM 12819 / GTC 2026) TaxID=662755 RepID=F8E2G0_CORRG
MPPKVTDNrsnNSESLHAVEAETAAAAQRIVATFSEDFLDAATLMCMLGVEPEG---
>UniRef100_G0HC23 Uncharacterized protein n=1 Tax=Corynebacterium variabile (strain DSM 44702 / JCM 12073 / NCIMB 30131) TaxID=858619 RepID=G0HC23_CORVD
MPPKVTDNqttSAESLHTVEGDTAAAAQRIVATYAKDHLDAATLMCMLGVEPEG---
>UniRef100_I7LCA8 Uncharacterized protein n=1 Tax=Corynebacterium otitidis ATCC 51513 TaxID=883169 RepID=I7LCA8_9CORY
MPPKVTDTrpANESNHKVEAETAAAARRVVASYAESTLDGVTLMCMLGIEPNG---
>UniRef100_M1NV83 Uncharacterized protein n=1 Tax=Corynebacterium halotolerans YIM 70093 = DSM 44683 TaxID=1121362 RepID=M1NV83_9CORY
MPPKVTDTrpTAEALHAVEEETALGARRIVATYSQDFLDGVTLMCMLGVEPEG---
>UniRef100_M1UVS5 Uncharacterized protein n=1 Tax=Corynebacterium callunae DSM 20147 TaxID=1121353 RepID=M1UVS5_9CORY
MPAKITDTrpTPESLHAVEEETAAGARRIVATYSKDFFDGVTLMCMLGVEPQG---
>UniRef100_Q8FMJ7 Uncharacterized protein n=1 Tax=Corynebacterium efficiens (strain DSM 44549 / YS-314 / AJ 12310 / JCM 11189 / NBRC 100395) TaxID=196164 RepID=Q8FMJ7_COREF
MPAKITDTrpTPETLHAVEEETAAGARRIVATYSKDFFDGVTLMCMLGVEPAG---
>UniRef100_S4XBX5 Uncharacterized protein n=1 Tax=Corynebacterium terpenotabidum Y-11 TaxID=1200352 RepID=S4XBX5_9CORY
MPPKVTENqttSAESLHTVESETAAAAQRIVASYATDNLDAATLMCMLGVEPEG---
>UniRef100_S5SX50 Uncharacterized protein n=1 Tax=Corynebacterium maris DSM 45190 TaxID=1224163 RepID=S5SX50_9CORY
VPPKVHDTrpSPEEIEAIEAETARNARAVVATFAEDYLDGVTLMSMLGVEPEG---
>UniRef100_U3GWW7 Uncharacterized protein n=1 Tax=Corynebacterium argentoratense DSM 44202 TaxID=1348662 RepID=U3GWW7_9CORY
MPPKVTDTrsnAAESLHAVETATADAARRIVATYSENFLDFATLACMLGVEPQG---
>UniRef100_UPI0002EC38CB hypothetical protein n=1 Tax=Corynebacterium matruchotii TaxID=43768 RepID=UPI0002EC38CB
MPPKVTDTrsPAEPLHAVEEETAAAARKVVASYAENFFDGVTLMCMLGVEPAG---
>UniRef100_UPI00035FCFC0 hypothetical protein n=1 Tax=Corynebacterium ulceribovis TaxID=487732 RepID=UPI00035FCFC0
MPPKVTDNranTNEALHAVEAQTAIDARKIVASYSEDFFDAVTLMCMLGVEPEG---
>UniRef100_UPI000367F042 hypothetical protein n=1 Tax=Corynebacterium mastitidis TaxID=161890 RepID=UPI000367F042
MPPKVTDTrpSAETLHRVEEETAAAARRIVASYAENMLDGVTLMSMLGVEPAG---
>UniRef100_UPI0003724AE2 hypothetical protein n=1 Tax=Corynebacterium caspium TaxID=234828 RepID=UPI0003724AE2
MPPKVTESrpAPETLHRVEEETAAAARRIVATYAEDMLDGLTLMSMLGVEPEH---
>UniRef100_UPI0003791FD0 hypothetical protein n=1 Tax=Corynebacterium capitovis TaxID=131081 RepID=UPI0003791FD0
MPPKITDSrpSPEAVHAVEEQTASGARRIVATYAEDFFDGVTLMSMLGVEPAG---
>UniRef100_UPI0003804EB5 hypothetical protein n=1 Tax=Corynebacterium pilosum TaxID=35756 RepID=UPI0003804EB5
VPPKITDSrpSPEEIHELEQETALGARRIVATYAEDLFDGVTLMSMLGVEPQG---
>UniRef100_UPI0003B36AC0 hypothetical protein n=1 Tax=Corynebacterium massiliense TaxID=441501 RepID=UPI0003B36AC0
MPPKVTDTqpAPEQAATVEKETARDARRVVATYAQDFLDGVTLMSMLGVEPDG---
>UniRef100_UPI0003F62E6F hypothetical protein n=1 Tax=Corynebacterium sputi TaxID=489915 RepID=UPI0003F62E6F
MPPKVTDTrtaQNEALVKVEEETAAGARKVVASFSDDFHDCVTLMCMLGIEPEG---
>UniRef100_UPI000475C020 hypothetical protein n=1 Tax=Corynebacterium ciconiae TaxID=227319 RepID=UPI000475C020
MPPKVTDTrstAAESLHAVEKETAEAARKIVSSYSEDFLDAVTLSCMLGIEPEG---
>UniRef100_UPI0005517FF0 hypothetical protein n=1 Tax=Corynebacterium jeikeium TaxID=38289 RepID=UPI0005517FF0
MPPKVTDNrsaNNESLHAVEAETAQAAQRIVATFSEDFLDAATLMCMLGVEPEG---
>UniRef100_UPI00058D9B21 hypothetical protein n=1 Tax=Corynebacterium durum TaxID=61592 RepID=UPI00058D9B21
MPPKVTDTrtnNAESLHAVEAETAEAARRIVATYSADFFDCATLVSMLGVEPEG---
>UniRef100_UPI00058E30FE hypothetical protein n=1 Tax=Corynebacterium pyruviciproducens TaxID=598660 RepID=UPI00058E30FE
VAFRSSRDreaEAEAQQQLEEETATAARRVVASYSEDYHDAVMLASMLGITPGG---
>UniRef100_UPI000661444D hypothetical protein n=1 Tax=Corynebacterium halotolerans TaxID=225326 RepID=UPI000661444D
MPPKVTDTrtaQNEALHQVEAETAAGARRIVATFSDDFHDCVTLMCMLGVEPEG---
>UniRef100_UPI000685281C hypothetical protein n=1 Tax=Corynebacterium lubricantis TaxID=541095 RepID=UPI000685281C
VPPKITDSrpSAEAIHEVEEQTALGARRIVATYAEDLMDGVTLMSMLGVEPEG---
>UniRef100_UPI00068A9BA9 hypothetical protein n=1 Tax=Corynebacterium atypicum TaxID=191610 RepID=UPI00068A9BA9
MPPKVTENrpSPESLHKVEKETAAAARRIVASYAEDVVDGVTLMCMLGVEPGG---
>UniRef100_UPI000782A452 hypothetical protein n=1 Tax=Corynebacterium simulans TaxID=146827 RepID=UPI000782A452
MPPKVTDTqpAADQNNAVEEETARAARRIVATYAEDFLDGVTLMSMLGVEPDG---
>UniRef100_UPI0008358E27 hypothetical protein n=1 Tax=Corynebacterium bouchesdurhonense TaxID=1720192 RepID=UPI0008358E27
MPPKITDSrpAADAVVEMEEQTAAGARRIVATYAEDFHDGVTLMSMLGVEPKG---
>UniRef100_UPI0008A55FA7 hypothetical protein n=1 Tax=Corynebacterium sp. HMSC075D04 TaxID=1739540 RepID=UPI0008A55FA7
MPPKITDSrpTAEQTHAVEEQTASGARRIVATYAEDFLDGVTLMSMLGVTPQG---
>UniRef100_UPI0009E57E85 hypothetical protein n=1 Tax=Corynebacterium uterequi TaxID=1072256 RepID=UPI0009E57E85
VPPKVHDTrpSAEEIEAVEAETALNARRIVATYAEDFFDGVTLMCMLGVEPEG---
>UniRef100_UPI000AE7F79E histone n=1 Tax=Corynebacterium mycetoides TaxID=38302 RepID=UPI000AE7F79E
MPPKITDSrpSPEAIHTVEEQTAAGARRIVATYAEDFFDGVTLMSMLGVEPKG---
>UniRef100_UPI000B816CF6 hypothetical protein n=1 Tax=Corynebacterium cystitidis TaxID=35757 RepID=UPI000B816CF6
VPPKITDSrpSPEEIHELEQETALGARRIVATYAEDLLDGVMLMSMLGVEPQG---
>UniRef100_UPI000E20448B histone n=1 Tax=Corynebacterium senegalense TaxID=2080750 RepID=UPI000E20448B
MPPKITDSrpSPEALHAVEEQTASGARRIVATYAEDFFDGVTLMSMLGVEPRG---
>UniRef100_UPI000F647AF2 hypothetical protein n=1 Tax=Corynebacterium bovis TaxID=36808 RepID=UPI000F647AF2
MPPKVTDTraaNAEALHAVEVETAEAAQRIVATYAEDFLDATTIMCMLGVEPEG---
>UniRef100_UPI0011AB7080 hypothetical protein n=1 Tax=Corynebacterium glyciniphilum TaxID=1404244 RepID=UPI0011AB7080
MPPKVSDNhttSAESLHTVEEETAKAAQRIVATYADDFLDAATLMCMLGVEPEG---
>UniRef100_UPI0011B1F879 histone n=1 Tax=Corynebacterium sp. 2185 TaxID=2173851 RepID=UPI0011B1F879
MPPKITDSrpSPDAVHTVEERTAAEARRIVATYAEDLFDGVTLMSMLGVDPKG---
>UniRef100_UPI00125CD04B hypothetical protein n=1 Tax=unclassified Corynebacterium TaxID=2624378 RepID=UPI00125CD04B
MPPKVTDNrpaNSESLHAVEAETAQAAQRIVATYSEDFLDAATLMCMLGVEPDG---
>UniRef100_UPI0012E15AC7 hypothetical protein n=1 Tax=Corynebacterium sp. 2039 TaxID=2675219 RepID=UPI0012E15AC7
MPPKVTENrpSPESLHAVEEETARAARRIVATYSQDFLDGVTLMCMLGVEPEG---
>UniRef100_UPI0012E270DB hypothetical protein n=1 Tax=Corynebacterium sp. 2019 TaxID=2675218 RepID=UPI0012E270DB
MPPKVTDTrpTPEALHAVEEKTAAAARRIVATYSQDFMDGVTLMCMLGVEPNG---
>UniRef100_UPI0012E2B6FC hypothetical protein n=1 Tax=Corynebacterium sp. 1959 TaxID=2675216 RepID=UPI0012E2B6FC
MPPKVTDTrsaAAEYMVALEEETALAARRIVATYSTDFLDAVTLACMLGVEPEG---
>UniRef100_W5XVJ0 Uncharacterized protein n=1 Tax=Corynebacterium casei LMG S-19264 TaxID=1285583 RepID=W5XVJ0_9CORY
MPPKVTDTqpAAEQMHAVEEETARSARRVVATYAQDFLDGVTLMSMLGVEPEG---
>UniRef100_W5Y2W1 Uncharacterized protein n=1 Tax=Corynebacterium vitaeruminis DSM 20294 TaxID=1224164 RepID=W5Y2W1_9CORY
MPPKVTDTrttSAEALHAVEAETGAAARRIVATYAEDFFDGVTLMCMLGVEPEG---
>UniRef100_A0A1E4NW67 Uncharacterized protein n=1 Tax=Pseudonocardia sp. SCN 73-27 TaxID=1660132 RepID=A0A1E4NW67_9PSEU
---------------------QQATRVVAGQAVDADDCRELLAMLGLT------
>UniRef100_A0A292YZ65 Uncharacterized protein n=1 Tax=Pseudonocardia sp. N23 TaxID=1987376 RepID=A0A292YZ65_9PSEU
---------------------RQAARVVAAQSADADDCRELLAMLGLK------
>UniRef100_A0A431NCA6 Uncharacterized protein n=1 Tax=Pseudonocardiaceae bacterium TaxID=1873463 RepID=A0A431NCA6_9PSEU
---------------------QQAARVVAGQATDADDCRELLAMLGLS------
>UniRef100_F4CNM7 Uncharacterized protein n=1 Tax=Pseudonocardia dioxanivorans (strain ATCC 55486 / DSM 44775 / JCM 13855 / CB1190) TaxID=675635 RepID=F4CNM7_PSEUX
---------------------RQAVRVVAAQATDADDCRELLAMLGLK------
>UniRef100_A0A231HCR9 Uncharacterized protein n=1 Tax=Nocardia cerradoensis TaxID=85688 RepID=A0A231HCR9_9NOCA
-----------DGsiEDLPAETVAAARRVVAHNATDAGDCARLLDMLGLRPKP---
>UniRef100_A0A2S6ACS9 Uncharacterized protein n=1 Tax=Nocardia nova TaxID=37330 RepID=A0A2S6ACS9_9NOCA
-----------GGAEVSALDSYRARLTVARHATDSADCAELLDMLGLGGEP---
>UniRef100_UPI00082EAC57 hypothetical protein n=1 Tax=Nocardia vaccinii TaxID=1822 RepID=UPI00082EAC57
-----------EVPRLDAKTVTAARLTVATHALDAADCADLLDMLGLRQEA---
>UniRef100_W5TNC6 Uncharacterized protein n=1 Tax=Nocardia nova SH22a TaxID=1415166 RepID=W5TNC6_9NOCA
-----------DTEPIAEETIRGARMTVARFATDAADCAELLDMLGIGTDP---
>UniRef100_A0A2S8IIY1 Uncharacterized protein n=1 Tax=Rhodococcus opacus TaxID=37919 RepID=A0A2S8IIY1_RHOOP
---------------LDEESVRKAQRTVAHHSIDADDCRMLLAALGIP------
>UniRef100_A0A402CIR1 Uncharacterized protein n=1 Tax=Rhodococcus wratislaviensis TaxID=44752 RepID=A0A402CIR1_9NOCA
---------------LDEDSVRNAQRTVAHHSIDADDCRMLLAALGIP------
>UniRef100_A0A507S764 Uncharacterized protein n=1 Tax=Rhodococcus sp. WS4 TaxID=1882742 RepID=A0A507S764_9NOCA
---------------LDEESVRKAQRAVASHSIDADDCRTLLSMLGIP------
>UniRef100_A0A2T7SP75 Uncharacterized protein n=1 Tax=Streptomyces scopuliridis RB72 TaxID=1440053 RepID=A0A2T7SP75_9ACTN
-------------------ETHQAALIVADRASSADDCRTLLEMLGLKPQSKR-
>UniRef100_A0A2U2Z826 Uncharacterized protein n=1 Tax=Streptomyces sp. NWU339 TaxID=2185284 RepID=A0A2U2Z826_9ACTN
-------------------SARTVLLVVAEHAQDADDCRQLLSMLGLTPSAPK-
>UniRef100_L7FH77 Uncharacterized protein n=1 Tax=Streptomyces turgidiscabies Car8 TaxID=698760 RepID=L7FH77_9ACTN
-------------------DIRKAVLTVASHARDAAECRELLAMLGVTPPKPK-
>UniRef100_UPI0004E1EBB4 hypothetical protein n=1 Tax=Streptomyces sp. NRRL F-5123 TaxID=1463856 RepID=UPI0004E1EBB4
-------------------VADPVLLAVASRATSVADCRHLLDMLGLLPTVTE-
>UniRef100_UPI00065CA76F hypothetical protein n=1 Tax=Streptomyces leeuwenhoekii TaxID=1437453 RepID=UPI00065CA76F
-------------------TTRKAMLTVASHAQDADDCRHLLDMLGLAPAKKR-
>UniRef100_A0A5E3ZY60 Uncharacterized protein n=1 Tax=Lawsonella clevelandensis TaxID=1528099 RepID=A0A5E3ZY60_9ACTN
MPPKTSDIthtNHDNYGPLEEETARRARRVVAGYAENPEESLELMNMLGVGLP----
>UniRef100_UPI00053A38B7 hypothetical protein n=1 Tax=Kitasatospora sp. MBT63 TaxID=1444768 RepID=UPI00053A38B7
--------NIESTGLVTPSVQERVRRLVASRARDRDDCQMLLEALGLAD-----
>UniRef100_UPI00053AECFC hypothetical protein n=1 Tax=Kitasatospora sp. MBT63 TaxID=1444768 RepID=UPI00053AECFC
--------SIEPAEPIAQSVQDRVRLLVASRARDPDDCQVLLEALGLAG-----
>UniRef100_UPI0011EA7129 hypothetical protein n=1 Tax=Kitasatospora sp. MBT63 TaxID=1444768 RepID=UPI0011EA7129
--------SVDRADMLASPVHERVRRLVASYARDRDDCRMLLEALGLAapE-----
>UniRef100_A0A2W6D8Y8 Uncharacterized protein n=1 Tax=Pseudonocardiales bacterium TaxID=2201155 RepID=A0A2W6D8Y8_9PSEU
-------------------WQRKAVLVVAASADSADDCRLLLSILGLDPQV---
>UniRef100_A0A522Q8I2 Uncharacterized protein n=1 Tax=Jatrophihabitans sp. TaxID=1932789 RepID=A0A522Q8I2_9ACTN
-------------------WRRRTARVVASASRDLDDCRTLLDMLGIDTEV---
>UniRef100_L8EZT6 Uncharacterized protein n=3 Tax=Streptomyces rimosus TaxID=1927 RepID=L8EZT6_STRR1
----------------AGAVRQQARLTLAGQARDAEELKMLLEMLGLHPSQ---
>UniRef100_UPI0004AB067E hypothetical protein n=1 Tax=Streptomyces monomycini TaxID=371720 RepID=UPI0004AB067E
----------------ADTVRRQARLTLAGQARDADELKMLLEMLGLHPSQ---
>UniRef100_A0A3E0GZP9 Uncharacterized protein n=1 Tax=Kutzneria buriramensis TaxID=1045776 RepID=A0A3E0GZP9_9PSEU
---------------------RQAARLVAGKSLDADDCRELLSMLGLT------
>UniRef100_A0A0C1AZD0 Uncharacterized protein n=2 Tax=Nocardia TaxID=1817 RepID=A0A0C1AZD0_9NOCA
---------------------AVAARTVASYSQNADDCQSLLAMLGLDALA---
>UniRef100_A0A0H5CU34 Uncharacterized protein n=1 Tax=Alloactinosynnema sp. L-07 TaxID=1653480 RepID=A0A0H5CU34_9PSEU
---------------------HRAARTVADHAADATDCLRLLEMLGLDPAT---
>UniRef100_A0A0H5P5Z8 Uncharacterized protein n=3 Tax=Nocardiaceae TaxID=85025 RepID=A0A0H5P5Z8_NOCFR
---------------------AVAARTVAGHAQDAADCESLLAMLGLDAQA---
>UniRef100_A0A164MI33 Uncharacterized protein n=1 Tax=Nocardia terpenica TaxID=455432 RepID=A0A164MI33_9NOCA
---------------------ALAAKTVAVYAQDAAECMELLAMLGLDLSE---
>UniRef100_A0A1G6R2U1 Uncharacterized protein n=1 Tax=Alloactinosynnema iranicum TaxID=1271860 RepID=A0A1G6R2U1_9PSEU
---------------------SKAARTVADHAADAADCLRLLEMLGLDPAA---
>UniRef100_A0A1H0DDB5 Uncharacterized protein n=1 Tax=Allokutzneria albata TaxID=211114 RepID=A0A1H0DDB5_9PSEU
---------------------GRAARTVAVHASDAEDCRQLLEMLGLAADE---
>UniRef100_A0A1H0VY86 Uncharacterized protein n=1 Tax=Alloactinosynnema album TaxID=504798 RepID=A0A1H0VY86_9PSEU
---------------------HRAARTVADHAADAADCLQLLEMLGLDPET---
>UniRef100_A0A1H3PPX9 Uncharacterized protein n=1 Tax=Amycolatopsis xylanica TaxID=589385 RepID=A0A1H3PPX9_9PSEU
---------------------GRAARTVAGHASDAIECAELLAMLGLEAAE---
>UniRef100_A0A1H9XCP8 Uncharacterized protein n=1 Tax=Actinokineospora terrae TaxID=155974 RepID=A0A1H9XCP8_9PSEU
---------------------SKAARTVADHSSDASDCLRLLDMLGLDPAD---
>UniRef100_A0A1I3US27 Uncharacterized protein n=1 Tax=Amycolatopsis sacchari TaxID=115433 RepID=A0A1I3US27_9PSEU
---------------------SRAARTVAGHSNDAAECAELLEMLGLHAEQ---
>UniRef100_A0A1Q8CXG6 Uncharacterized protein n=1 Tax=Actinophytocola xanthii TaxID=1912961 RepID=A0A1Q8CXG6_9PSEU
---------------------RKAAQTVAYHSSDPQDCANLLAMLGLDRLD---
>UniRef100_A0A1Q9LDS7 Uncharacterized protein n=1 Tax=Actinokineospora bangkokensis TaxID=1193682 RepID=A0A1Q9LDS7_9PSEU
---------------------SRATRTVADHASDAADCQFLLEMLGLDPAL---
>UniRef100_A0A229S0U4 Uncharacterized protein n=1 Tax=Amycolatopsis thailandensis TaxID=589330 RepID=A0A229S0U4_9PSEU
---------------------GRAARTVAGHASDAIDCAELLAMLGLEGVQ---
>UniRef100_A0A231HEB2 Uncharacterized protein n=1 Tax=Nocardia cerradoensis TaxID=85688 RepID=A0A231HEB2_9NOCA
---------------------ALAARAVASHSTGVDDCQALLTMLGLDAAA---
>UniRef100_A0A285LGV8 Uncharacterized protein n=1 Tax=Nocardia amikacinitolerans TaxID=756689 RepID=A0A285LGV8_9NOCA
---------------------AIAARTVAGYAHDAADCESLLAMLGLDALA---
>UniRef100_A0A291RJ54 Uncharacterized protein n=1 Tax=Nocardia terpenica TaxID=455432 RepID=A0A291RJ54_9NOCA
---------------------ALAAKTVAVYAHDAAECMELLAMLGLDLSE---
>UniRef100_A0A2S6GDZ9 Uncharacterized protein n=1 Tax=Actinokineospora auranticolor TaxID=155976 RepID=A0A2S6GDZ9_9PSEU
---------------------SKAVRTVADHAADAADCQRLLEMLGLDASL---
>UniRef100_A0A2T0SRP9 Uncharacterized protein n=1 Tax=Umezawaea tangerina TaxID=84725 RepID=A0A2T0SRP9_9PSEU
---------------------GKAARTVADHADNADDCQRLLEMLGLEALE---
>UniRef100_A0A2W4LH02 Uncharacterized protein n=1 Tax=Thermocrispum agreste TaxID=37925 RepID=A0A2W4LH02_9PSEU
---------------------GRAVLTVASHSTDANECRELLEMLGLEPSL---
>UniRef100_A0A366DE70 Uncharacterized protein n=1 Tax=Nocardia puris TaxID=208602 RepID=A0A366DE70_9NOCA
---------------------AMAARTVAGHSQNAADCESLLAMLGLDALA---
>UniRef100_A0A370HBA5 Uncharacterized protein n=1 Tax=Nocardia mexicana TaxID=279262 RepID=A0A370HBA5_9NOCA
---------------------AMAARAVASYATDADDCTSLLAMLGLDAAA---
>UniRef100_A0A370HZR8 Uncharacterized protein n=1 Tax=Nocardia pseudobrasiliensis TaxID=45979 RepID=A0A370HZR8_9NOCA
---------------------ALAARAVASHATDAEDCVCLLAMLGLDAQA---
>UniRef100_A0A378YMC6 Uncharacterized protein n=1 Tax=Nocardia otitidiscaviarum TaxID=1823 RepID=A0A378YMC6_9NOCA
---------------------ALAAKTVAVHARSAAECTELLAMLGLDLAD---
>UniRef100_A0A386ZMN7 Uncharacterized protein n=1 Tax=Nocardia sp. CFHS0054 TaxID=2382165 RepID=A0A386ZMN7_9NOCA
---------------------KLAAHTVAAHALDAADCASLLEMLGLNAGE---
>UniRef100_A0A3M2KVD4 Uncharacterized protein n=2 Tax=Nocardia stercoris TaxID=2483361 RepID=A0A3M2KVD4_9NOCA
---------------------VLAAKIVAGHSRNTADCAQLLAMLGLDLSE---
>UniRef100_A0A429CZU1 Uncharacterized protein n=2 Tax=Amycolatopsis TaxID=1813 RepID=A0A429CZU1_9PSEU
---------------------ARAARTVAGHSSGALDCAELLAMLGLEGVR---
>UniRef100_A0A4D4JEQ2 Uncharacterized protein n=1 Tax=Gandjariella thermophila TaxID=1931992 RepID=A0A4D4JEQ2_9PSEU
---------------------GRAARTVACHADDADDCANLLEMLGLDALD---
>UniRef100_A0A4R1FHX1 Uncharacterized protein n=2 Tax=Nocardia TaxID=1817 RepID=A0A4R1FHX1_9NOCA
---------------------AVAARTVASHSNDAEDCTSLLAMLGLDALA---
>UniRef100_A0A4R2JLJ3 Uncharacterized protein n=1 Tax=Actinocrispum wychmicini TaxID=1213861 RepID=A0A4R2JLJ3_9PSEU
---------------------DMATRTVTSHAIDAADCRTLLAMLGLSPTH---
>UniRef100_A0A4R7VR76 Uncharacterized protein n=1 Tax=Actinophytocola oryzae TaxID=502181 RepID=A0A4R7VR76_9PSEU
---------------------RKAARTVACHASDAQDCASLLAMLGLDQLD---
>UniRef100_A0A558BQM0 Uncharacterized protein n=1 Tax=Amycolatopsis rhizosphaerae TaxID=2053003 RepID=A0A558BQM0_9PSEU
---------------------SKAVRTVAGHSLDAVECAQLLEMLGLHAEM---
>UniRef100_A0A563EUZ4 Uncharacterized protein n=1 Tax=Lentzea sp. FXJ1.1311 TaxID=2591470 RepID=A0A563EUZ4_9PSEU
---------------------GKAARTVACHSWDAQDCADLLEMLGLTAEE---
>UniRef100_A0A5B2XTM2 Uncharacterized protein n=1 Tax=Goodfellowiella sp. AN110305 TaxID=1892852 RepID=A0A5B2XTM2_9PSEU
---------------------GRAARLVAHHASDAQDCGRLLEMLGLEAVD---
>UniRef100_A0A5N0VL71 Uncharacterized protein n=1 Tax=Amycolatopsis sp. K81G1 TaxID=2596893 RepID=A0A5N0VL71_9PSEU
---------------------SKAVRTVAGHSSSATECAELLEMLGLHAEQ---
>UniRef100_UPI0002F614EE hypothetical protein n=1 Tax=Nocardia pneumoniae TaxID=228601 RepID=UPI0002F614EE
---------------------AVAARTVASYSEDAADCQSLLAMLGLDALA---
>UniRef100_UPI00030354C8 hypothetical protein n=1 Tax=Nocardia exalbida TaxID=290231 RepID=UPI00030354C8
---------------------AVAARTVASYAENAADCESLLAMLGLDAEA---
>UniRef100_UPI000304AFFB hypothetical protein n=1 Tax=Nocardia thailandica TaxID=257275 RepID=UPI000304AFFB
---------------------ALAARTVAGHSHDSADCARLLAMLGLDNAE---
>UniRef100_UPI0003150649 hypothetical protein n=1 Tax=Nocardia concava TaxID=257281 RepID=UPI0003150649
---------------------ALAAKTVAVHARDAEECSALLAMLGLDLSE---
>UniRef100_UPI00031708C7 hypothetical protein n=1 Tax=Nocardia testacea TaxID=248551 RepID=UPI00031708C7
---------------------AVAARIVAGHATDAADCRNLLAMLGLDAEA---
>UniRef100_UPI000363088E hypothetical protein n=1 Tax=Actinokineospora enzanensis TaxID=155975 RepID=UPI000363088E
---------------------SKAARTVADHASDAADCQRLLEMLGLDASV---
>UniRef100_UPI000366BBA9 hypothetical protein n=1 Tax=Nocardia sp. BMG111209 TaxID=1160137 RepID=UPI000366BBA9
---------------------ALAAKTVAVHSQDAAECVELLAMLGLDLSE---
>UniRef100_UPI0003FBC4AD hypothetical protein n=1 Tax=Amycolatopsis halophila TaxID=1069073 RepID=UPI0003FBC4AD
---------------------GKAAITVAGHSSNADECKELLDMLGLEPEL---
>UniRef100_UPI0004039757 hypothetical protein n=1 Tax=Actinokineospora inagensis TaxID=103730 RepID=UPI0004039757
---------------------SRAARTVADHAADAADCSRLLDMLGLDPSA---
>UniRef100_UPI0004063034 hypothetical protein n=1 Tax=Thermocrispum municipale TaxID=37926 RepID=UPI0004063034
---------------------GRAVITVAGHSTDAVECRELLEMLGLEPSL---
>UniRef100_UPI0004644796 hypothetical protein n=1 Tax=Nocardia sp. BMG51109 TaxID=1056816 RepID=UPI0004644796
---------------------ALAARAVASYSLDADDCVVLLAMLGLDAAA---
>UniRef100_UPI0004B4D5D4 hypothetical protein n=1 Tax=Amycolatopsis taiwanensis TaxID=342230 RepID=UPI0004B4D5D4
---------------------RKAARTVAGHSTDATECAQLLEMLGLYPGQ---
>UniRef100_UPI0005924958 hypothetical protein n=1 Tax=Nocardia jiangxiensis TaxID=282685 RepID=UPI0005924958
---------------------ALAAKTVAVYAQDAAECVDLLAMLGLDLSE---
>UniRef100_UPI0005948369 hypothetical protein n=1 Tax=Nocardia niigatensis TaxID=209249 RepID=UPI0005948369
---------------------ALAAKTVADHAHDAADCAHLLAILGLDPSE---
>UniRef100_UPI000595444A hypothetical protein n=1 Tax=Nocardia higoensis TaxID=228599 RepID=UPI000595444A
---------------------AIAARTVAGHAHNAADCLSLLSMLGLDAQA---
>UniRef100_UPI0006D1FBDF hypothetical protein n=1 Tax=Nocardia arizonensis TaxID=1141647 RepID=UPI0006D1FBDF
---------------------AIAARTVASHAENAADCQSLLAMLGLDALA---
>UniRef100_UPI0007A4629D hypothetical protein n=1 Tax=Nocardia pseudovaccinii TaxID=189540 RepID=UPI0007A4629D
---------------------AIAARTVASHAENAADCESLLAMLGLDALA---
>UniRef100_UPI00082A44D6 hypothetical protein n=1 Tax=Nocardia lijiangensis TaxID=299618 RepID=UPI00082A44D6
---------------------AIAARTVAAHAYDAADCESLLAMLGLDAQA---
>UniRef100_UPI00082AF1E2 hypothetical protein n=1 Tax=Nocardia uniformis TaxID=53432 RepID=UPI00082AF1E2
---------------------AQAAITVASHAIDAADCEYLLQMLGLVATG---
>UniRef100_UPI00082CEF53 hypothetical protein n=1 Tax=Nocardia vermiculata TaxID=257274 RepID=UPI00082CEF53
---------------------ALAVRTVAGHSIDAADCTALLQMLGLDAES---
>UniRef100_UPI00082D532A hypothetical protein n=1 Tax=Nocardia inohanensis TaxID=209246 RepID=UPI00082D532A
---------------------ALAAKTVADHAQDAADCVNLLAMLGLDLSE---
>UniRef100_UPI000830C985 hypothetical protein n=1 Tax=Nocardia shimofusensis TaxID=228596 RepID=UPI000830C985
---------------------AIAARTVAGHAQNADDCLSLLSMLGLDAQA---
>UniRef100_UPI000830EB23 hypothetical protein n=1 Tax=Nocardia jejuensis TaxID=328049 RepID=UPI000830EB23
---------------------VMAAHTVAGHALDAQDCAYLLEMLGLDAAG---
>UniRef100_UPI000830F99D hypothetical protein n=1 Tax=Nocardia acidivorans TaxID=404580 RepID=UPI000830F99D
---------------------TLARHTVAGHALDALDCEYLLQMLGLDSAT---
>UniRef100_UPI0008325EAB hypothetical protein n=1 Tax=Nocardia yamanashiensis TaxID=209247 RepID=UPI0008325EAB
---------------------ALATHTVAGHALDAADCKYLLEMLGLDAAS---
>UniRef100_UPI0008343C4F hypothetical protein n=1 Tax=Nocardia miyunensis TaxID=282684 RepID=UPI0008343C4F
---------------------ALAAKTVADHAHDAAECAQLLDMLGLDLSE---
>UniRef100_UPI0008364CCB hypothetical protein n=1 Tax=Nocardia crassostreae TaxID=53428 RepID=UPI0008364CCB
---------------------ALAARTVAGHSLDAADCDFLLRMLGLDAAA---
>UniRef100_UPI000836F7BA hypothetical protein n=1 Tax=Nocardia xishanensis TaxID=238964 RepID=UPI000836F7BA
---------------------AIAARTVAGYAHDAADCQSLLAMLGLDAQA---
>UniRef100_UPI0008370C99 hypothetical protein n=1 Tax=Nocardia uniformis TaxID=53432 RepID=UPI0008370C99
---------------------TQAAITVASHAIDAADCDYLLQMLGLDATG---
>UniRef100_UPI0009471B0A hypothetical protein n=1 Tax=Actinophytocola xinjiangensis TaxID=485602 RepID=UPI0009471B0A
---------------------RKAARTVAYHSSDAADCANLLAMLGLDTMD---
>UniRef100_UPI0009DD4971 hypothetical protein n=1 Tax=Lentzea aerocolonigenes TaxID=68170 RepID=UPI0009DD4971
---------------------SKAARTVACHATDALDCADLLEMLGLSAEE---
>UniRef100_UPI0009E8DF1D hypothetical protein n=1 Tax=Nocardia sp. NRRL S-836 TaxID=1519492 RepID=UPI0009E8DF1D
---------------------SKAARTVACHATDALDCADLLEMLGLTAAD---
>UniRef100_UPI0009FD1DE2 hypothetical protein n=1 Tax=Nocardia transvalensis TaxID=37333 RepID=UPI0009FD1DE2
---------------------ALAARAVASHASDAADCESLLAMLGLDAAA---
>UniRef100_UPI000D696ABC hypothetical protein n=1 Tax=Nocardia sp. SYSU K10002 TaxID=2144174 RepID=UPI000D696ABC
---------------------AIAARTVASHSENADDCQSLLAMLGLDALA---
>UniRef100_UPI0011AEE246 hypothetical protein n=1 Tax=Amycolatopsis sp. BJA-103 TaxID=1911175 RepID=UPI0011AEE246
---------------------GRAARTVAGHSSSALDCAELLAMLGLEGVQ---
>UniRef100_UPI0011C3D0C6 hypothetical protein n=1 Tax=Nocardia stercoris TaxID=2483361 RepID=UPI0011C3D0C6
---------------------ILAAKVVAGHSRNTADCAQLLAMLGLDIAE---
>UniRef100_UPI0012971258 hypothetical protein n=1 Tax=Nocardia sp. RB56 TaxID=2585199 RepID=UPI0012971258
---------------------ALAAKTVAVHAQDAAECVELLAMLGLDLSE---
>UniRef100_UPI0012981934 hypothetical protein n=1 Tax=Nocardia sp. RB20 TaxID=2585198 RepID=UPI0012981934
---------------------VLAAKTVAVYAQDAAECVDLLAMLGLDLAD---
>UniRef100_UPI00129A4400 hypothetical protein n=1 Tax=Nocardia sp. SYP-A9097 TaxID=2663237 RepID=UPI00129A4400
---------------------ALARHTVAGHALDAADCEYLLQMLGLDAAS---
>UniRef100_UPI0012B71E21 hypothetical protein n=1 Tax=Nocardia sp. CT2-14 TaxID=2675850 RepID=UPI0012B71E21
---------------------ALAAKTVADHAHDAADCVHLLAMLGLDLSE---
>UniRef100_UPI0012B842EA hypothetical protein n=1 Tax=Amycolatopsis sp. RM579 TaxID=664692 RepID=UPI0012B842EA
---------------------CKAARTVAGHSVNAAECAELLEMLGLHAEQ---
>UniRef100_UPI0012EAE1FF hypothetical protein n=1 Tax=Actinokineospora sp. TRM65233 TaxID=2654637 RepID=UPI0012EAE1FF
---------------------SRAARTVADHAWDAQDCSVLLEMLGLDPSA---
>UniRef100_W5TMV9 Uncharacterized protein n=1 Tax=Nocardia nova SH22a TaxID=1415166 RepID=W5TMV9_9NOCA
---------------------ALAARAVASHSVDVADCVSLLMMLGLDAGA---
>UniRef100_W7IRQ3 Uncharacterized protein n=2 Tax=Actinokineospora TaxID=39845 RepID=W7IRQ3_9PSEU
---------------------GRAARTVADHAADAEDCLFLLEMLGLDAAA---
>UniRef100_F6EHJ3 Uncharacterized protein n=1 Tax=Hoyosella subflava (strain DSM 45089 / JCM 17490 / NBRC 109087 / DQS3-9A1) TaxID=443218 RepID=F6EHJ3_HOYSD
-------------GPIDPEIWRKAQRAVATRSTNAEDCRTLLQMLGIQ------
>UniRef100_A0A1L7F7W8 Uncharacterized protein n=1 Tax=Actinoalloteichus sp. GBA129-24 TaxID=1612551 RepID=A0A1L7F7W8_9PSEU
-----------AVHPVPDEQRSRARLAVAAAATDAADCRVLLDCLGLLPDTAE-
>UniRef100_A0A073AYD2 Uncharacterized protein n=1 Tax=Saccharopolyspora rectivirgula TaxID=28042 RepID=A0A073AYD2_9PSEU
-----------EPERISAEQVYRARMAVARSAADADDCRLLLEMLGLVPDED--
>UniRef100_A0A099DB34 Uncharacterized protein n=1 Tax=Actinopolyspora erythraea TaxID=414996 RepID=A0A099DB34_9ACTN
-----------DSGGLTAEQLHSARLAVARGARDREDCMRLLAMLGLADEEG--
>UniRef100_A0A0H5CR29 Uncharacterized protein n=1 Tax=Alloactinosynnema sp. L-07 TaxID=1653480 RepID=A0A0H5CR29_9PSEU
-----------ESARVSDDQVQRARLAVARGSTNVKDCRELLEMLGLVDGDD--
>UniRef100_A0A0N0ALD4 Uncharacterized protein n=1 Tax=Saccharothrix sp. NRRL B-16348 TaxID=1415542 RepID=A0A0N0ALD4_9PSEU
-----------EPSRISDEQVHRARLSVARGATSAEDCRLLLDMLGLSPGED--
>UniRef100_A0A154MC30 Uncharacterized protein n=1 Tax=Amycolatopsis regifaucium TaxID=546365 RepID=A0A154MC30_9PSEU
-----------DTQRVSDDQVRRARLAVANGALGVDDCVQLLDMLGLTLDED--
>UniRef100_A0A1D8C4G4 Uncharacterized protein n=1 Tax=Actinoalloteichus hymeniacidonis TaxID=340345 RepID=A0A1D8C4G4_9PSEU
-----------ESPRISEAQVHRARVAVARGAHGVEDCRMLLDMLGLVPDED--
>UniRef100_A0A1G6QK05 Uncharacterized protein n=1 Tax=Alloactinosynnema iranicum TaxID=1271860 RepID=A0A1G6QK05_9PSEU
-----------DTSRVSEEQVRRARLAVARGARSAEDCRELLDMLGLVDGED--
>UniRef100_A0A1G8WY87 Uncharacterized protein n=1 Tax=Actinopolyspora mzabensis TaxID=995066 RepID=A0A1G8WY87_9ACTN
-----------DSGGLSPEQLHRARLAVARGARDRADCRMLLAMLGLTDDDN--
>UniRef100_A0A1G9LJ37 Uncharacterized protein n=1 Tax=Lentzea violacea TaxID=128104 RepID=A0A1G9LJ37_9PSEU
-----------EASRISDDQVHRARLAVARSATGAEDCRMLLDMLGLSPGED--
>UniRef100_A0A1G9Z8U7 Uncharacterized protein n=1 Tax=Allokutzneria albata TaxID=211114 RepID=A0A1G9Z8U7_9PSEU
-----------DPSRISDEQVHRARVAVARGALGAEDCRTLLDMLGLVPGE---
>UniRef100_A0A1H0DM65 Uncharacterized protein n=1 Tax=Lentzea jiangxiensis TaxID=641025 RepID=A0A1H0DM65_9PSEU
-----------EPSRISDEQVHRARLAVARSALGTEDCRMLLDMLGLSPGED--
>UniRef100_A0A1H0VK77 Uncharacterized protein n=1 Tax=Actinopolyspora xinjiangensis TaxID=405564 RepID=A0A1H0VK77_9ACTN
-----------DSGGLTAEQLHRARLAVARGARDREDCRKLLAMLGLADEEG--
>UniRef100_A0A1H1G9G8 Uncharacterized protein n=1 Tax=Actinopolyspora saharensis TaxID=995062 RepID=A0A1H1G9G8_9ACTN
-----------DAVRFSPEQLHRARMAVARGARDTEDCRKLLEMLGLTADED--
>UniRef100_A0A1H2ZJF5 Uncharacterized protein n=1 Tax=Amycolatopsis xylanica TaxID=589385 RepID=A0A1H2ZJF5_9PSEU
-----------DAQRVSDDQVRRARLAVAHGALDVDDCIQLLDMLGLTLDDD--
>UniRef100_A0A1H3J7L7 Uncharacterized protein n=1 Tax=Saccharopolyspora shandongensis TaxID=418495 RepID=A0A1H3J7L7_9PSEU
-----------EPSRISSEQVHRARMAVARGAENAEDCKLLLDMLGLAPDDD--
>UniRef100_A0A1H6E029 Uncharacterized protein n=2 Tax=Saccharopolyspora TaxID=1835 RepID=A0A1H6E029_SACHI
-----------EPSRISPEQVHKARMAVARGAEDAEDCRLLLDMLGLAPDED--
>UniRef100_A0A1I5S278 Uncharacterized protein n=1 Tax=Saccharomonospora viridis TaxID=1852 RepID=A0A1I5S278_9PSEU
-----------ETPRISDDQVRRARLAVAHGATGVEDCARLLDMLGLTPDES--
>UniRef100_A0A1I5SKK3 Uncharacterized protein n=1 Tax=Yuhushiella deserti TaxID=587909 RepID=A0A1I5SKK3_9PSEU
-----------DASRISDDQVRRARLAVARGATGVEDCSTLLDMLGLVPDED--
>UniRef100_A0A1L7FGA5 Uncharacterized protein n=2 Tax=Actinoalloteichus TaxID=65496 RepID=A0A1L7FGA5_9PSEU
-----------ESPRISEGQVHRARVAVARGAHGVEDCRMLLDMLGLTPGED--
>UniRef100_A0A1M4U4F4 Uncharacterized protein n=1 Tax=Streptoalloteichus hindustanus TaxID=2017 RepID=A0A1M4U4F4_STRHI
-----------EPSRISAEQVHRARMAVARGALDAEDCRALLEMLGLVPDAE--
>UniRef100_A0A1Q8CMW4 Uncharacterized protein n=1 Tax=Actinophytocola xanthii TaxID=1912961 RepID=A0A1Q8CMW4_9PSEU
-----------ESSRVTDEQVRRAQLAVAHSARDAEDCRELLEMLGLVPGED--
>UniRef100_A0A1Q9LFK5 Uncharacterized protein n=1 Tax=Actinokineospora bangkokensis TaxID=1193682 RepID=A0A1Q9LFK5_9PSEU
-----------DSARVSDEQVRRARVAVARGATDAGDCRELLEMLGLVDGED--
>UniRef100_A0A1Q9V8T9 Uncharacterized protein n=1 Tax=Saccharomonospora sp. CUA-673 TaxID=1904969 RepID=A0A1Q9V8T9_9PSEU
-----------EAPKVSDDQVRRARMAVASGSRDVEDCAQLLDMLGLTPDDD--
>UniRef100_A0A1V9A781 Uncharacterized protein n=1 Tax=Saccharomonospora sp. LRS4.154 TaxID=1962155 RepID=A0A1V9A781_9PSEU
-----------DAPRVSDDQVRRARLAVAHGATGAEDCAQLLDMLGLTPDDS--
>UniRef100_A0A222VXS8 Uncharacterized protein n=1 Tax=Prauserella marina TaxID=530584 RepID=A0A222VXS8_9PSEU
-----------DASRVSDDQVRRARLAVARGATSVEDCAQLLDMLGLKPDPD--
>UniRef100_A0A229TII1 Uncharacterized protein n=2 Tax=Amycolatopsis TaxID=1813 RepID=A0A229TII1_9PSEU
-----------DAPRVSDDQVRRARLAVAAGAIDAQDCAQLLDMLGLVPDEE--
>UniRef100_A0A238W5B6 Uncharacterized protein n=1 Tax=Haloechinothrix alba TaxID=664784 RepID=A0A238W5B6_9PSEU
-----------DSLRISDDQLKRARRAVAGSAHDAEDCALLLDMLGLRPDED--
>UniRef100_A0A263D9M6 Uncharacterized protein n=1 Tax=Amycolatopsis antarctica TaxID=1854586 RepID=A0A263D9M6_9PSEU
-----------DASRISDDQVRRARLAVAHGAAGAQDCADLLDMLGLTPDDD--
>UniRef100_A0A2N3XR22 Uncharacterized protein n=1 Tax=Saccharopolyspora spinosa TaxID=60894 RepID=A0A2N3XR22_SACSN
-----------EPSRISSEQVHRARMAVARSAENAEDCKLLLDMLGLAPDDD--
>UniRef100_A0A2T0LN20 Uncharacterized protein n=1 Tax=Prauserella shujinwangii TaxID=1453103 RepID=A0A2T0LN20_9PSEU
-----------EAPRISDDQVRRARLAVARGATDVDDCAELLDMLGLKPDQD--
>UniRef100_A0A2T0TCF6 Uncharacterized protein n=1 Tax=Umezawaea tangerina TaxID=84725 RepID=A0A2T0TCF6_9PSEU
-----------EPSRISDDQVHRARLAVARGALDAEDCRLLLDMLGLSPGED--
>UniRef100_A0A2V4B7P1 Uncharacterized protein n=1 Tax=Prauserella muralis TaxID=588067 RepID=A0A2V4B7P1_9PSEU
-----------DASRVSDDQVRRARLAVARGAEGIEDCAELLDMLGLRPDKD--
>UniRef100_A0A2W6DXR6 Uncharacterized protein n=1 Tax=Pseudonocardiales bacterium TaxID=2201155 RepID=A0A2W6DXR6_9PSEU
-----------DPHRVTAEQVDRARLSVARSATGAEDCRMLLDMLGLIDGED--
>UniRef100_A0A344LEW8 Uncharacterized protein n=1 Tax=Amycolatopsis albispora TaxID=1804986 RepID=A0A344LEW8_9PSEU
-----------DAPRISDDQVRRARLAVAQGANGVEDCAELLDMLGLTPDED--
>UniRef100_A0A368VXP6 Uncharacterized protein n=1 Tax=Halopolyspora algeriensis TaxID=1500506 RepID=A0A368VXP6_9ACTN
-----------EPGRVSPEQVHRARLAVARSADNAEDCKLLLDMLGLTPDED--
>UniRef100_A0A3E0I9I6 Uncharacterized protein n=1 Tax=Kutzneria buriramensis TaxID=1045776 RepID=A0A3E0I9I6_9PSEU
-----------EPSKISAEQVHRARLAVARGALDVDDCRQLLDMLGLAPGED--
>UniRef100_A0A3R8NZC9 Uncharacterized protein n=1 Tax=Saccharopolyspora sp. H219 TaxID=2492662 RepID=A0A3R8NZC9_9PSEU
-----------EPSRISEEQVHRARVAVARSAESAEDCRLLLDMLGLVPDDD--
>UniRef100_A0A419HL22 Uncharacterized protein n=2 Tax=Amycolatopsis TaxID=1813 RepID=A0A419HL22_9PSEU
-----------SDGRVSDDQVRRARLAVANGALDVEDCAQLLDMLGLSPGED--
>UniRef100_A0A419I1U2 Uncharacterized protein n=1 Tax=Pseudonocardiaceae bacterium YIM PH 21723 TaxID=2340915 RepID=A0A419I1U2_9PSEU
-----------EPSRISEEQVHRARMSVARNAMSAEDCLELLDMLGLVDGDD--
>UniRef100_A0A421B809 Uncharacterized protein n=1 Tax=Actinokineospora cianjurensis TaxID=585224 RepID=A0A421B809_9PSEU
-----------EGARVSEEQVHRARLAVAMGAQSVEDCRELLEMLGLVDGDD--
>UniRef100_A0A428W7V0 Uncharacterized protein n=1 Tax=Amycolatopsis balhimycina DSM 5908 TaxID=1081091 RepID=A0A428W7V0_AMYBA
-----------DTQRVSDDQVRRARLAVANGALGVEDCVQLLEMLGLNLDED--
>UniRef100_A0A428Z8I8 Uncharacterized protein n=1 Tax=Kibdelosporangium aridum TaxID=2030 RepID=A0A428Z8I8_KIBAR
-----------ETSRVTDEQIRKARLAVARSALDAEDCRLLLDMLGLVPGDD--
>UniRef100_A0A4D4J4R7 Uncharacterized protein n=1 Tax=Gandjariella thermophila TaxID=1931992 RepID=A0A4D4J4R7_9PSEU
-----------EPSRISEEQVHRARLAVARGATDTEDCRLLLEMLGLAPGED--
>UniRef100_A0A4Q7KWB0 Uncharacterized protein n=1 Tax=Herbihabitans rhizosphaerae TaxID=1872711 RepID=A0A4Q7KWB0_9PSEU
-----------DGARVSDDQVRRARLAVARGAEGVEDCRQLLDMLGLAPGED--
>UniRef100_A0A4R2PZK0 Uncharacterized protein n=1 Tax=Tamaricihabitans halophyticus TaxID=1262583 RepID=A0A4R2PZK0_9PSEU
-----------DVSRVSDDQVRRARLSVAGSSLDAEDCARLLDMLGLLPGED--
>UniRef100_A0A4R6SQF0 Uncharacterized protein n=1 Tax=Labedaea rhizosphaerae TaxID=598644 RepID=A0A4R6SQF0_9PSEU
-----------GQGRVNEDQVRRARLAVASIANDADDCKQLLDMLGLLADDD--
>UniRef100_A0A4R7VCP5 Uncharacterized protein n=1 Tax=Actinophytocola oryzae TaxID=502181 RepID=A0A4R7VCP5_9PSEU
-----------ESSRVSEEQVRRAQLAVARSANSVEDCRELLDMLGLVPGDD--
>UniRef100_A0A4V2EMA4 Uncharacterized protein n=1 Tax=Amycolatopsis sp. 8-3EHSu TaxID=2510978 RepID=A0A4V2EMA4_9PSEU
-----------DASRISDDQVRRARLAVAQGALGAEDCAELLDMLGLVPDDD--
>UniRef100_A0A4V6NP36 Uncharacterized protein n=1 Tax=Actinocrispum wychmicini TaxID=1213861 RepID=A0A4V6NP36_9PSEU
-----------DTSRVTDDQVQKARLAVARGALDAEDCRLLLDMLGLVPGDD--
>UniRef100_A0A542DK23 Uncharacterized protein n=1 Tax=Amycolatopsis cihanbeyliensis TaxID=1128664 RepID=A0A542DK23_9PSEU
-----------EASRISDDQARRARLAVARSADGVEDCAQLLEMLGLIPDDD--
>UniRef100_A0A558AEH3 Uncharacterized protein n=1 Tax=Amycolatopsis acidiphila TaxID=715473 RepID=A0A558AEH3_9PSEU
-----------DAPRVSDDQVRRARLAVAAGATDAEDCAQLLDMLGLIPDED--
>UniRef100_A0A5B2XNG4 Uncharacterized protein n=1 Tax=Goodfellowiella sp. AN110305 TaxID=1892852 RepID=A0A5B2XNG4_9PSEU
-----------EPSRISDEQVHRARLAVARGALGAEDCRLLLDMLGLSPGDG--
>UniRef100_A0A5Q3QEA7 Uncharacterized protein n=1 Tax=Saccharopolyspora sp. E2A TaxID=2665642 RepID=A0A5Q3QEA7_9PSEU
-----------EPARITPEQVHRARIAVARGARDVDDCKMLLDMLGLSGDED--
>UniRef100_A4FQ70 Uncharacterized protein n=1 Tax=Saccharopolyspora erythraea (strain ATCC 11635 / DSM 40517 / JCM 4748 / NBRC 13426 / NCIMB 8594 / NRRL 2338) TaxID=405948 RepID=A4FQ70_SACEN
-----------EPNRISPEQVHRARIAVARRAENAADCRLLLDMLGLVPDGD--
>UniRef100_H5X528 Uncharacterized protein n=1 Tax=Saccharomonospora marina XMU15 TaxID=882083 RepID=H5X528_9PSEU
-----------DTERVSDDQVRRARLAVARGAASVEDCAKLLDMLGLTPDKD--
>UniRef100_H8G836 Uncharacterized protein n=2 Tax=Saccharomonospora azurea TaxID=40988 RepID=H8G836_9PSEU
-----------DTPRISDDQVRRARLAVAHGARGAEDCARLLDMLGLTPDDG--
>UniRef100_I0V392 Uncharacterized protein n=1 Tax=Saccharomonospora xinjiangensis XJ-54 TaxID=882086 RepID=I0V392_9PSEU
-----------ETPRISDDQVRRARLAVAHGAAGAEDCAQLLEMLGLAPDDT--
>UniRef100_I1D7L5 Uncharacterized protein n=1 Tax=Saccharomonospora glauca K62 TaxID=928724 RepID=I1D7L5_9PSEU
-----------EAPRISDDQVRRARLAVAHGATGVEDCARLLEMLGLTPDGS--
>UniRef100_UPI00022E0E64 hypothetical protein n=1 Tax=Saccharomonospora paurometabolica TaxID=208085 RepID=UPI00022E0E64
-----------EAPRVSDDQVRRARVAVAQGAHDARDCAELLEMLGLAPDEE--
>UniRef100_UPI00035CD8DC hypothetical protein n=1 Tax=Actinokineospora enzanensis TaxID=155975 RepID=UPI00035CD8DC
-----------ETSRVSDDQVRRARLAVAMGAQSPEDCRELLEMLGLIDGED--
>UniRef100_UPI0003645805 hypothetical protein n=1 Tax=Amycolatopsis benzoatilytica TaxID=346045 RepID=UPI0003645805
-----------EGQRVSDDQVRRARLAVAAGALGAEDCAQLLEMLGLNPGED--
>UniRef100_UPI0003684D26 hypothetical protein n=1 Tax=Actinopolyspora mortivallis TaxID=33906 RepID=UPI0003684D26
------------SARFSSEQLHRARIAVARCSKDREDCTRLLEMLGLNSDED--
>UniRef100_UPI0003725A00 hypothetical protein n=1 Tax=Actinoalloteichus TaxID=65496 RepID=UPI0003725A00
-----------ELPRVSEEQVHRARVAVAAGATGAEDCRLLLDMLGLTPGED--
>UniRef100_UPI000379E5DC hypothetical protein n=1 Tax=Saccharomonospora saliphila TaxID=369829 RepID=UPI000379E5DC
-----------EAPRVSDDQVRRARVAVAHGAHGRQDCARLLEMLGLAPDDD--
>UniRef100_UPI00041FE13E hypothetical protein n=1 Tax=Actinokineospora inagensis TaxID=103730 RepID=UPI00041FE13E
-----------ETARVSDEQVHRARLAVAMGAQSAEDCRELLDMLGLIDGED--
>UniRef100_UPI000422A1B6 hypothetical protein n=1 Tax=Thermocrispum municipale TaxID=37926 RepID=UPI000422A1B6
-----------DPNRITDDQVRRARLAVASSALDAADCAELLDMLGLLPGAD--
>UniRef100_UPI00048397C2 hypothetical protein n=1 Tax=Amycolatopsis taiwanensis TaxID=342230 RepID=UPI00048397C2
-----------DASRISDDQVRRARLAVAASATDAEDCAQLLDMLGLVADDQ--
>UniRef100_UPI0004DF60ED hypothetical protein n=1 Tax=Sciscionella sp. SE31 TaxID=1445613 RepID=UPI0004DF60ED
-----------EPARVSEEDVHRARLAVARGSQDAEDCKLLLDMLGLTPGDQ--
>UniRef100_UPI000A361EA9 hypothetical protein n=1 Tax=Crossiella equi TaxID=130796 RepID=UPI000A361EA9
-----------EPSRISAEQVHRARVAVARGALDAEDCRMLLDMLGLVPSEE--
>UniRef100_UPI000E268D1A hypothetical protein n=1 Tax=Amycolatopsis palatopharyngis TaxID=187982 RepID=UPI000E268D1A
-----------DAARISDDQVRRARLAVARGAYGVDDCAELLDMLGLAPDGE--
>UniRef100_UPI0012EA5806 hypothetical protein n=1 Tax=Actinokineospora sp. TRM65233 TaxID=2654637 RepID=UPI0012EA5806
-----------ETARVSDEQVRRARLAVARGATDAGDCRELLEMLGLVDDED--
>UniRef100_W5WLQ8 Uncharacterized protein n=1 Tax=Kutzneria albida DSM 43870 TaxID=1449976 RepID=W5WLQ8_9PSEU
-----------EPSRISSEQVHQARLAVARGALDVEDCRQLLEMLGLVPGED--
>UniRef100_W9DSE7 Uncharacterized protein n=1 Tax=Amycolatopsis halophila YIM 93223 TaxID=592678 RepID=W9DSE7_9PSEU
-----------EAARVSDDQVRRARIAVASGSLGAQDCEQLLDMLGLIPDDD--
>UniRef100_A0A1Q4XTE6 Uncharacterized protein n=1 Tax=Streptomyces sp. CB03911 TaxID=1804758 RepID=A0A1Q4XTE6_9ACTN
---------IDTVEPVTGEmlpvpgpVARRALSVVASYARDADDCRRLLQALGLIPED---
>UniRef100_A0A1I1CTV6 Uncharacterized protein n=1 Tax=Amycolatopsis marina TaxID=490629 RepID=A0A1I1CTV6_9PSEU
-------------EPGPEQ-RHRAVRAVASAAADAQDCADLLAALGLSPEEG--
>UniRef100_A0A1I4YNE2 Uncharacterized protein n=1 Tax=Saccharopolyspora antimicrobica TaxID=455193 RepID=A0A1I4YNE2_9PSEU
-------------LPTQDE-RNRAIRCVTAHATSADDCAELLDMLGLTPPHR--
>UniRef100_A0A1I5XIH6 Uncharacterized protein n=1 Tax=Yuhushiella deserti TaxID=587909 RepID=A0A1I5XIH6_9PSEU
-------------EPTPEQ-RYRAARAAASAARDAKECAELLEALGLSADEG--
>UniRef100_A0A222VJL3 Uncharacterized protein n=1 Tax=Prauserella marina TaxID=530584 RepID=A0A222VJL3_9PSEU
-------------EPTPEQ-RKRAVRAVASSAQDAQDCADLLEALGLSPEEG--
>UniRef100_A0A2T0LQ91 Uncharacterized protein n=1 Tax=Prauserella shujinwangii TaxID=1453103 RepID=A0A2T0LQ91_9PSEU
-------------EPDAHQ-RYRAARAVASASADAEECAELLEALGLTPQDG--
>UniRef100_A0A2V4BMS0 Uncharacterized protein n=1 Tax=Prauserella muralis TaxID=588067 RepID=A0A2V4BMS0_9PSEU
-------------EPTAEQ-RRRAVRAVASAAADADDCAELLAALGLSPEEG--
>UniRef100_A0A2W4KNA3 Uncharacterized protein n=1 Tax=Thermocrispum agreste TaxID=37925 RepID=A0A2W4KNA3_9PSEU
-------------AMTAEQ-RRRATRAVASLSADAQECAMLLEMLGLDASEG--
>UniRef100_A0A365ZJ25 Uncharacterized protein n=1 Tax=Prauserella sp. PE36 TaxID=1504709 RepID=A0A365ZJ25_9PSEU
-------------EPTAEQ-RRRAVRAIASAASDATECAELLEALGLSPEEG--
>UniRef100_H5X3A5 Uncharacterized protein n=1 Tax=Saccharomonospora marina XMU15 TaxID=882083 RepID=H5X3A5_9PSEU
-------------EPDPEQ-RRRAVRAVASAAADAQDCAELLEALGLAPEEG--
>UniRef100_H5XE10 Uncharacterized protein n=1 Tax=Saccharomonospora cyanea NA-134 TaxID=882082 RepID=H5XE10_9PSEU
-------------EPDPEQ-RRRAVRAVASAALDAKDCAELLEALGLAPEEG--
>UniRef100_I0V1P3 Uncharacterized protein n=2 Tax=Saccharomonospora TaxID=1851 RepID=I0V1P3_9PSEU
-------------EPDPEQ-RRRAVRAVASAALDAEDCAELLDALGLAPEEG--
>UniRef100_UPI00022DFCB1 hypothetical protein n=1 Tax=Saccharomonospora paurometabolica TaxID=208085 RepID=UPI00022DFCB1
-------------EPDPEQ-RRRAVRAVASAATDARDCADLLEALGLSPEEG--
>UniRef100_UPI0003FA2760 hypothetical protein n=1 Tax=Thermocrispum municipale TaxID=37926 RepID=UPI0003FA2760
-------------AIDAEQ-RRRATRAVAALSNDAQECAMLLDMLGLHPAEG--
>UniRef100_UPI0004C41773 hypothetical protein n=1 Tax=Prauserella rugosa TaxID=43354 RepID=UPI0004C41773
-------------EPDADQ-RRRAVRAIASAAKDADDCAMLLEALGLEPEEG--
>UniRef100_UPI000676AFC9 hypothetical protein n=1 Tax=Saccharomonospora viridis TaxID=1852 RepID=UPI000676AFC9
-------------EPDPEQ-RRRAVRAVASAALDAKDCAELLEALGLSPEEG--
>UniRef100_A0A0F0GER5 Uncharacterized protein n=2 Tax=Lentzea aerocolonigenes TaxID=68170 RepID=A0A0F0GER5_LENAE
---------------------HAAARRVAERAHDAVDCRELLAMLGLSG-----
>UniRef100_A0A0M8WCQ3 Uncharacterized protein n=1 Tax=Nocardia sp. NRRL S-836 TaxID=1519492 RepID=A0A0M8WCQ3_9NOCA
---------------------RQAAKRVAEHSLDVGDCRELLLMLGLAD-----
>UniRef100_A0A1G7KTL0 Uncharacterized protein n=1 Tax=Lechevalieria fradiae TaxID=200378 RepID=A0A1G7KTL0_9PSEU
---------------------RQAARRVAEHSRDAGDCLDLLSMLGLSG-----
>UniRef100_A0A1H0JTA0 Uncharacterized protein n=1 Tax=Lentzea jiangxiensis TaxID=641025 RepID=A0A1H0JTA0_9PSEU
---------------------RQAARRVAEHARDAGDCLDLLTMLGLSN-----
>UniRef100_A0A1H9K570 Uncharacterized protein n=1 Tax=Lechevalieria xinjiangensis TaxID=402600 RepID=A0A1H9K570_9PSEU
---------------------RHAARRVAEHSRDADDCRDLLLMLGLSD-----
>UniRef100_A0A1H9V7P9 Uncharacterized protein n=1 Tax=Lentzea albida TaxID=65499 RepID=A0A1H9V7P9_9PSEU
---------------------RQAAQRVAEHSHDAQDCRDLLAMLGLAD-----
>UniRef100_A0A1Q9LLL8 Uncharacterized protein n=1 Tax=Actinokineospora bangkokensis TaxID=1193682 RepID=A0A1Q9LLL8_9PSEU
---------------------RRAARTVAAHASGNDDCRELLSMLGLSA-----
>UniRef100_A0A1V2PX82 Uncharacterized protein n=1 Tax=Saccharothrix sp. ALI-22-I TaxID=1933778 RepID=A0A1V2PX82_9PSEU
---------------------SQAARTVADNSVDANDCRELLLMLGLPD-----
>UniRef100_A0A2P8ICF2 Uncharacterized protein n=1 Tax=Saccharothrix carnea TaxID=1280637 RepID=A0A2P8ICF2_9PSEU
---------------------NQAARTVLDNSVDANDCAELLSMLGLPD-----
>UniRef100_UPI0003639D0B hypothetical protein n=1 Tax=Actinokineospora enzanensis TaxID=155975 RepID=UPI0003639D0B
---------------------AQAARTVAGHSLDATDCRELLSMLGLSA-----
>UniRef100_UPI0004016BDE hypothetical protein n=1 Tax=Actinokineospora inagensis TaxID=103730 RepID=UPI0004016BDE
---------------------RRAARTVVGHSLDLDDRHALLDMLGLTD-----
>UniRef100_UPI0005263195 hypothetical protein n=1 Tax=Saccharothrix syringae TaxID=103733 RepID=UPI0005263195
---------------------RQAARTVADHSLDVGDCRELLSMLGLSG-----
>UniRef100_UPI0009DDF438 hypothetical protein n=1 Tax=Saccharothrix sp. NRRL B-16314 TaxID=1463825 RepID=UPI0009DDF438
---------------------NQAARTVADNSVDANDCRELLLMLGLPD-----
>UniRef100_UPI000DD3A886 hypothetical protein n=1 Tax=Lechevalieria atacamensis TaxID=531938 RepID=UPI000DD3A886
---------------------RAAARRVAEHSHDAGDCRELLLMLGLTN-----
>UniRef100_UPI000DD3C063 hypothetical protein n=1 Tax=Lentzea terrae TaxID=2200761 RepID=UPI000DD3C063
---------------------HAAARRVAEHAHDVGDCRELLSMLGLSG-----
>UniRef100_UPI00117A5350 hypothetical protein n=1 Tax=Lentzea kentuckyensis TaxID=360086 RepID=UPI00117A5350
---------------------RQAARRVAERSHDVGDCRELLAMLGLAN-----
>UniRef100_UPI0012B694DB hypothetical protein n=1 Tax=Lentzea guizhouensis TaxID=1586287 RepID=UPI0012B694DB
---------------------RQAARRVAEHSRDADDCLDLLSMLGLSG-----
>UniRef100_A0A1G6Q4F4 Uncharacterized protein n=1 Tax=Alloactinosynnema iranicum TaxID=1271860 RepID=A0A1G6Q4F4_9PSEU
--------MPDQ-FvdlnpTVTDEQRRRAARVVAAASVDARECAELLAMLGLTDAAA--
>UniRef100_A0A1H2KCH5 Uncharacterized protein n=1 Tax=Amycolatopsis keratiniphila TaxID=129921 RepID=A0A1H2KCH5_9PSEU
---SLDSVKANL-YEVSQEQRYRGVRLVASAAKDVEDCALLLAVLGLDPADG--
>UniRef100_A0A229T4P1 Uncharacterized protein n=1 Tax=Amycolatopsis vastitatis TaxID=1905142 RepID=A0A229T4P1_9PSEU
---RPEETGSDP-VELTRAQRYHGARLVASAAKDAEDCALLLAALGLTAADG--
>UniRef100_A0A2S6GRY8 Uncharacterized protein n=1 Tax=Actinokineospora auranticolor TaxID=155976 RepID=A0A2S6GRY8_9PSEU
--------MPDD-LgmtsnldvAVTEDQRARAARVVAATAADAGECAELLAMLGLTPEVG--
>UniRef100_A0A4R7W1F8 Uncharacterized protein n=1 Tax=Actinophytocola oryzae TaxID=502181 RepID=A0A4R7W1F8_9PSEU
---KEVDYQLTN-FDLSGDQRRRAVVAVASAATDARDCAELLDMLGLDPSEA--
>UniRef100_UPI00098168C6 hypothetical protein n=1 Tax=Amycolatopsis azurea TaxID=36819 RepID=UPI00098168C6
---SLDGVRPES-YDMSHDQRCRGARLVASAAKDVEDCALLLAMLGLDPADG--
>UniRef100_UPI000A364F28 hypothetical protein n=1 Tax=Amycolatopsis lexingtonensis TaxID=218822 RepID=UPI000A364F28
---VTPHREPDP-FALSPEQRRRGARLVASAADDAGDCATLLAILGLDPADG--
>UniRef100_UPI000B87D1F4 hypothetical protein n=1 Tax=Amycolatopsis saalfeldensis TaxID=394193 RepID=UPI000B87D1F4
---PESDSLPDP-FGLTPEQRRRCVRTVASRSTDAEDCARLLDVLGLDPADG--
>UniRef100_UPI000F78FB10 hypothetical protein n=1 Tax=Amycolatopsis sp. WAC 01376 TaxID=2203195 RepID=UPI000F78FB10
---RTTGGSSNP-YDVSHDQCYRSVRLVASAAKDIEDCALLLAILGLDPADG--
>UniRef100_UPI0012D7CAC4 hypothetical protein n=1 Tax=Amycolatopsis sp. A23 TaxID=2606593 RepID=UPI0012D7CAC4
---VAPRREPDP-FALSPEQRRRGARVVASSADDAGDCATLLAILGLDPADG--
>UniRef100_A0A1B1ZKJ9 Uncharacterized protein n=1 Tax=Pseudonocardia sp. HH130630-07 TaxID=1690815 RepID=A0A1B1ZKJ9_9PSEU
--------SAADAFRVSDEQVQKARLVVAKNSADSEDLRDLLDMLGLLSS----
>UniRef100_A0A1I5G941 Uncharacterized protein n=1 Tax=Pseudonocardia ammonioxydans TaxID=260086 RepID=A0A1I5G941_9PSEU
--------SAADAFKVSDDQVQKARLVVAKNSSDSDDLRELLDMLGLISS----
>UniRef100_A0A1M6YM07 Uncharacterized protein n=2 Tax=Pseudonocardia thermophila TaxID=1848 RepID=A0A1M6YM07_PSETH
--------TAADAYRVTDEQLDRARLVVARNSSDAEDLRRLLDMLGLIST----
>UniRef100_A0A1Q4E4S0 Uncharacterized protein n=1 Tax=Pseudonocardia sp. 73-21 TaxID=1895809 RepID=A0A1Q4E4S0_9PSEU
--------TAADAYRVSDDQLHRARLVVAKNSADSEDLRQLLDMLGLISA----
>UniRef100_A0A1Q8L7K5 Uncharacterized protein n=1 Tax=Pseudonocardia sp. Ae706_Ps2 TaxID=1885035 RepID=A0A1Q8L7K5_9PSEU
--------NAADAFKVSDEQVQRARLVVARNSDDSEDLRELLDMLGLISG----
>UniRef100_A0A1Q9S4E1 Uncharacterized protein n=1 Tax=Pseudonocardia sp. CNS-004 TaxID=1904967 RepID=A0A1Q9S4E1_9PSEU
--------TAADAYRVSEDQLNRARMVVARNSSDSEDLRQLLDMLGLISG----
>UniRef100_A0A1Q9TBA9 Uncharacterized protein n=1 Tax=Pseudonocardia sp. CNS-139 TaxID=1904968 RepID=A0A1Q9TBA9_9PSEU
--------SAADAYRVSEEQLHRARMVVARNSADSEDLRELLDMLGLISA----
>UniRef100_A0A1Y2MJK5 Uncharacterized protein n=1 Tax=Pseudonocardia autotrophica TaxID=2074 RepID=A0A1Y2MJK5_PSEAH
--------NAADAFKVSDDQVQKARLVVAKNSDDSGDLRELLDMLGLISA----
>UniRef100_A0A263DZB2 Uncharacterized protein n=1 Tax=Pseudonocardia sp. MH-G8 TaxID=1854588 RepID=A0A263DZB2_9PSEU
--------TAADAYRVSEEQLQRARMVVARNSGDSEDLRQLLDMLGLISA----
>UniRef100_A0A292Z8Y7 Uncharacterized protein n=2 Tax=Pseudonocardia sp. N23 TaxID=1987376 RepID=A0A292Z8Y7_9PSEU
--------TAADAYRVADDQVHKARLVVAENSEDPEDLRQLLDMLGLISA----
>UniRef100_A0A4Q7UQ19 Uncharacterized protein n=1 Tax=Pseudonocardia sediminis TaxID=1397368 RepID=A0A4Q7UQ19_9PSEU
--------SAADAFRVSDEQVANARLVVAKNAQSTEDLREMLDMLGLISS----
>UniRef100_A0A4R1I0E9 Uncharacterized protein n=1 Tax=Pseudonocardia endophytica TaxID=401976 RepID=A0A4R1I0E9_9PSEU
--------SAADAFRVSDEQVQRARLVVAKNSEDSEDLRDLLDMLGLISS----
>UniRef100_A0A4R6UZ60 Uncharacterized protein n=1 Tax=Actinomycetospora succinea TaxID=663603 RepID=A0A4R6UZ60_9PSEU
--------TAADVYGVSDEQVHRARIAVARNSLDSDDCRELLDMLGLIGE----
>UniRef100_A0A4Y3WSV7 Uncharacterized protein n=1 Tax=Pseudonocardia hydrocarbonoxydans TaxID=76726 RepID=A0A4Y3WSV7_9PSEU
--------TASDAYRVSDDQLHAARKVVAENSSGSEDLRELLDMLGLISS----
>UniRef100_A0A511D0A6 Uncharacterized protein n=1 Tax=Pseudonocardia asaccharolytica DSM 44247 = NBRC 16224 TaxID=1123024 RepID=A0A511D0A6_9PSEU
--------TAADAYRVSDDQVHRARLIVARNSSDSEDLRQLLDMLGLISS----
>UniRef100_A0A543FZB3 Uncharacterized protein n=1 Tax=Pseudonocardia cypriaca TaxID=882449 RepID=A0A543FZB3_9PSEU
--------TAADAYRVSEEQLHRARMVVARNSADSEDLRQLLDMLGLISA----
>UniRef100_F4CQN9 Uncharacterized protein n=1 Tax=Pseudonocardia dioxanivorans (strain ATCC 55486 / DSM 44775 / JCM 13855 / CB1190) TaxID=675635 RepID=F4CQN9_PSEUX
--------TAADAYRVSDDQVQKARLVVAENSEDSEDLRLLLDMLGLISS----
>UniRef100_UPI00048EAD76 hypothetical protein n=1 Tax=Pseudonocardia spinosispora TaxID=103441 RepID=UPI00048EAD76
--------SAADAYRVTEDQVHRARIVVARNAEDSEDCRQLLDMLGLIGT----
>UniRef100_UPI0012ECBF11 hypothetical protein n=1 Tax=Pseudonocardia acaciae TaxID=551276 RepID=UPI0012ECBF11
--------NAADAYRVSEDQVHRARIVVARNAEDSEDCRRLLDMLGLIAS----
>UniRef100_A0A1G6NGL1 Uncharacterized protein n=1 Tax=Alloactinosynnema iranicum TaxID=1271860 RepID=A0A1G6NGL1_9PSEU
-----------------TTQRTRAARTVAGHSVDADDCRNLLTMLGLDAT----
>UniRef100_A0A1H0IBN2 Uncharacterized protein n=1 Tax=Alloactinosynnema album TaxID=504798 RepID=A0A1H0IBN2_9PSEU
-----------------VLQRGRAAVVVAGQSSGVEDCRELLLMLGLDAG----
>UniRef100_A0A1Q4E0R9 Uncharacterized protein n=1 Tax=Pseudonocardia sp. 73-21 TaxID=1895809 RepID=A0A1Q4E0R9_9PSEU
-----------------DLQNMRAARVVAGRSADAADCAEMLAMLGLDAG----
>UniRef100_A0A1Q9RVG3 Uncharacterized protein n=1 Tax=Pseudonocardia sp. CNS-004 TaxID=1904967 RepID=A0A1Q9RVG3_9PSEU
-----------------DLQHRRAARVVAGRAFDAADCAEMLAMLGLDGH----
>UniRef100_A0A263DKM2 Uncharacterized protein n=1 Tax=Pseudonocardia sp. MH-G8 TaxID=1854588 RepID=A0A263DKM2_9PSEU
-----------------DMQHRRAARVVAGHSTDAEDCAEMLAMLGLAGR----
>UniRef100_A0A2T0M2U8 Uncharacterized protein n=2 Tax=Prauserella shujinwangii TaxID=1453103 RepID=A0A2T0M2U8_9PSEU
-----------------LVTHQRAVRTVAGQAVDATDCLRLLEMLGLEPG----
>UniRef100_A0A4Y3WJX5 Uncharacterized protein n=1 Tax=Pseudonocardia hydrocarbonoxydans TaxID=76726 RepID=A0A4Y3WJX5_9PSEU
-----------------DLQNRRAARVVAGRAIDVDDCAEMLAMLGLDAA----
>UniRef100_A0A543D0I4 Uncharacterized protein n=1 Tax=Pseudonocardia kunmingensis TaxID=630975 RepID=A0A543D0I4_9PSEU
-----------------DLQHRRAARVVAGRATDAADCAEMLAMLGLTGR----
>UniRef100_A0A561SYL8 Uncharacterized protein n=1 Tax=Pseudonocardia hierapolitana TaxID=1128676 RepID=A0A561SYL8_9PSEU
-----------------VVQHHRAARVVAGRAFDAADCAEMLAMLGLDGR----
>UniRef100_A0A1H4IFG1 Uncharacterized protein n=2 Tax=Amycolatopsis tolypomycina TaxID=208445 RepID=A0A1H4IFG1_9PSEU
-----------EAVRLGE-QNDRAVLTVAGHSSDSRECAELLAMLGLDAGRR--
>UniRef100_A0A1H5RDV8 Uncharacterized protein n=1 Tax=Amycolatopsis pretoriensis TaxID=218821 RepID=A0A1H5RDV8_9PSEU
-----------EAVRLAE-QNDRAVITVAGHSTNVRECAELLAMLGLDAGGR--
>UniRef100_A0A1I1CHN9 Uncharacterized protein n=1 Tax=Amycolatopsis marina TaxID=490629 RepID=A0A1I1CHN9_9PSEU
-----------EKVRLGV-QAGQAARTVASHCEDAEECAEMLAMLGLLPGQG--
>UniRef100_A0A1K1T8I5 Uncharacterized protein n=1 Tax=Amycolatopsis australiensis TaxID=546364 RepID=A0A1K1T8I5_9PSEU
-----------EAVRLAE-QNDRAVITVAGHSIDGRECAELLAMLGLDAGRR--
>UniRef100_A0A238ZV56 Uncharacterized protein n=1 Tax=Haloechinothrix alba TaxID=664784 RepID=A0A238ZV56_9PSEU
-----------ERARQQD-QANRAAITVAGHSTDAVECRELLEMLGLEPESV--
>UniRef100_A0A3R9DIN2 Uncharacterized protein n=1 Tax=Amycolatopsis sp. GLM-1 TaxID=2267691 RepID=A0A3R9DIN2_9PSEU
-----------EAERLAA-EHCRALVTVAGHSTNARECTELLDMLGLDAGLW--
>UniRef100_R1HV86 Uncharacterized protein n=1 Tax=Amycolatopsis vancoresmycina DSM 44592 TaxID=1292037 RepID=R1HV86_9PSEU
-----------EAVRLAE-QNDRAVLTVAGHSSDVRECAELLAMLGLDAGRR--
>UniRef100_UPI000A0469D7 hypothetical protein n=1 Tax=Amycolatopsis nigrescens TaxID=381445 RepID=UPI000A0469D7
-----------EAVRLTA-QNGKASRTVAGHSENAQECAELLAMLGLDAGEG--
>UniRef100_UPI000B894521 hypothetical protein n=1 Tax=Yuhushiella deserti TaxID=587909 RepID=UPI000B894521
-----------ARASRDA-QAGRAARTVAGHCRDVRECVELLEMLGLTTADA--
>UniRef100_UPI0011548514 hypothetical protein n=1 Tax=Amycolatopsis cihanbeyliensis TaxID=1128664 RepID=UPI0011548514
-----------ERERMEV-RDGLAARTVAGHCKDAQECAELLAMLGLDASSG--
>UniRef100_UPI0011786877 hypothetical protein n=1 Tax=Amycolatopsis vastitatis TaxID=1905142 RepID=UPI0011786877
-----------EAERLAE-QNDRALVTVAGHSSDVRDCAELLAMLGLDVGRR--
>UniRef100_UPI0012871C7C hypothetical protein n=1 Tax=Amycolatopsis sp. A23 TaxID=2606593 RepID=UPI0012871C7C
-----------EAVRLAE-QNDRAVITVAGHSSNVGECAELLAMLGLDVGRR--
>UniRef100_UPI00129040E7 hypothetical protein n=1 Tax=Amycolatopsis sp. YIM 10 TaxID=2653857 RepID=UPI00129040E7
-----------EKIHRDV-QEGRAARTVAQHSSDATECRELLDMLGIPAEAG--
>UniRef100_A0A3E0H7B9 Uncharacterized protein n=1 Tax=Kutzneria buriramensis TaxID=1045776 RepID=A0A3E0H7B9_9PSEU
---------------NPPEQRRLAARHIASRARDAKECAELLSMLGLSPDDG--
>UniRef100_W5WBQ6 Uncharacterized protein n=1 Tax=Kutzneria albida DSM 43870 TaxID=1449976 RepID=W5WBQ6_9PSEU
---------------CPPHQLRRAARYVAASADSPQECAQLLDMLGLSAEDG--
>UniRef100_W7SIS0 Uncharacterized protein n=1 Tax=Kutzneria sp. 744 TaxID=345341 RepID=W7SIS0_9PSEU
---------------NPPEQRRRAARTVASVSDDPRQCAELLDMLGLSADDG--
>UniRef100_A0A1Q9LIA0 Uncharacterized protein n=1 Tax=Actinokineospora bangkokensis TaxID=1193682 RepID=A0A1Q9LIA0_9PSEU
------------------AKRVRAARTVASYAVDAQDCLTLLRMLGLDTDD---
>UniRef100_A0A543J8B9 Uncharacterized protein n=1 Tax=Saccharothrix saharensis TaxID=571190 RepID=A0A543J8B9_9PSEU
------------------VQRHLAARTVADNSVDAEDCRELLLMLGLPDPE---
>UniRef100_H5X2Z0 Uncharacterized protein n=1 Tax=Saccharomonospora marina XMU15 TaxID=882083 RepID=H5X2Z0_9PSEU
------------------RVRGLAARTVAGHSMDAQDCQHLLAMLGLDVRE---
>UniRef100_UPI0012EAE797 hypothetical protein n=1 Tax=Actinokineospora sp. TRM65233 TaxID=2654637 RepID=UPI0012EAE797
------------------AQRVKAARTVAEHAVDAEDRLVLLAMLGLDREP---
>UniRef100_W7IQJ6 Uncharacterized protein n=2 Tax=Actinokineospora TaxID=39845 RepID=W7IQJ6_9PSEU
------------------AQRIRAARTVAGYATDPEDCLTLLRMLGLDEDS---
>UniRef100_A0A066U1J0 Uncharacterized protein n=1 Tax=Amycolatopsis rifamycinica TaxID=287986 RepID=A0A066U1J0_9PSEU
----------------LERTRRKAALAVAARAKDPEDCARLLDMLGLHRSSR--
>UniRef100_A0A154M571 Uncharacterized protein n=1 Tax=Amycolatopsis regifaucium TaxID=546365 RepID=A0A154M571_9PSEU
----------------YQAVRRKAALAVASRATSADDCARLLDMLGLHASSG--
>UniRef100_A0A178XET1 Uncharacterized protein n=1 Tax=Amycolatopsis sp. M39 TaxID=1825094 RepID=A0A178XET1_9PSEU
----------------QEERRRKAALAVASRSKDAQECALLLDMLGLHAPGG--
>UniRef100_A0A1R0KG91 Uncharacterized protein n=1 Tax=Amycolatopsis coloradensis TaxID=76021 RepID=A0A1R0KG91_9PSEU
----------------QEAIRRKAARVVASQATNADDCATLLDMLGLHDGGR--
>UniRef100_A0A229RH41 Uncharacterized protein n=1 Tax=Amycolatopsis alba DSM 44262 TaxID=1125972 RepID=A0A229RH41_9PSEU
----------------QEALRRKAALVVASRATNAEDCATLLDMLGLHDGGR--
>UniRef100_A0A229RUP3 Uncharacterized protein n=1 Tax=Amycolatopsis thailandensis TaxID=589330 RepID=A0A229RUP3_9PSEU
----------------QEAIRRKAALAVASRATSAEDCAALLDMLGLHDGGR--
>UniRef100_A0A2A9FE12 Uncharacterized protein n=1 Tax=Amycolatopsis sulphurea TaxID=76022 RepID=A0A2A9FE12_9PSEU
----------------QEARRHKAALAVAAQAKDAEECAMLLDMLGLHTRGG--
>UniRef100_A0A2N8MGJ6 Uncharacterized protein n=1 Tax=Amycolatopsis sp. BJA-103 TaxID=1911175 RepID=A0A2N8MGJ6_9PSEU
----------------QEEMRRKAALTVASRATSADDCATLLDMLGLHDGGR--
>UniRef100_A0A2P2FK39 Uncharacterized protein n=1 Tax=Amycolatopsis lurida NRRL 2430 TaxID=1460371 RepID=A0A2P2FK39_9PSEU
----------------HEAIRRKAAIAVASRARSAEDCATLLDMLGLHEGRR--
>UniRef100_A0A427SV69 Uncharacterized protein n=1 Tax=Amycolatopsis sp. GLM-1 TaxID=2267691 RepID=A0A427SV69_9PSEU
----------------QERTRHKAALAVAAQAKDPEDCARLLEMLGLHRGSR--
>UniRef100_A0A428W229 Uncharacterized protein n=1 Tax=Amycolatopsis balhimycina DSM 5908 TaxID=1081091 RepID=A0A428W229_AMYBA
----------------LERSRRKAALAVAARAKDAEDCARLLDMLGLHATGR--
>UniRef100_A0A428XRC6 Uncharacterized protein n=1 Tax=Amycolatopsis sp. WAC 01376 TaxID=2203195 RepID=A0A428XRC6_9PSEU
----------------QEAIRRKAALAVASQARSAEDCATLLDMLGLHDGGG--
>UniRef100_G0FQR3 Uncharacterized protein n=2 Tax=Amycolatopsis mediterranei TaxID=33910 RepID=G0FQR3_AMYMS
----------------LERTRHKAALAVAARAKDPEDCARLLDMLGLHRTGR--
>UniRef100_M2QBY1 Uncharacterized protein n=1 Tax=Amycolatopsis azurea DSM 43854 TaxID=1238180 RepID=M2QBY1_9PSEU
----------------QEAVRRKAAMAVASRARSAEDCATLLDMLGLHDGGR--
>UniRef100_R1GD88 Uncharacterized protein n=1 Tax=Amycolatopsis vancoresmycina DSM 44592 TaxID=1292037 RepID=R1GD88_9PSEU
----------------QAELRRKAARAVAARAKDPEDCARLLEMLGLHRSGT--
>UniRef100_UPI0009406643 hypothetical protein n=1 Tax=Amycolatopsis sp. CB00013 TaxID=1703945 RepID=UPI0009406643
----------------QEAIRRRAALAVASRAKSPEDCATLLDMLGLHDSGS--
>UniRef100_UPI000A38D28F hypothetical protein n=1 Tax=Amycolatopsis kentuckyensis TaxID=218823 RepID=UPI000A38D28F
----------------LARTRRKAALAVAARAKDPEDCARLLDMLGLHRSGQ--
>UniRef100_UPI00128216EC hypothetical protein n=1 Tax=Amycolatopsis sp. A23 TaxID=2606593 RepID=UPI00128216EC
----------------QASTRRKAALAVAANAKDPEDCAQLLDMLGLHRAGS--
>UniRef100_A0A543FU38 Uncharacterized protein n=2 Tax=Pseudonocardia cypriaca TaxID=882449 RepID=A0A543FU38_9PSEU
------------------EQNRRAARVVAGRAIDVAECAEMLAMLGLDGKA---
>UniRef100_G0G761 Uncharacterized protein n=2 Tax=Amycolatopsis TaxID=1813 RepID=G0G761_AMYMS
------------------EQNDRAVLTVAGHSSDVHDCAELLAMLGLDAGR---
>UniRef100_M2WWQ1 Uncharacterized protein n=2 Tax=Pseudonocardiaceae TaxID=2070 RepID=M2WWQ1_9PSEU
------------------LQNGRAARTVAGHASDALDCAELLAMLGLEGVQ---
>UniRef100_A0A1I3L0H9 Uncharacterized protein n=1 Tax=Amycolatopsis sacchari TaxID=115433 RepID=A0A1I3L0H9_9PSEU
--------mASTSPRMPEPERRARAVRTVAGHAKDAEDLVELLDMLGLKATDV--
>UniRef100_A0A3N2H740 Uncharacterized protein n=1 Tax=Amycolatopsis eurytherma TaxID=196083 RepID=A0A3N2H740_9PSEU
--------MEISSHEPTPEERHRTARAVAGQAKDADELRELLAMLGLSPAEG--
>UniRef100_A0A4Q7JFD4 Uncharacterized protein n=1 Tax=Amycolatopsis sp. 8-3EHSu TaxID=2510978 RepID=A0A4Q7JFD4_9PSEU
-------MneEPTTPNELSPRQRHRAVRTVARHAHDAADLRELLAMLDLSAAEG--
>UniRef100_A0A5C4LYQ9 Uncharacterized protein n=1 Tax=Amycolatopsis sp. SYSUP0005 TaxID=2547244 RepID=A0A5C4LYQ9_9PSEU
---EATDTelDPANPEMPEEERRARAVRTVAASAHDAEDLVELLDMLGLKATDV--
>UniRef100_A0A5N0UQC3 Uncharacterized protein n=1 Tax=Amycolatopsis sp. K81G1 TaxID=2596893 RepID=A0A5N0UQC3_9PSEU
------------MELTSREEKARAVRVTAACARDAEELRTLLDMLGLEAADT--
>UniRef100_UPI0002627D09 hypothetical protein n=1 Tax=Amycolatopsis sp. (strain ATCC 39116 / 75iv2) TaxID=385957 RepID=UPI0002627D09
--------mdNAISSHEPTPEERHRAARAVAGQAKDADELRELLAMLGLSPAEG--
>UniRef100_UPI0012B73A39 hypothetical protein n=1 Tax=Amycolatopsis sp. RM579 TaxID=664692 RepID=UPI0012B73A39
--------mDIPDPKMPEAERRARAVRTVARNAHDATDLKELLDMLGLQATEV--
>UniRef100_M2YF28 Uncharacterized protein n=1 Tax=Amycolatopsis decaplanina DSM 44594 TaxID=1284240 RepID=M2YF28_9PSEU
---------QGDAQRVSDDQVRRARLAVANGALGVDDCVQLLDMLGLTLDED--
>UniRef100_A0A4R6SIF8 Uncharacterized protein n=1 Tax=Labedaea rhizosphaerae TaxID=598644 RepID=A0A4R6SIF8_9PSEU
---------------APPEQRRKAARAVATLATDAEDCAQLLAMLGLTAAD---
>UniRef100_A0A076N2T5 Uncharacterized protein n=1 Tax=Amycolatopsis methanolica 239 TaxID=1068978 RepID=A0A076N2T5_AMYME
---------AEDTEMIAA-QRRRAVRAVASAADNAEDCALLLDALGLKPAEG--
>UniRef100_A0A1I3TGA6 Uncharacterized protein n=1 Tax=Amycolatopsis sacchari TaxID=115433 RepID=A0A1I3TGA6_9PSEU
---------LDDSAAVLD-QRRRAVRAVASAAADADDCALLLDALGLKPAEG--
>UniRef100_A0A557YKN2 Uncharacterized protein n=1 Tax=Amycolatopsis bartoniae TaxID=941986 RepID=A0A557YKN2_9PSEU
---------FEDSAAVRD-ERRRAVRAIASAAADADDCALLLDALGLKPTEG--
>UniRef100_A0A558A559 Uncharacterized protein n=1 Tax=Amycolatopsis acidiphila TaxID=715473 RepID=A0A558A559_9PSEU
---------FEETAAVLD-QRRRAVRAVASSAADADDCALLLDALGLKPAEG--
>UniRef100_A0A558AHP4 Uncharacterized protein n=1 Tax=Amycolatopsis rhizosphaerae TaxID=2053003 RepID=A0A558AHP4_9PSEU
---------AGDSEAVRA-ERRRAVRAVASSAMNADDCALLLDALGLRPAEG--
>UniRef100_A0A5C4M3H9 Uncharacterized protein n=1 Tax=Amycolatopsis sp. SYSUP0005 TaxID=2547244 RepID=A0A5C4M3H9_9PSEU
---------FDDTAAVLD-QRRRAVRAVASAAANADDCALLLDALGLSPAEG--
>UniRef100_A0A5N0ULA4 Uncharacterized protein n=1 Tax=Amycolatopsis sp. K81G1 TaxID=2596893 RepID=A0A5N0ULA4_9PSEU
---------LEETEAVLD-ERRRAVRAVASAATNAEDCALLLDALGLKATEG--
>UniRef100_UPI000A3B7F3C hypothetical protein n=1 Tax=Amycolatopsis lexingtonensis TaxID=218822 RepID=UPI000A3B7F3C
---------AGTPGLSRE-QRYRGARVVASFASDAGDCASLLDALGLEAADG--
>UniRef100_UPI000B821299 hypothetical protein n=1 Tax=Amycolatopsis tolypomycina TaxID=208445 RepID=UPI000B821299
---------TGAMALTPE-QRYRGARLVASAASDAEDCASLLAALGLEAADG--
>UniRef100_UPI000E254811 hypothetical protein n=1 Tax=Amycolatopsis ruanii TaxID=944491 RepID=UPI000E254811
---------AEDTEMIAA-QRRRAVRAAASAAADAEDCALLLDALGLKPAEG--
>UniRef100_UPI0012BA1B3D hypothetical protein n=1 Tax=Amycolatopsis sp. RM579 TaxID=664692 RepID=UPI0012BA1B3D
---------LDDTAAVLD-QRRRAVRAVASAAADAEDCALLLEALGLKPAEG--
>UniRef100_UPI0012EB53B6 hypothetical protein n=1 Tax=Amycolatopsis taiwanensis TaxID=342230 RepID=UPI0012EB53B6
---------PDDSALIAE-QRRRAVRAIASAATDADDCALLLDALGLQASEG--
>UniRef100_A0A542CSF6 Uncharacterized protein n=1 Tax=Amycolatopsis cihanbeyliensis TaxID=1128664 RepID=A0A542CSF6_9PSEU
--------------TTDPAQRRQAARAVASAARDAEDCARLLDALGLRATDG--
>UniRef100_UPI00036ABD63 hypothetical protein n=1 Tax=Amycolatopsis nigrescens TaxID=381445 RepID=UPI00036ABD63
--------------RAAAEERLRAARRVATAATDREDCAQLLDMLGLLPDGG--
>UniRef100_UPI00040F8281 hypothetical protein n=1 Tax=Amycolatopsis thermoflava TaxID=84480 RepID=UPI00040F8281
------------AGEVDPDTARKAALFVAAHADDAEDCAQLLDMLGLI------
>UniRef100_A0A0H5CFZ5 Uncharacterized protein n=2 Tax=Alloactinosynnema sp. L-07 TaxID=1653480 RepID=A0A0H5CFZ5_9PSEU
--------------------RARAARVVAAHAHDVADCAELLAMLGLTAH----
>UniRef100_A0A421AY49 Uncharacterized protein n=2 Tax=Actinokineospora cianjurensis TaxID=585224 RepID=A0A421AY49_9PSEU
----------------NAEQCSKAARTVADHSADASDCLRLLDMLGLDPADGK-
>UniRef100_UPI000A3CBAE6 hypothetical protein n=1 Tax=Amycolatopsis kentuckyensis TaxID=218823 RepID=UPI000A3CBAE6
--PKVAPPRQPDPFALSREQRRRGARVVASAADDAGDCATLLAILGLDPADG--
>UniRef100_UPI0004AE1332 hypothetical protein n=1 Tax=Kutzneria sp. 744 TaxID=345341 RepID=UPI0004AE1332
----------DAAEVVRADQQARASITVAGNALDAGDCRELLCMLGLDEPP---
>UniRef100_A0A1G7G7J1 Uncharacterized protein n=1 Tax=Pseudonocardia oroxyli TaxID=366584 RepID=A0A1G7G7J1_9PSEU
-------------------QNDRAARVVAGQAHNARDCRELLDMLGIETAD---
>UniRef100_A0A1H0U5C8 Uncharacterized protein n=1 Tax=Actinopolyspora xinjiangensis TaxID=405564 RepID=A0A1H0U5C8_9ACTN
------------LGETPQRDLRAAAYVVAGRSRDAEECRELLDMLGIEPGE---
>UniRef100_UPI00037DD1AE hypothetical protein n=1 Tax=Actinopolyspora halophila TaxID=1850 RepID=UPI00037DD1AE
-----------QAPEVPPEHKRAAAERAAEHAHGPDDLRALLDMLGIDPAE---
>UniRef100_A0A401YQL3 Uncharacterized protein n=1 Tax=Streptomyces hyalinus TaxID=516124 RepID=A0A401YQL3_9ACTN
-----------------PTTRERARRTVAAQAIDAADCRQLLDMLALFPETD--
>UniRef100_A0A1G8QM89 Uncharacterized protein n=1 Tax=Lentzea violacea TaxID=128104 RepID=A0A1G8QM89_9PSEU
-------------------HQRQAAKRVAEHARDVSDCRDLLSMLGLAN-----
>UniRef100_A0A1H9XXG3 Uncharacterized protein n=1 Tax=Lentzea flaviverrucosa TaxID=200379 RepID=A0A1H9XXG3_9PSEU
-------------------HQRQAAKIVAGRSHDAVDCRELLSMLGLAN-----
>UniRef100_UPI0011606F28 hypothetical protein n=1 Tax=Lentzea waywayandensis TaxID=84724 RepID=UPI0011606F28
-------------------HQRQAAKRVAERSHDAVDCRELLSMLGLAN-----
>UniRef100_A0A076N0H0 Uncharacterized protein n=2 Tax=Amycolatopsis TaxID=1813 RepID=A0A076N0H0_AMYME
-------------------ANHRAARTVADHALDVHDCRELLAMLGLTTK----
>UniRef100_A0A290Z613 Uncharacterized protein n=1 Tax=Actinosynnema pretiosum TaxID=42197 RepID=A0A290Z613_9PSEU
-------------------HRHRAALVVADHSTSVTDCRELLVMLGLSGR----
>UniRef100_A0A2S6GIN5 Uncharacterized protein n=1 Tax=Actinokineospora auranticolor TaxID=155976 RepID=A0A2S6GIN5_9PSEU
---------------AETDQQVRATRLVAGNSLDADDCRELLSMLGLTGV----
>UniRef100_W5WC14 Uncharacterized protein n=1 Tax=Kutzneria albida DSM 43870 TaxID=1449976 RepID=W5WC14_9PSEU
---------------SPDEQKRAAVRWVASNAVDVGDCARLLDMLGLTAEEG--
>UniRef100_G0G227 Uncharacterized protein n=2 Tax=Amycolatopsis mediterranei TaxID=33910 RepID=G0G227_AMYMS
--PKVAPPRQPDPFALSREQRRRGARVVASAADDAGDCARLLAILGLNPADG--
>UniRef100_A0A0F2T3W1 Uncharacterized protein n=1 Tax=Streptomyces rubellomurinus (strain ATCC 31215) TaxID=359131 RepID=A0A0F2T3W1_STRR3
------------QEPGPPEVRALARRAVAARARSAEDCRLLLDALGLLGR----
>UniRef100_A0A561SEF7 Uncharacterized protein n=1 Tax=Kitasatospora viridis TaxID=281105 RepID=A0A561SEF7_9ACTN
------------HEALPEAAFAHVRRVVAARAADAEDCRRLLDSLGLLDA----
>UniRef100_UPI000EB4D851 hypothetical protein n=1 Tax=Saccharothrix variisporea TaxID=543527 RepID=UPI000EB4D851
-------------DEVEAVQRTRAALTVAGHSLDPRDCVELLSMLGLPDP----
>UniRef100_A0A3A4JZ91 Uncharacterized protein n=1 Tax=Nocardia sp. YIM PH 21724 TaxID=2340916 RepID=A0A3A4JZ91_9NOCA
---------------------AIAARTVASHAHNAADCRSLLAMLGLDAM----
>UniRef100_UPI00070C5437 hypothetical protein n=1 Tax=Kitasatospora sp. Root107 TaxID=1736424 RepID=UPI00070C5437
----------------TAATRARARLVVASHAQDAEDCRMLLTQLGLI------
>UniRef100_A0A3D0QU20 Uncharacterized protein n=1 Tax=Streptomyces sp. TaxID=1931 RepID=A0A3D0QU20_STRSQ
-------------PRSSQEERDRAVRTVASMATGPDDCRLLLDALGLTPRDT--
>UniRef100_UPI001011564A hypothetical protein n=1 Tax=Streptomyces lydicus TaxID=47763 RepID=UPI001011564A
-------------RRASAEERGRARLYVASRAADADDLRLLLAALGLTEEAP--
>UniRef100_A0A0D8HY09 Uncharacterized protein n=1 Tax=Rhodococcus sp. AD45 TaxID=103808 RepID=A0A0D8HY09_9NOCA
-----------FVPPTDAALSAKATRTVAANAHDASDARELLLMLGL-------
>UniRef100_UPI000A118CC4 hypothetical protein n=1 Tax=Rhodococcus hoagii TaxID=43767 RepID=UPI000A118CC4
-----------FVPETAPEMARAAARTVASNATDAQDAKTLLSMLGL-------
>UniRef100_A0A154M6C8 Uncharacterized protein n=1 Tax=Amycolatopsis regifaucium TaxID=546365 RepID=A0A154M6C8_9PSEU
-----------------AAVLRKATEAVVANARDATDCRMLLEMLGLRAA----
>UniRef100_A0A1R0KIL0 Uncharacterized protein n=1 Tax=Amycolatopsis coloradensis TaxID=76021 RepID=A0A1R0KIL0_9PSEU
-----------------AAVLRKATEAVVANARDATDCRMLLEMLGLHSR----
>UniRef100_A0A229RUC7 Uncharacterized protein n=1 Tax=Amycolatopsis thailandensis TaxID=589330 RepID=A0A229RUC7_9PSEU
-----------------AAVLRKATEAVVANARDATDCRMLLDMLGLSSE----
>UniRef100_A0A2N8MNB2 Uncharacterized protein n=1 Tax=Amycolatopsis sp. BJA-103 TaxID=1911175 RepID=A0A2N8MNB2_9PSEU
-----------------AAVLRKATEAVVANARDATDCRMLLEMLGLHSE----
>UniRef100_A0A428XRL4 Uncharacterized protein n=1 Tax=Amycolatopsis sp. WAC 01376 TaxID=2203195 RepID=A0A428XRL4_9PSEU
-----------------AAVLRKATEAVVRNARDATDCRMLLEMLGLHSE----
>UniRef100_A0A429DCU5 Uncharacterized protein n=2 Tax=Amycolatopsis TaxID=1813 RepID=A0A429DCU5_9PSEU
-----------------AAVLRKATQAVVANARDATDCRMLLEMLGLHSE----
>UniRef100_M2NPV0 Uncharacterized protein n=1 Tax=Amycolatopsis azurea DSM 43854 TaxID=1238180 RepID=M2NPV0_9PSEU
-----------------AVVLRKATEAVVANARDATDCRMLLEMLGLHSE----
>UniRef100_M2ZIL5 Uncharacterized protein n=1 Tax=Amycolatopsis decaplanina DSM 44594 TaxID=1284240 RepID=M2ZIL5_9PSEU
-----------------AAVLRKATEAVVANARDATDCRMLLEMLGLHSD----
>UniRef100_UPI00056A9368 hypothetical protein n=1 Tax=Amycolatopsis orientalis TaxID=31958 RepID=UPI00056A9368
-----------------AAVLRKATETVVANARDATDCRMLLEMLGLHAA----
>UniRef100_A0A3N4RQ52 Uncharacterized protein n=1 Tax=Kitasatospora niigatensis TaxID=88075 RepID=A0A3N4RQ52_9ACTN
--------------DLTDEQRQRARRKVASDARDGDDCRLLLAALGLD------
>UniRef100_UPI00035FD145 hypothetical protein n=1 Tax=Sciscionella marina TaxID=508770 RepID=UPI00035FD145
--------------------RYRAARTVAAGSIDAADCALLLELLGLEPKDG--
>UniRef100_A0A1K1SRP7 Uncharacterized protein n=1 Tax=Amycolatopsis australiensis TaxID=546364 RepID=A0A1K1SRP7_9PSEU
--------------DLTRDQRYHGARVVASAANDAEDCALLLAVLGLEPADG--
>UniRef100_A0A428WL12 Uncharacterized protein n=2 Tax=Amycolatopsis balhimycina TaxID=208443 RepID=A0A428WL12_AMYBA
--------------ELTRDQRYHGARVVASAAIDADDCALLLAVLGLEPADG--
>UniRef100_A0A428WL79 Uncharacterized protein n=2 Tax=Amycolatopsis balhimycina TaxID=208443 RepID=A0A428WL79_AMYBA
--------------ELTRDQRYHGARVVASAAIDAEDCALLLAALGLEPADG--
>UniRef100_UPI000CD0DBC4 hypothetical protein n=1 Tax=Amycolatopsis sp. CA-126428 TaxID=2073158 RepID=UPI000CD0DBC4
--------------DLTDEQRYHGARVVASAANDADDCALLLAVLGLEPADG--
>UniRef100_UPI000835D7BF hypothetical protein n=1 Tax=Nocardia harenae TaxID=358707 RepID=UPI000835D7BF
------------------QRAALAAKTVAEYSRDAAECSALLDMLGLDVA----
>UniRef100_UPI000DD42D91 hypothetical protein n=1 Tax=Lentzea terrae TaxID=2200761 RepID=UPI000DD42D91
---------------AEVVQQRQAARRVAEHARDAGDCRELLSMLGLA------
>UniRef100_A0A344L9V0 Uncharacterized protein n=1 Tax=Amycolatopsis albispora TaxID=1804986 RepID=A0A344L9V0_9PSEU
-------------------QEGRAARTVAQHSSDARECAELLEMLGISVEAG--
>UniRef100_F6EG78 Uncharacterized protein n=1 Tax=Hoyosella subflava (strain DSM 45089 / JCM 17490 / NBRC 109087 / DQS3-9A1) TaxID=443218 RepID=F6EG78_HOYSD
------------IGKLDRDTYAQAQRVVASHSESANDCNSLLTMLGIR------
>UniRef100_A0A0F4JMZ6 Uncharacterized protein n=1 Tax=Streptomyces katrae TaxID=68223 RepID=A0A0F4JMZ6_9ACTN
--------------------RAAARRAVASRATDGEDLRELLDMLGLRPADD--
>UniRef100_A0A2K8PSB6 Uncharacterized protein n=1 Tax=Streptomyces lavendulae subsp. lavendulae TaxID=58340 RepID=A0A2K8PSB6_STRLA
--------------------RAAARRTVAAHATDPAELLLLLDMLGLHPDDD--
>UniRef100_A0A4S2V9C0 Uncharacterized protein n=1 Tax=Streptomyces sp. A0592 TaxID=2563099 RepID=A0A4S2V9C0_9ACTN
--------------------GAAARRAVAARATGPEDLARLLDILGLLPAAgacpaQ--
>UniRef100_D9VLQ5 Predicted protein n=1 Tax=Streptomyces sp. C TaxID=253839 RepID=D9VLQ5_9ACTN
--------------------RAAARRAVAARATGAEDLAALLDMIGLWPDDD--
>UniRef100_UPI0004CC8A6C hypothetical protein n=1 Tax=Streptomyces sp. NRRL F-2664 TaxID=1463842 RepID=UPI0004CC8A6C
--------------------EGAAYRAVAARATDPADLEMLLDMLGLVPPG---
>UniRef100_UPI0006AF9EE2 hypothetical protein n=1 Tax=unclassified Streptomyces TaxID=2593676 RepID=UPI0006AF9EE2
--------------------RAAARRAVAAHATDPEDLALLLDILGLLPAP---
>UniRef100_UPI000F3A8411 hypothetical protein n=1 Tax=Streptomyces sp. ADI95-16 TaxID=1522758 RepID=UPI000F3A8411
--------------------RAAARRAVASRAADARDLALLLDMLGLLPEP---
>UniRef100_UPI0012389A6D hypothetical protein n=1 Tax=Streptomyces venezuelae TaxID=54571 RepID=UPI0012389A6D
--------------------RAAARRTVAARAVDRAELLLLIDMLGLHPEHdR--
>UniRef100_A0A1M5H7L1 Uncharacterized protein n=1 Tax=Jatrophihabitans endophyticus TaxID=1206085 RepID=A0A1M5H7L1_9ACTN
-------------EELHAKQRRSAVRVIAASSLDAEDCRTLLSILGLDDA----
>UniRef100_A0A1H0DTM1 Uncharacterized protein n=1 Tax=Allokutzneria albata TaxID=211114 RepID=A0A1H0DTM1_9PSEU
--------------------IDAVRRYVASNSTDAEDCRTLLDMLGLLPAS---
>UniRef100_D9UW71 Predicted protein n=2 Tax=Actinobacteria TaxID=201174 RepID=D9UW71_9ACTN
----------------QEERRRKAALAVASRAKDAQECALLLDMLGLHAPG---
>UniRef100_A0A507RPW8 Uncharacterized protein n=1 Tax=Rhodococcus sp. WS4 TaxID=1882742 RepID=A0A507RPW8_9NOCA
-------------HELDPDSIRRAWLAVAARAHDAEDCRILLSSLGILPEPD--
>UniRef100_A0A178XGW6 Uncharacterized protein n=1 Tax=Amycolatopsis sp. M39 TaxID=1825094 RepID=A0A178XGW6_9PSEU
-----------AHLREHQQHRALAARTVARKARDRDDETLLLSILDLEPGAT--
>UniRef100_A0A1G6TR68 Uncharacterized protein n=2 Tax=Prauserella marina TaxID=530584 RepID=A0A1G6TR68_9PSEU
-----------RQLREQGQHRVRAARTVTRMARDQHDESLLLSILDLKPVVG--
>UniRef100_A0A1H9MWT5 Uncharacterized protein n=1 Tax=Actinokineospora terrae TaxID=155974 RepID=A0A1H9MWT5_9PSEU
-----------RDHRDHRGTQAAVVGAPQPRAAAGWRPARTASRHALTPPTE--
>UniRef100_A0A2A9FGN8 Uncharacterized protein n=2 Tax=Amycolatopsis sulphurea TaxID=76022 RepID=A0A2A9FGN8_9PSEU
-----------NELRERDEHRDRAARAVARMARDRPDKILLLSILGLEPAAE--
>UniRef100_A0A2N3X232 Uncharacterized protein n=1 Tax=Amycolatopsis niigatensis TaxID=369932 RepID=A0A2N3X232_9PSEU
-----------RHLRDHEESRVRAARTVARMARDPHDESLLLSILDLKPAPS--
>UniRef100_A0A2S6GLG5 Uncharacterized protein n=2 Tax=Actinokineospora auranticolor TaxID=155976 RepID=A0A2S6GLG5_9PSEU
------------MRPRSSRAPGGATRAVALLRPARRDQMHAVPGADPKSAAD--
>UniRef100_A0A317RSY1 Uncharacterized protein n=1 Tax=Actinokineospora mzabensis TaxID=1470177 RepID=A0A317RSY1_9PSEU
-----------EAVRAEGVERMRAGRTVASFARDSGDRRDLLSMLDLPDPDA--
>UniRef100_A0A365ZT73 Uncharacterized protein n=1 Tax=Prauserella sp. PE36 TaxID=1504709 RepID=A0A365ZT73_9PSEU
-----------AAAHADIESQVQAARTVAGHAVDVEDCRELLAMLGLRDLDG--
>UniRef100_A0A3E0H1D4 Uncharacterized protein n=1 Tax=Kutzneria buriramensis TaxID=1045776 RepID=A0A3E0H1D4_9PSEU
-------------MVVDLAHRAKAARTVATNATDAQDCRTLLSMLGLEPEHQ--
>UniRef100_A0A4R7UZV3 Uncharacterized protein n=1 Tax=Actinophytocola oryzae TaxID=502181 RepID=A0A4R7UZV3_9PSEU
-----------HAARERTDQQQRAVRTVAGQARDHTEFTAMLSMLGLEQCMS--
>UniRef100_A0A4V3CZ07 Uncharacterized protein n=2 Tax=Labedaea rhizosphaerae TaxID=598644 RepID=A0A4V3CZ07_9PSEU
-----------RAQRERTDHRNRAIRTVAGQARDREEFIGLLAMLGLDDTDG--
>UniRef100_UPI000A3ABD31 hypothetical protein n=1 Tax=Crossiella equi TaxID=130796 RepID=UPI000A3ABD31
-----------EVGRVESDLRRRAADTVTRSVSDPADQRELLAMLGLEAPGQ--
>UniRef100_UPI000AA54716 hypothetical protein n=1 Tax=Actinophytocola xinjiangensis TaxID=485602 RepID=UPI000AA54716
-----------RAEWELSDQQRRAVRTVASQARDRGEFSSLLSMLGLEDPTP--
>UniRef100_W5WHM2 Uncharacterized protein n=1 Tax=Kutzneria albida DSM 43870 TaxID=1449976 RepID=W5WHM2_9PSEU
-----------EARTAELELQAHAARTVAGHAVDAQDCGTLLSMLGLSADSR--
>UniRef100_A0A0N9I5T3 Uncharacterized protein n=1 Tax=Kibdelosporangium phytohabitans TaxID=860235 RepID=A0A0N9I5T3_9PSEU
-----------NLSTLNREQRYRGVRTVASAAHDADDCAQLLDVLGLDAADG--
>UniRef100_A0A495W573 Uncharacterized protein n=1 Tax=Saccharothrix australiensis TaxID=2072 RepID=A0A495W573_9PSEU
----------------------RAARMVAGRADSAEECSLLLEMLGLEPAAE--
>UniRef100_A0A1V2QUU7 Uncharacterized protein n=1 Tax=Actinosynnema sp. ALI-1.44 TaxID=1933779 RepID=A0A1V2QUU7_9PSEU
---------VHDLDTLNREQRHRGVRAVASAAHDAADCVQLLAALGLDPADG--
>UniRef100_UPI000A03CF20 hypothetical protein n=1 Tax=Kibdelosporangium aridum TaxID=2030 RepID=UPI000A03CF20
---------VHDMYTLSRKQRYLGVRVVASAADDATDCLQLLAALGLDPADG--
>UniRef100_A0A222VS98 Uncharacterized protein n=1 Tax=Prauserella marina TaxID=530584 RepID=A0A222VS98_9PSEU
-----------QWQPTAEE-RHRAARAIAHHATGAADLAELLDMLGLGAEEG--
>UniRef100_A0A1G7RIM2 Uncharacterized protein n=1 Tax=Pseudonocardia oroxyli TaxID=366584 RepID=A0A1G7RIM2_9PSEU
--------NAADAYRVSDEELHRARKVVADNSQGPDDLRLLLDMLGLVSG----
>UniRef100_UPI000A4C3CCA hypothetical protein n=1 Tax=Pseudonocardia autotrophica TaxID=2074 RepID=UPI000A4C3CCA
--------TAADAYRVSDDEVHRARLVVAENSQDPDDLRLLLDMLGLVSG----
>UniRef100_A0A263CW22 Uncharacterized protein n=1 Tax=Amycolatopsis antarctica TaxID=1854586 RepID=A0A263CW22_9PSEU
---------------FENIQRDKASRTVAGHSIDAEDCSSLLAMLGLHDA----
>UniRef100_A0A1H8Y2W8 Uncharacterized protein n=1 Tax=Amycolatopsis saalfeldensis TaxID=394193 RepID=A0A1H8Y2W8_9PSEU
-------------------QRDQAVRTVAGKAHDAQDLRGLLAMLGLDAAG---
>UniRef100_UPI00036A40D5 hypothetical protein n=1 Tax=Amycolatopsis benzoatilytica TaxID=346045 RepID=UPI00036A40D5
-------------------QQAHAARTVAVHAHDVDDLRGLLAMLGLEAGT---
>UniRef100_UPI0003A6B8D9 hypothetical protein n=1 Tax=Amycolatopsis orientalis TaxID=31958 RepID=UPI0003A6B8D9
-------------------QQEHAVRTVAGHAHDVDDLRGLLAMLGLEAGA---
>UniRef100_UPI000524BC1C hypothetical protein n=1 Tax=Amycolatopsis jejuensis TaxID=330084 RepID=UPI000524BC1C
-------------------RQDQAVRTVAGFAHDADDLRGLLEMLGLEARR---
>UniRef100_UPI0011613C68 hypothetical protein n=1 Tax=Saccharothrix sp. CB00851 TaxID=1835005 RepID=UPI0011613C68
---------------AETIQRHQAARTVLDNSVDANDCAELLSMLGLAA-----
>UniRef100_A0A1S6LNS1 Uncharacterized protein n=2 Tax=Streptomyces TaxID=1883 RepID=A0A1S6LNS1_9ACTN
----------------PHEQRRLARRALACRARDADDLSLLMDMLGLDPAGDP-
>UniRef100_A0A1V0U195 Uncharacterized protein n=1 Tax=Streptomyces gilvosporeus TaxID=553510 RepID=A0A1V0U195_9ACTN
----------------THEQRRRARRALAGRARDADDLSLLMDMLGLDPAADL-
>UniRef100_UPI00056C21E6 hypothetical protein n=1 Tax=Streptomyces catenulae TaxID=66875 RepID=UPI00056C21E6
----------------RDEERRRARSTLAGRARDAGELSLLLDMLDLDPGHDgypE-
>UniRef100_UPI000B9E539E hypothetical protein n=1 Tax=Streptomyces kasugaensis TaxID=1946 RepID=UPI000B9E539E
----------------CDEERRLARKALAGRARDADDLSLLMDMLGLDPDRDM-
>UniRef100_UPI00117D3FC1 hypothetical protein n=1 Tax=Streptomyces sp. MZ03-37 TaxID=2595054 RepID=UPI00117D3FC1
----------------RDEERRRARSALAGRARDEGELSLLMDMLDLDPGHDgypE-
>UniRef100_A0A4V3FRM5 Uncharacterized protein n=1 Tax=Actinophytocola oryzae TaxID=502181 RepID=A0A4V3FRM5_9PSEU
-------------------QRHRAARTVACQAHDAEDLALLLDMLGLTASEGRV
>UniRef100_A0A059WCR3 Uncharacterized protein n=2 Tax=Streptomyces albulus TaxID=68570 RepID=A0A059WCR3_STRA9
-----------------AQERRLARRALAGRARDAADLSLLMDMLGLDPCRD--
>UniRef100_A0A0L8LQD9 Uncharacterized protein n=1 Tax=Streptomyces decoyicus TaxID=249567 RepID=A0A0L8LQD9_9ACTN
-----------------DEERRLARKALAGHARDADDLSLLMDMLGLDPSRD--
>UniRef100_A0A0X3UZW9 Uncharacterized protein n=1 Tax=Streptomyces sp. NRRL F-4489 TaxID=1609095 RepID=A0A0X3UZW9_9ACTN
-----------------AEERRRARKALAGRARDAADLSLLMDMLGLDPSRD--
>UniRef100_A0A1B6AQ58 Uncharacterized protein n=1 Tax=Streptomyces sp. NBRC 110611 TaxID=1621259 RepID=A0A1B6AQ58_9ACTN
-----------------AEERRLARQALAGRARDASELKLLMDMLDLDPSRD--
>UniRef100_A0A1D7VNW3 Uncharacterized protein n=1 Tax=Streptomyces lydicus TaxID=47763 RepID=A0A1D7VNW3_9ACTN
-----------------DEERRLARKALAGRARDAEDLTLLMDMLGLDPSRD--
>UniRef100_A0A1Y2NLA9 Uncharacterized protein n=1 Tax=Streptomyces platensis TaxID=58346 RepID=A0A1Y2NLA9_STRPT
-----------------DEERRLARKALAGHARNADDLSLLMDMLGLDPSRD--
>UniRef100_A0A2M9LZH4 Uncharacterized protein n=1 Tax=Streptomyces sp. CB02959 TaxID=2020330 RepID=A0A2M9LZH4_9ACTN
-----------------AHERRLARKALAGRARDAEDLSLLMDMLGLDPRRD--
>UniRef100_A0A2N8P9D5 Uncharacterized protein n=2 Tax=Streptomyces TaxID=1883 RepID=A0A2N8P9D5_STRNR
-----------------DEERRLARRALAGRARDAADLALLMDMLGLDPRRD--
>UniRef100_A0A371PSY9 Uncharacterized protein n=1 Tax=Streptomyces sp. NEAU-D10 TaxID=2293571 RepID=A0A371PSY9_9ACTN
-----------------DKERRLARKALAGRARDADDLSLLMDMLGLDPSRD--
>UniRef100_A0A419VSX9 Uncharacterized protein n=1 Tax=Streptomyces sp. 2112.5 TaxID=1907386 RepID=A0A419VSX9_9ACTN
-----------------DEERRLARKALAGRARDADDLSLLTDMLGLDPSRD--
>UniRef100_A0A4Q1QZL9 Uncharacterized protein n=1 Tax=Streptomyces sioyaensis TaxID=67364 RepID=A0A4Q1QZL9_9ACTN
-----------------DEERRLARKALAGHARNADDLSMLMDMLGLDPSRD--
>UniRef100_A0A5J4L0X1 Uncharacterized protein n=1 Tax=Streptomyces angustmyceticus TaxID=285578 RepID=A0A5J4L0X1_9ACTN
-----------------DEERRLARKALAGRARDADDLSLLMDMLGLEPGRD--
>UniRef100_UPI00036905DC hypothetical protein n=1 Tax=Streptomyces sp. MspMP-M5 TaxID=1155718 RepID=UPI00036905DC
-----------------DEERRLARKALAGRARDAADLSLLMDMLGLDPRRD--
>UniRef100_UPI0005BA271D hypothetical protein n=1 Tax=Streptomyces sp. CT34 TaxID=1553907 RepID=UPI0005BA271D
-----------------DEERRLARKALAGRARDAGDLALLMDMLGLDPNRD--
>UniRef100_UPI00069240D1 hypothetical protein n=1 Tax=Streptomyces sp. NRRL S-1448 TaxID=1463883 RepID=UPI00069240D1
-----------------DEERRLARKALAGRARDAADLSLLMDMLGLDPAGD--
>UniRef100_UPI0010BE9BFE hypothetical protein n=1 Tax=Prauserella endophytica TaxID=1592324 RepID=UPI0010BE9BFE
-----------------PEEQHKASLFVASQAHDREDCRELLQMLGLLDP----
>UniRef100_A0A4R7QCU7 Uncharacterized protein n=1 Tax=Rhodococcus opacus TaxID=37919 RepID=A0A4R7QCU7_RHOOP
-------------------SIRRAPLAVAAHAHDADDCRTLLSVLGILPVP---
>UniRef100_UPI0004BEB223 hypothetical protein n=1 Tax=Streptomyces sp. NRRL S-350 TaxID=1463902 RepID=UPI0004BEB223
-------------GDVPESVRRRARRVIAARALGPEDCRLLLEALGLVQEE---
>UniRef100_UPI0004268ABD hypothetical protein n=1 Tax=Amycolatopsis halophila TaxID=1069073 RepID=UPI0004268ABD
-------------EPTADE-RSRAARVVAAYARDATELTEVLDMLGLAASE---
>UniRef100_A0A1T3NT88 Uncharacterized protein n=2 Tax=Streptomyces scabrisporus TaxID=159449 RepID=A0A1T3NT88_9ACTN
---------------VTTSDRDQARRVVASMATDATDAAELLRMLGLVES----
>UniRef100_A0A2W6D699 Uncharacterized protein n=1 Tax=Pseudonocardiales bacterium TaxID=2201155 RepID=A0A2W6D699_9PSEU
--------------VLHAEWQRKAVVVVAGSAADADDCRLLLDILGLDSQ----
>UniRef100_A0A4Q7KKS5 Uncharacterized protein n=1 Tax=Herbihabitans rhizosphaerae TaxID=1872711 RepID=A0A4Q7KKS5_9PSEU
--------------AIPDWQQARAVRAVAAAASDADDCRLMLEALGLVAED---
>UniRef100_U0EK15 Uncharacterized protein n=2 Tax=unclassified Rhodococcus TaxID=192944 RepID=U0EK15_9NOCA
------------AQPLSDETIHKARLAVCAAADHADDATTMLAMLGILPGDN--
>UniRef100_A0A2V1NXZ6 Uncharacterized protein n=1 Tax=Streptomyces sp. V2 TaxID=1424099 RepID=A0A2V1NXZ6_9ACTN
-----------AVHPDDPDVRRRAALYVAGIARSKDDARHLLDVLGLL------
>UniRef100_UPI0008517002 hypothetical protein n=1 Tax=Streptomyces sp. LUP30 TaxID=1890285 RepID=UPI0008517002
-----------ALSANTRDEQLAAARYTAAQAVDADDCRQLLDALGLL------
>UniRef100_UPI000DD84D8D hypothetical protein n=1 Tax=unclassified Streptomyces TaxID=2593676 RepID=UPI000DD84D8D
-----------PVHPDDPDVRRRAALYVAGIARDTDDARHLLDALGLL------
>UniRef100_UPI0004266096 hypothetical protein n=1 Tax=Pseudonocardia spinosispora TaxID=103441 RepID=UPI0004266096
-----TDDQTREAAKMADEFrGRQATLVVAGHSTGTEDCIELLAMLGLTQ-----
>UniRef100_UPI000AA4B14B hypothetical protein n=1 Tax=Rhodococcus sp. SC4 TaxID=1793160 RepID=UPI000AA4B14B
--------QLGNIPETTPEMRAAATRTVCAHAADAPEARELLAMLGLDGE----
>UniRef100_UPI000A05A747 hypothetical protein n=1 Tax=Kibdelosporangium aridum TaxID=2030 RepID=UPI000A05A747
-----------DLYTLNREQRYRGVRVVASAADDSADCLQLLAALGLDPADG--
>UniRef100_A0A2S6H241 Uncharacterized protein n=2 Tax=Actinokineospora auranticolor TaxID=155976 RepID=A0A2S6H241_9PSEU
------------------DERGRAVRLLATAAHDADDLRQLLDLLGLDPAEG--
>UniRef100_R7WQU4 Uncharacterized protein n=1 Tax=Rhodococcus rhodnii LMG 5362 TaxID=1273125 RepID=R7WQU4_9NOCA
------------IPDTPVELADRARRVVAANAADAADAQQLLAMLGLID-----
>UniRef100_A0A2P1JX94 Uncharacterized protein n=1 Tax=Rhodococcus phage Finch TaxID=2094144 RepID=A0A2P1JX94_9CAUD
MSYKTIGTQIEDDAEASEEERHKAALLVCGRSENAAEAAELMNMLGLFPKE---
>UniRef100_A0A1Y5X2Q9 Uncharacterized protein n=1 Tax=Kibdelosporangium aridum TaxID=2030 RepID=A0A1Y5X2Q9_KIBAR
------------------DEQARLTRLVDGHAIDAQDRAMLMAMLGLDDR----
>UniRef100_A0A428ZU15 Uncharacterized protein n=1 Tax=Kibdelosporangium aridum TaxID=2030 RepID=A0A428ZU15_KIBAR
------------------NQEERLVRLVDGHAIDAQDRAMLIAMLGLDSG----
>UniRef100_A0A4R2JKD9 Uncharacterized protein n=1 Tax=Actinocrispum wychmicini TaxID=1213861 RepID=A0A4R2JKD9_9PSEU
------------------LQRGQAAHTVDCHATDPQDRAELMAMLGLDTpT----
>UniRef100_A0A4V2ELB1 Uncharacterized protein n=1 Tax=Amycolatopsis sp. 8-3EHSu TaxID=2510978 RepID=A0A4V2ELB1_9PSEU
------------------DQHAKALCTVDEHATDPRDRAMLIAMLGLDEA----
>UniRef100_UPI00097CA63E hypothetical protein n=1 Tax=Actinosynnema sp. ALI-1.44 TaxID=1933779 RepID=UPI00097CA63E
------------------DQQVRALHVVDGHATDDQDRAMLVDMLGLDTR----
>UniRef100_A0A511DLB9 Uncharacterized protein n=2 Tax=Pseudonocardia sulfidoxydans TaxID=54011 RepID=A0A511DLB9_9PSEU
---------AADAYRVSDDQVHKARLVVAENSEGPEDLRLLLDMLGLIS-----
>UniRef100_A0A1E5PM05 Uncharacterized protein n=1 Tax=Streptomyces subrutilus TaxID=36818 RepID=A0A1E5PM05_9ACTN
--------------------RRAARRTAAAHAANAEELEVLLDMLGLHPDHD--
>UniRef100_A0A4R7QRS9 Uncharacterized protein n=1 Tax=Rhodococcus opacus TaxID=37919 RepID=A0A4R7QRS9_RHOOP
-----------NVADTDDAVAQaiaqRARLTVCNVATDVDDARDLLAVLGLIEV----
>UniRef100_UPI0006BB4540 hypothetical protein n=1 Tax=Rhodococcus opacus TaxID=37919 RepID=UPI0006BB4540
-----------DIPDTPEEVAQRAMRTVAANATDATEAADLLAMLGLIDV----
>UniRef100_UPI000F7ADC07 hypothetical protein n=1 Tax=Amycolatopsis sp. WAC 01376 TaxID=2203195 RepID=UPI000F7ADC07
-----------NLHEVSRDQRYRGVRLVASAAKDVEDCALLLAVLGLDPADG--
>UniRef100_A0A545BG48 Uncharacterized protein n=1 Tax=Arthrobacter sp. TS-15 TaxID=2510797 RepID=A0A545BG48_9MICC
-----------QPEDRSEQICDDARLLVSAHSEDAADCRDLVLMLGLV------
>UniRef100_A0A1H4U4N8 Uncharacterized protein n=1 Tax=Amycolatopsis tolypomycina TaxID=208445 RepID=A0A1H4U4N8_9PSEU
-------------RPSPEE-RRRASRTVRRHARDGDDAAELLAMLGLDHAD---
>UniRef100_UPI00037380B2 hypothetical protein n=1 Tax=Amycolatopsis benzoatilytica TaxID=346045 RepID=UPI00037380B2
-------------EPTAEA-RARAARAVQRSALDEQDEAELMAMLGLDQDE---
>UniRef100_UPI000A37315C hypothetical protein n=1 Tax=Amycolatopsis lexingtonensis TaxID=218822 RepID=UPI000A37315C
-------------EPTPGE-RTRVIRVVKRQARNSDEEAELIAMLGLDRTE---
>UniRef100_UPI0012897AFA hypothetical protein n=1 Tax=Amycolatopsis sp. A23 TaxID=2606593 RepID=UPI0012897AFA
-------------EPTSEE-RSRAVRVVQRYAHDSHDEAELKAMLGLDRAE---
>UniRef100_A0A0B1RPY7 Uncharacterized protein n=1 Tax=Rhodococcus sp. Chr-9 TaxID=713612 RepID=A0A0B1RPY7_9NOCA
---------------LVDWTIAPAMRTVAANAKSVEEARGLLEMLGLI------
>UniRef100_A0A495NNQ2 Uncharacterized protein n=1 Tax=Rhodococcus pyridinivorans TaxID=103816 RepID=A0A495NNQ2_9NOCA
---------------LVDWIITPAMRTVAANAKSVDEARGLLEMLGLI------
>UniRef100_UPI000305F2B1 hypothetical protein n=1 Tax=Rhodococcus rhodochrous TaxID=1829 RepID=UPI000305F2B1
---------------LVDWTITPAMRTVAANANNVEDARNLLEMLGLI------
>UniRef100_UPI00082EAB04 hypothetical protein n=2 Tax=Rhodococcus phenolicus TaxID=263849 RepID=UPI00082EAB04
---------------MSEHVIEPARRTVAANARNAEDARELLEMLGLV------
>UniRef100_UPI0011A9693A hypothetical protein n=1 Tax=Rhodococcus rhodochrous TaxID=1829 RepID=UPI0011A9693A
---------------LVDWTITPAMRTVAANAKSVEDARNLLEMLGLI------
>UniRef100_A0A4Y6EJK5 Uncharacterized protein n=2 Tax=unclassified Myoviridae TaxID=196896 RepID=A0A4Y6EJK5_9CAUD
----------GPPEPLSDDQFGRARLLVCANSENAEEASELMQMLGIYPGR---
>UniRef100_A0A1H5RAD0 Uncharacterized protein n=1 Tax=Amycolatopsis pretoriensis TaxID=218821 RepID=A0A1H5RAD0_9PSEU
-----------SAYAVDPETRTRAARVVAANARDAADLRLLFDVLGLADQ----
>UniRef100_A0A2U1E9Y4 Uncharacterized protein n=1 Tax=Actinomycetospora cinnamomea TaxID=663609 RepID=A0A2U1E9Y4_9PSEU
---------------------LMAARVIASRSTGVEDCAELLGMLGLAQA----
>UniRef100_A0A1M6RM45 Uncharacterized protein n=2 Tax=Pseudonocardia thermophila TaxID=1848 RepID=A0A1M6RM45_PSETH
--------------------RLRAARVVAQHSLNAAECAETLAMLGLTV-----
>UniRef100_UPI0004C6B0D9 hypothetical protein n=1 Tax=Streptomyces sp. NRRL F-5630 TaxID=1463864 RepID=UPI0004C6B0D9
--------------------RHRARRALAARARDADDLARLLDALGLRPGEGR-
>UniRef100_A0A1G8PV60 Uncharacterized protein n=1 Tax=Frankineae bacterium MT45 TaxID=1882833 RepID=A0A1G8PV60_9ACTN
------------------ENRVRAVRVVAGLSTDVVECRELLSILGLDASD---
>UniRef100_A0A286EHS5 Uncharacterized protein n=1 Tax=Jatrophihabitans sp. GAS493 TaxID=1907575 RepID=A0A286EHS5_9ACTN
------------------ENRVRAVRVVAGLCTDVTECKELLSILGLDRAD---
>UniRef100_A0A0N9I532 Uncharacterized protein n=1 Tax=Kibdelosporangium phytohabitans TaxID=860235 RepID=A0A0N9I532_9PSEU
-------------------QQFRAVQTVHDHATDAQDRAMLMDMLGLETHGRRV
>UniRef100_A0A1V2PZM8 Uncharacterized protein n=1 Tax=Actinosynnema sp. ALI-1.44 TaxID=1933779 RepID=A0A1V2PZM8_9PSEU
-------------------QQAMAIRTVDDHATDSKDRATLIAMLGLDTQGPLV
>UniRef100_A0A1Q9V947 Uncharacterized protein n=1 Tax=Saccharomonospora sp. CUA-673 TaxID=1904969 RepID=A0A1Q9V947_9PSEU
--------------------RAKARLTVVERAHDADDMAELLAMLGLDDERP--
>UniRef100_UPI000B83F0CB hypothetical protein n=1 Tax=Alloactinosynnema album TaxID=504798 RepID=UPI000B83F0CB
-------------------KRHRAARVLAGQATDAADLASLLDMLGLSAAEGL-
>UniRef100_A0A1Q8IJF2 Uncharacterized protein n=1 Tax=Rhodococcus sp. M8 TaxID=1925550 RepID=A0A1Q8IJF2_9NOCA
---------------LPDWVIEPARRTVARNARNADDARELLAMLGLI------
>UniRef100_A0A3M2JQG2 Uncharacterized protein n=1 Tax=Cellulomonas sp. NEAU-YY56 TaxID=2483352 RepID=A0A3M2JQG2_9CELL
----------------------TATRVVCSHAHDAADARDLLELLGLAPSED--
>UniRef100_UPI0004C210B4 hypothetical protein n=1 Tax=Streptomyces sp. NRRL S-1022 TaxID=1463880 RepID=UPI0004C210B4
--------------------QRKAQLYVAAEATDKADCTRLLAMLGLLPSS---
>UniRef100_B5LJL7 Uncharacterized protein n=1 Tax=Mycobacterium phage Myrna TaxID=546805 RepID=B5LJL7_9CAUD
-----------DGDPLEPTQIEKARRTVAANVDNAEEAIELMMMLGIHPSQ---
>UniRef100_A0A2T0LR01 Uncharacterized protein n=1 Tax=Prauserella shujinwangii TaxID=1453103 RepID=A0A2T0LR01_9PSEU
------------------GQRHRAARALAAHARDADELAELLQMTGLTAAEGR-
>UniRef100_A0A2V4AIK8 Uncharacterized protein n=1 Tax=Prauserella muralis TaxID=588067 RepID=A0A2V4AIK8_9PSEU
------------------VQRHLAARALAGRARDAAELAELLEMTGLTAAEGR-
>UniRef100_H5X8P2 Uncharacterized protein n=1 Tax=Saccharomonospora marina XMU15 TaxID=882083 RepID=H5X8P2_9PSEU
------------------WQRHRAARAMAHYASDAAELAEFLEMAGLTAEEGK-
>UniRef100_UPI001131F912 hypothetical protein n=1 Tax=Haloechinothrix alba TaxID=664784 RepID=UPI001131F912
-----------------DAERSRAVRTVAAHATDSGDLEQLLDMLGLTAGE---
>UniRef100_UPI000C278BE3 hypothetical protein n=1 Tax=Streptomyces sp. CB02120-2 TaxID=2020327 RepID=UPI000C278BE3
-------------SPVGSVDRDAARRAVADRAIDHADLAQLLDLLGLWPGDD--
>UniRef100_UPI000D145444 hypothetical protein n=1 Tax=Streptomyces xanthophaeus TaxID=67385 RepID=UPI000D145444
-------------PPVGSVDRDAARRAVADRAIDRADLTRLLDLLGLWPGDD--
>UniRef100_UPI000D146D51 hypothetical protein n=1 Tax=Streptomyces sp. NRRL F-4428 TaxID=1609137 RepID=UPI000D146D51
-------------ASSGTADRAAARRAVASRAVDAGELMLLLDMLGLLPAAG--
>UniRef100_A0A1Q4VXE8 Uncharacterized protein n=1 Tax=Streptomyces sp. CB02923 TaxID=1718985 RepID=A0A1Q4VXE8_9ACTN
--------APDAARRTHDRERRQARLVLAGRAESADDLAMLIDALGLDPRED--
>UniRef100_UPI0004AB9B17 hypothetical protein n=1 Tax=Streptomyces monomycini TaxID=371720 RepID=UPI0004AB9B17
--------APDAARRTHDRERRQARLVLAGRAESAADLAMLIDALGLAPRED--
>UniRef100_UPI00067B5DB5 hypothetical protein n=1 Tax=Streptomyces rimosus TaxID=1927 RepID=UPI00067B5DB5
--------GPDAARRTHDRERRRARLVLAGRAESAEDLAMLIDALGLDPRED--
>UniRef100_A0A419HBY2 Uncharacterized protein n=1 Tax=Pseudonocardiaceae bacterium YIM PH 21723 TaxID=2340915 RepID=A0A419HBY2_9PSEU
------------THPPTPQQIRRAQLTVARAVSSPAELEQLLDMLGLLPGT---
>UniRef100_A0A1C4LY85 Uncharacterized protein n=1 Tax=Streptomyces sp. SolWspMP-sol7th TaxID=1839776 RepID=A0A1C4LY85_9ACTN
--------------------RRRARRALAARARDADDLARLLDALGLRPEEG--
>UniRef100_UPI0012884C1A hypothetical protein n=1 Tax=Amycolatopsis sp. A23 TaxID=2606593 RepID=UPI0012884C1A
------------TTGLSREQRHRGARVVASFASDAGDRASLLAALGLEAAEP--
>UniRef100_A0A166PE89 Uncharacterized protein n=1 Tax=Frankia sp. EI5c TaxID=683316 RepID=A0A166PE89_9ACTN
----------DPIHPVAARTAERAAATVGRYALDETDRDELLAMLGLPL-----
>UniRef100_UPI000381E408 hypothetical protein n=1 Tax=Actinopolyspora halophila TaxID=1850 RepID=UPI000381E408
-----------QLHQPSDQHRRQAARHVLKRAHNPHDAAELLDMLGLGDTL---
>UniRef100_A0A1Q4XRR2 Uncharacterized protein n=1 Tax=Streptomyces sp. CB03911 TaxID=1804758 RepID=A0A1Q4XRR2_9ACTN
---------AGEMLTVPDLVARRALSVVASCARDAGDCRLLLQALGLMPEDG--
>UniRef100_UPI0003F5FA34 hypothetical protein n=1 Tax=Saccharopolyspora rectivirgula TaxID=28042 RepID=UPI0003F5FA34
----------------SAEERSRAVRYLAAHAAGPAELKEWLAMLGLDPAEGNV
>UniRef100_UPI000DF7992A hypothetical protein n=1 Tax=Cellulomonas sp. K42B TaxID=2218670 RepID=UPI000DF7992A
-------------------LTHSARVTVAEHSTSTDDARELLTMLGLDTE----
>UniRef100_UPI0011141A3F hypothetical protein n=1 Tax=Streptomyces sp. CC77 TaxID=1906739 RepID=UPI0011141A3F
-------------------ERDRAAALVARRARSRDDCLELLDALGLDPER---
>UniRef100_A0A559UHC1 Uncharacterized protein n=1 Tax=Streptomyces sp. CNZ289 TaxID=2572907 RepID=A0A559UHC1_9ACTN
------------AREVTDQERRAASLTVACVADNGEDLRHLLDMLGLTGSKD--
>UniRef100_UPI00096CEA72 hypothetical protein n=1 Tax=Mycobacterium sp. NS-7484 TaxID=1834161 RepID=UPI00096CEA72
-----------DCPPLTDSDREQARLTVCRYATDAADAGELLAMLGLI------
>UniRef100_UPI000C865DA0 hypothetical protein n=1 Tax=Sanguibacter massiliensis TaxID=1973217 RepID=UPI000C865DA0
------------TPALTDEVRHRVALVVAGHARDATDARDLLETLGIIA-----
>UniRef100_A0A0K3AXH2 Uncharacterized protein n=1 Tax=Kibdelosporangium sp. MJ126-NF4 TaxID=703222 RepID=A0A0K3AXH2_9PSEU
------------------AQQTRAARTVDDHATDQQDREMLMAMLGLEDGQ---
>UniRef100_A0A0N9HYA3 Uncharacterized protein n=1 Tax=Kibdelosporangium phytohabitans TaxID=860235 RepID=A0A0N9HYA3_9PSEU
------------------AQQVRAARTVDDHATDPQDREMLIAMLGLDADR---
>UniRef100_A0A2A3HQ74 Uncharacterized protein n=1 Tax=Streptomyces sp. TLI_235 TaxID=1938860 RepID=A0A2A3HQ74_9ACTN
---------VEPVDLVEDETVHRVRTVVANHAHDRADFRLLLEALGLATDDP--
>UniRef100_UPI0004C07A00 hypothetical protein n=1 Tax=Streptomyces sp. NRRL B-24484 TaxID=1463833 RepID=UPI0004C07A00
---------VEPAGALKPETLDRVRAVVTEHARDGDDRRLLLDALGLAGEEP--
>UniRef100_B5GC75 Uncharacterized protein n=1 Tax=Streptomyces sp. (strain SPB074) TaxID=465543 RepID=B5GC75_STRSH
--------------RDTPETVRRaAALHVADRADGPQDARQLLAMLGLTPT----
>UniRef100_W7SVL8 Uncharacterized protein n=2 Tax=Kutzneria sp. 744 TaxID=345341 RepID=W7SVL8_9PSEU
--------------------QALAARTVADHCLDADDRGTLLEMLGLDDDS---
>UniRef100_A0A2A7U853 Uncharacterized protein n=1 Tax=Nocardia sp. FDAARGOS_372 TaxID=2018066 RepID=A0A2A7U853_9NOCA
----------------DEQARAAARRVVAANSVDVADASTLLAMLGLIDDE---
>UniRef100_A0A4R6S364 Uncharacterized protein n=1 Tax=Labedaea rhizosphaerae TaxID=598644 RepID=A0A4R6S364_9PSEU
----------------RNDQRDKATRTVARHCHNPQEYAGLLSMLGLDEGE---
>UniRef100_A0A1H9MWZ2 Uncharacterized protein n=1 Tax=Actinokineospora terrae TaxID=155974 RepID=A0A1H9MWZ2_9PSEU
--------------KAEAVQRVRAARTVAVHSLDAEDRGVLLSMLGIAGQE---
>UniRef100_A0A2M9LM93 Uncharacterized protein n=1 Tax=Streptomyces sp. CB02959 TaxID=2020330 RepID=A0A2M9LM93_9ACTN
---------------------SAVRRLVARSAQDRDDCRFLLDALGLLQ-----
>UniRef100_A0A2S1YZN2 Uncharacterized protein n=1 Tax=Streptomyces spongiicola TaxID=1690221 RepID=A0A2S1YZN2_9ACTN
-----------SVTPLPDSVRRKAALQVAARASGRNECRDLLEHLGLR------
>UniRef100_UPI0008F5B884 hypothetical protein n=1 Tax=Streptomyces sp. MUSC 14 TaxID=1354889 RepID=UPI0008F5B884
-----------SVTPLPVEVRRKAALYVASRATGrsraqrRDDVHSLLAHLGLL------
>UniRef100_UPI0011EC3DC0 hypothetical protein n=1 Tax=Streptomyces sp. TRM49041 TaxID=2603216 RepID=UPI0011EC3DC0
-----------SVTPLSDDVRRKAALQVAGQAIGftkeqrQADCAELLEHLGLL------
>UniRef100_UPI000A3C3F39 hypothetical protein n=1 Tax=Lentzea kentuckyensis TaxID=360086 RepID=UPI000A3C3F39
--------------------RARAVRTVAHHATDATDLATLMDILGLTAS----
>UniRef100_A0A0Q0XQB5 Uncharacterized protein n=1 Tax=Frankia sp. ACN1ag TaxID=102891 RepID=A0A0Q0XQB5_9ACTN
----------EPVRPVADVVAARAAATVARHARNDDDRRELLDALGLPDEDD--
>UniRef100_UPI0011609845 hypothetical protein n=2 Tax=Amycolatopsis regifaucium TaxID=546365 RepID=UPI0011609845
----------------GEEIRARAARIVCRLARDEEERTGLLSMLGLDTDEG--
>UniRef100_UPI001294D540 hypothetical protein n=1 Tax=Streptomyces kaniharaensis TaxID=212423 RepID=UPI001294D540
-----------TLTPVAEEDRERARRYVARRARDEADKALLLTALGLDQ-----
>UniRef100_A0A3A4KW15 Uncharacterized protein n=2 Tax=Nocardia sp. YIM PH 21724 TaxID=2340916 RepID=A0A3A4KW15_9NOCA
----------------TEADRRAAALAVCGHATDAADAAELLAMLGLVDKAS--
>UniRef100_UPI0007A3C9E0 hypothetical protein n=1 Tax=Nocardia TaxID=1817 RepID=UPI0007A3C9E0
----------------TDAERHAAALTVCRYANDATDAAELLAALGLTPDAP--
>UniRef100_A0A401WG15 Uncharacterized protein n=1 Tax=Streptomyces rimosus subsp. paromomycinus TaxID=92743 RepID=A0A401WG15_STRRY
-------PAPDAARRTHDRERRQARLVLAGRAESAADLAMLIDALGLDPRED--
>UniRef100_UPI0004CC0483 hypothetical protein n=1 Tax=Streptomyces rimosus TaxID=1927 RepID=UPI0004CC0483
-------PAPEAARRTHDRERRRARLVLAGRAESAEDLAMLIDALGLDPAED--
>UniRef100_UPI0004D98554 hypothetical protein n=1 Tax=Streptomyces rimosus TaxID=1927 RepID=UPI0004D98554
-------PAPEAARRTHDRERRRARLVLAGRAESAEDLAMLIDALGARSRGG--
>UniRef100_A0A2S6GQ10 Uncharacterized protein n=2 Tax=Actinokineospora auranticolor TaxID=155976 RepID=A0A2S6GQ10_9PSEU
----------------SADERGRAVRLLASVAHDADDLRLLLDLLGLDAAEG--
>UniRef100_UPI00037C3ED2 hypothetical protein n=1 Tax=Actinokineospora enzanensis TaxID=155975 RepID=UPI00037C3ED2
----------------TADERARAVLATAAAAHDADDLRLLLDMLGLRAQDA--
>UniRef100_A0A1E5P0Z0 Uncharacterized protein n=1 Tax=Streptomyces agglomeratus TaxID=285458 RepID=A0A1E5P0Z0_9ACTN
-----------------RAQRRRARLALAGRARDASDLALLLDMLALSPQL---
>UniRef100_UPI00114CA0B3 hypothetical protein n=1 Tax=Streptomyces agglomeratus TaxID=285458 RepID=UPI00114CA0B3
-----------------RAQRRRARLALAGRAKDASDLALLLDMLALRPEL---
>UniRef100_A0A1I2BG18 Uncharacterized protein n=1 Tax=Actinopolyspora alba TaxID=673379 RepID=A0A1I2BG18_9ACTN
---------------TTPVQRAAAARFVASRAADAADLTRLLSMLDLTAAE---
>UniRef100_A0A5N0V177 Uncharacterized protein n=1 Tax=Amycolatopsis sp. K81G1 TaxID=2596893 RepID=A0A5N0V177_9PSEU
-----------PMELTNRDEKARAVRVTSAYAHDAEDLGMLLDMLGLKAAD---
>UniRef100_A0A1Q5MSY0 Uncharacterized protein n=1 Tax=Streptomyces sp. CB00455 TaxID=1703927 RepID=A0A1Q5MSY0_9ACTN
-----------------ARQaRRAARRTVASHARDGAELAVFLGMLDLRPEID--
>UniRef100_A0A2Z4UVU7 Uncharacterized protein n=1 Tax=Streptomyces sp. ICC1 TaxID=2099583 RepID=A0A2Z4UVU7_9ACTN
-----------------SLQRHAAKKKLASHATDPGELALFLDMLDLHDCDM--
>UniRef100_UPI000D140863 hypothetical protein n=1 Tax=Streptomyces sp. NRRL F-2580 TaxID=1463841 RepID=UPI000D140863
-------------------DRAAARRAVAARAADARDLALLLDVLGLAPEPA--
>UniRef100_A4FEX4 Uncharacterized protein n=2 Tax=Saccharopolyspora erythraea TaxID=1836 RepID=A4FEX4_SACEN
-----------------ADKRERAARTLAQHATSAEELSEWLDMLGLSAMEG--
>UniRef100_UPI0006E3D313 hypothetical protein n=1 Tax=Streptomyces pathocidini TaxID=1650571 RepID=UPI0006E3D313
-----------------RSQRAAARRVVAGYSRDSEDLAFLLEALELHPDTD--
>UniRef100_UPI00123D5695 hypothetical protein n=1 Tax=Streptomyces subrutilus TaxID=36818 RepID=UPI00123D5695
-------------DRDGARQRERARRTVASHATGPEDFAALLDALDLHAAR---
>UniRef100_A0LS91 Uncharacterized protein n=1 Tax=Acidothermus cellulolyticus (strain ATCC 43068 / 11B) TaxID=351607 RepID=A0LS91_ACIC1
--------DVGAMISLTPEQYRRAALVVCGHARDRDDAAELLDALGLRAA----
>UniRef100_A0A4V2EU98 Uncharacterized protein n=1 Tax=Herbihabitans rhizosphaerae TaxID=1872711 RepID=A0A4V2EU98_9PSEU
----------------NVVQRNKALRTVAGCAVDVEDFQGLVAMLGLDREP---
>UniRef100_A0A1C4IWG4 Uncharacterized protein n=1 Tax=Streptomyces sp. TverLS-915 TaxID=1839763 RepID=A0A1C4IWG4_9ACTN
----------------TREQRAAASRVVLRYARSRDDLRLLLDVLGLNPADP--
>UniRef100_UPI000D14BCDE hypothetical protein n=1 Tax=Streptomyces yangpuensis TaxID=1648182 RepID=UPI000D14BCDE
-----------------PTGRAAARRAVAARATDPQDLARLLDILGLLPV----
>UniRef100_C7QB42 Uncharacterized protein n=1 Tax=Catenulispora acidiphila (strain DSM 44928 / NRRL B-24433 / NBRC 102108 / JCM 14897) TaxID=479433 RepID=C7QB42_CATAD
-----------SSAECPPEIRERALRALAARARDAEDARQLMEALGLVDTPPR-
>UniRef100_A0A0L0KNA3 Uncharacterized protein n=1 Tax=Streptomyces stelliscabiei TaxID=146820 RepID=A0A0L0KNA3_9ACTN
-----------ELTPIGSSQSTAASLVVAHHARDKDDLADLLGALGLPCAED--
>UniRef100_A0A193KZR5 Uncharacterized protein n=1 Tax=Streptomyces sp. SAT1 TaxID=1849967 RepID=A0A193KZR5_9ACTN
-----------PLNPNPVEQQAAAARTVARRASSKEDLVLLLNAVGLPGDDE--
>UniRef100_A0A1H4ID11 Lsr2 protein n=1 Tax=Streptomyces misionensis TaxID=67331 RepID=A0A1H4ID11_9ACTN
-----------ELAPLDSDQKAAAALVVAHHARDKNDLTDLLGALGLPCNED--
>UniRef100_A0A1H9WCD7 Lsr2 protein n=1 Tax=Streptomyces sp. yr375 TaxID=1761906 RepID=A0A1H9WCD7_9ACTN
-----------PLNPNPVEQQAAAARTVARHASGKEDLVLLLDAVGLPGDDD--
>UniRef100_A0A1I1V1W6 Lsr2 protein n=1 Tax=Streptomyces aidingensis TaxID=910347 RepID=A0A1I1V1W6_9ACTN
-----------PLPrPAPAWVTAAASRTVARQAADKDDLAALLAALGLPAGED--
>UniRef100_A0A1M7QSA1 Lsr2 protein n=1 Tax=Streptomyces paucisporeus TaxID=310782 RepID=A0A1M7QSA1_9ACTN
-----------GTSEPPAGAVTLASRTTARHARDKDDLLVLLDALGLPTDPD--
>UniRef100_A0A1Q5BRP3 Uncharacterized protein n=1 Tax=Streptomyces sp. TSRI0395 TaxID=1703923 RepID=A0A1Q5BRP3_9ACTN
-----------PLDPTTEQQLAAAARVTARTAHDKDDLALLLDVLGLPTDPD--
>UniRef100_A0A2G5IKN0 Uncharacterized protein n=2 Tax=Streptomyces TaxID=1883 RepID=A0A2G5IKN0_9ACTN
-----------ELTPLGSGQSAAASLVVAHQARDKDDLADLLGALGLPCDED--
>UniRef100_A0A2G7EKV9 Lsr2 protein n=1 Tax=Streptomyces sp. 70 TaxID=1827606 RepID=A0A2G7EKV9_9ACTN
-----------PLDPTTTEQEAAAARVTARNASSKEDLVLLLEALGLPGDDD--
>UniRef100_A0A2M9IVT0 Uncharacterized protein n=1 Tax=Streptomyces sp. CB01201 TaxID=2020324 RepID=A0A2M9IVT0_9ACTN
-----------QLTPIDDGQSTAASLVVAHQARDKDDLADLLAALGLPCTDD--
>UniRef100_A0A2M9L048 Uncharacterized protein n=1 Tax=Streptomyces sp. CB02613 TaxID=2020328 RepID=A0A2M9L048_9ACTN
-----------PLDPTSGQQLAAAARVTARSARDKHDMTLLLDVLGLPTDPN--
>UniRef100_A0A345XSQ1 Uncharacterized protein n=1 Tax=Streptomyces armeniacus TaxID=83291 RepID=A0A345XSQ1_9ACTN
-----------PLDPSPDQQLAAAARVTARHAHGKADLTLLLDNLGLPTDDD--
>UniRef100_A0A367HKE2 Uncharacterized protein n=1 Tax=Streptomyces sp. SDr-06 TaxID=2267702 RepID=A0A367HKE2_9ACTN
-----------PLSPSPIQQLAAAARVTARRADSQEeDLALLLDVLGLPGDDA--
>UniRef100_A0A3N6BQ76 Lsr2 n=1 Tax=Streptomyces sp. ADI91-18 TaxID=1522755 RepID=A0A3N6BQ76_9ACTN
-----------ELTPIGSAQSAAASLVVAHQAHDKDDLADLLGALGLPCGED--
>UniRef100_A0A454VZQ2 Uncharacterized protein n=1 Tax=Streptomyces sp. WAC02707 TaxID=2487417 RepID=A0A454VZQ2_9ACTN
-----------ALSTSSSADQSAAARTVARHARDKDDLAQLLDVLGLPADET--
>UniRef100_A0A4D4KRL3 Uncharacterized protein n=1 Tax=Streptomyces antimycoticus TaxID=68175 RepID=A0A4D4KRL3_9ACTN
-----------ELSPLGSDQSTAASVVVAHHARDKDDLADLLGALGLPCAED--
>UniRef100_A0A4D4MEL9 Uncharacterized protein n=2 Tax=Streptomyces avermitilis TaxID=33903 RepID=A0A4D4MEL9_STRAX
-----------ELTPLGSDQSNAASLVVAHQARDKDDLADLLGALGLPCAED--
>UniRef100_A0A4R2D883 Lsr2 protein n=1 Tax=Streptomyces sp. BK387 TaxID=2512128 RepID=A0A4R2D883_9ACTN
-----------ELTPLDSGQNTAASLVVAHHARDKDDLTDLLGALGLPCSED--
>UniRef100_F2Z8S4 Uncharacterized protein n=1 Tax=Streptomyces rochei TaxID=1928 RepID=F2Z8S4_STRRO
-----------PLAPTSTEQDTAAARTLARNATGKEDLLLLLDAVGLPGDDD--
>UniRef100_F3ZN67 Uncharacterized protein n=1 Tax=Streptomyces sp. Tu6071 TaxID=355249 RepID=F3ZN67_9ACTN
-----------ELTPPSPDTEAAAARTVARHAHGKEDLVLLLDALGLPHNDD--
>UniRef100_H2KAA7 Uncharacterized protein n=1 Tax=Streptomyces hygroscopicus subsp. jinggangensis (strain 5008) TaxID=1133850 RepID=H2KAA7_STRHJ
-----------ELTPLSSGQRAAASLAVAHHARDKADLIGLLGALGLPCGEG--
>UniRef100_K4RGL6 Uncharacterized protein n=1 Tax=Streptomyces davaonensis (strain DSM 101723 / JCM 4913 / KCC S-0913 / 768) TaxID=1214101 RepID=K4RGL6_STRDJ
-----------PPRPSPLEELAAAARVTARNARDKHDLAELLDAIGAPSDAD--
>UniRef100_L8F3R4 Uncharacterized protein n=2 Tax=Streptomyces rimosus TaxID=1927 RepID=L8F3R4_STRR1
-----------PLNPTSTEQEAAAARVTARHAHGKEDLVHLLDAIGLPGDDT--
>UniRef100_Q2LEN1 Uncharacterized protein n=1 Tax=Streptomyces sp. FR1 TaxID=349971 RepID=Q2LEN1_9ACTN
-----------AVNPSPAPELAAAARTVARNARDTTDLALLLDVLGLPa------
>UniRef100_UPI0003118C7C hypothetical protein n=1 Tax=Streptomyces xinghaiensis TaxID=1038928 RepID=UPI0003118C7C
-----------EITPLGSDQITHASVAAARHARDKDDLAGLLGALGLPCAED--
>UniRef100_UPI0003735F0F hypothetical protein n=1 Tax=Streptomyces sp. PsTaAH-124 TaxID=1157638 RepID=UPI0003735F0F
-----------PLNPNPVEQQAAAARTVARRASSKEDLVLLLDAVGLPGDDD--
>UniRef100_UPI00049430A9 hypothetical protein n=1 Tax=Streptomyces sp. TOR3209 TaxID=1073567 RepID=UPI00049430A9
-----------PLSATSTEQEAAAARALARRATSKEDLVLLLDAVGLPGDDD--
>UniRef100_UPI0004AA10E7 hypothetical protein n=1 Tax=Streptomyces monomycini TaxID=371720 RepID=UPI0004AA10E7
-----------DLAPPGADQQAAAARTVARLATSTEDLVLLLDAIGLPGDDA--
>UniRef100_UPI0004BE0B6A hypothetical protein n=1 Tax=Streptomyces TaxID=1883 RepID=UPI0004BE0B6A
-----------ELTPLGDGQNAAASLAVAHHSRDKADLIDLLGALGLPCGED--
>UniRef100_UPI0004C1817D hypothetical protein n=1 Tax=Streptomyces griseoluteus TaxID=29306 RepID=UPI0004C1817D
-----------ALTPNQAPQLAAAARTVVRHARDHADLALLLDVLGLP------
>UniRef100_UPI0004C6361D hypothetical protein n=1 Tax=Streptomyces albus TaxID=1888 RepID=UPI0004C6361D
-----------ALNPNAARQLAAAARVTARSSHDKDDLGLLLDVLGLPADPD--
>UniRef100_UPI0004C70EA3 hypothetical protein n=1 Tax=Streptomyces sp. NRRL F-5527 TaxID=1463862 RepID=UPI0004C70EA3
-----------ELTPVGSDQSAAASLVVAHHARDKDDLADLLGALGLPCAED--
>UniRef100_UPI0004C89615 hypothetical protein n=1 Tax=Streptomyces anulatus TaxID=1892 RepID=UPI0004C89615
-----------PLDPTSAQQLAAAARVTARHSHDKDDLALLLDVLGLPTGPD--
>UniRef100_UPI0004C9C3BE hypothetical protein n=1 Tax=Streptomyces rimosus TaxID=1927 RepID=UPI0004C9C3BE
-----------DLNPLGARQHSAASVLVARHARDKDDLADLLGALGLPSTDD--
>UniRef100_UPI0004CB0D5B hypothetical protein n=2 Tax=unclassified Streptomyces TaxID=2593676 RepID=UPI0004CB0D5B
-----------PLDPTTPQQHAAATRATARRSHDKHDLALLLDALGLPTDPD--
>UniRef100_UPI0004E1E4A3 hypothetical protein n=1 Tax=Streptomyces sp. NRRL F-5123 TaxID=1463856 RepID=UPI0004E1E4A3
-----------PLTVSAATEKHAAARMTARHARDKADLAELLAALALPDDVD--
>UniRef100_UPI000559C8E0 hypothetical protein n=1 Tax=Streptomyces griseofuscus TaxID=146922 RepID=UPI000559C8E0
-----------PLDPNPAQQLAAAARVTARSSRDKDDMALLLDVLGLPTDTD--
>UniRef100_UPI00055B68AF hypothetical protein n=1 Tax=Streptomyces yeochonensis TaxID=89050 RepID=UPI00055B68AF
-----------PLTVFDATEEHAAARITARHARDKDDLAELLAALALPDDAD--
>UniRef100_UPI00055CED1C hypothetical protein n=1 Tax=Streptomyces griseofuscus TaxID=146922 RepID=UPI00055CED1C
-----------ELTPLGSDQSAAASQVVAHHARDKDDLADLLGALGLPCSED--
>UniRef100_UPI0005B881A6 hypothetical protein n=1 Tax=Streptomyces vinaceus TaxID=1960 RepID=UPI0005B881A6
-----------PLDPTTPQQRAAATRATARRSHDKHDLALLLDALGLPTDPD--
>UniRef100_UPI0006E23A98 hypothetical protein n=1 Tax=Streptomyces prasinus TaxID=67345 RepID=UPI0006E23A98
-----------PLDPNPAQQLAAAARVTARSSRDKDDLGLLLDVLGLPTDTD--
>UniRef100_UPI0006EBD19D hypothetical protein n=1 Tax=Streptomyces niveiscabiei TaxID=164115 RepID=UPI0006EBD19D
-----------ELTEPGSAQQAAASLAVAHNARDKSDLVGLLGALGLPCGAA--
>UniRef100_UPI00076610B2 hypothetical protein n=1 Tax=Streptomyces sp. 96-12 TaxID=1789652 RepID=UPI00076610B2
-----------ELTELGSGQSTAASLVVAHHARDKDDLADLLGALGLPRSED--
>UniRef100_UPI0008520330 hypothetical protein n=1 Tax=Streptomyces sp. LUP30 TaxID=1890285 RepID=UPI0008520330
-----------ELTPIGSGQSAAASLVVAHQARDKDDLADLLGALGLPCGED--
>UniRef100_UPI000854BB02 hypothetical protein n=1 Tax=Streptomyces agglomeratus TaxID=285458 RepID=UPI000854BB02
-----------ELTPIGDGQSAAASLVVAHQARDKDDLADLLGALGLPCGED--
>UniRef100_UPI000A372C11 hypothetical protein n=1 Tax=Streptomyces scabiei TaxID=1930 RepID=UPI000A372C11
-----------ELTPLGSDQYSAASLVVAHHARDKDDLADLLGALGLPCGED--
>UniRef100_UPI000BF124DA hypothetical protein n=1 Tax=Streptomyces sp. st115 TaxID=1828047 RepID=UPI000BF124DA
-----------PLDPTSAQQLVAAARVTARHSHDKDDLGLLLDVLGLPTDPD--
>UniRef100_UPI0011631C66 hypothetical protein n=1 Tax=Streptomyces sp. S1D4-14 TaxID=2594461 RepID=UPI0011631C66
-----------ELTPLGSGQSAAASLVVAHQARDKDDLADLLGALGLPCTED--
>UniRef100_UPI001184ADEB hypothetical protein n=1 Tax=Streptomyces sp. SAJ15 TaxID=2011095 RepID=UPI001184ADEB
-----------ALTSNSVDQLAAAARTVARRARDKQDLADLLGYLGLPRSED--
>UniRef100_V4II64 Uncharacterized protein n=1 Tax=Streptomyces sp. PVA 94-07 TaxID=1223307 RepID=V4II64_9ACTN
-----------PLDPNPEQQLAAAARVTARRSRDKDDLGLLLDVLGLPADTD--
>UniRef100_V9Z3L3 Uncharacterized protein n=1 Tax=Streptomyces sp. FR1 TaxID=349971 RepID=V9Z3L3_9ACTN
-----------PLDPTTTEQEAAAARATARNAGSKEDLALLLDALGLPGDDN--
>UniRef100_A0A1Q9LR45 Uncharacterized protein n=1 Tax=Actinokineospora bangkokensis TaxID=1193682 RepID=A0A1Q9LR45_9PSEU
-------------RPVTPVDRRRAARHAASAAHDADDLRSLLAALGLTAADG--
